# Supplementary material for: Crystal structure of (3S)-3-acet­oxy-17-(pyridin-3-yl)androsta-5,16-diene
Source: Acta Crystallogr E Crystallogr Commun. 2015 Feb 4;71(Pt 3):o146–7. doi: 10.1107/S2056989015001966 (PMC4350699; doi:10.1107/S2056989015001966)
Supplement: Supplementary file 1 [file e-71-0o146-sup1.cif]

##############################################################################
#                                                                            #
# This CIF contains the data in a paper accepted for publication in          #
# Acta Crystallographica Section E. It conforms to the requirements of       #
# Notes for Authors for Acta Crystallographica Section E, and has been       #
# peer reviewed under the auspices of the IUCr Commission on Journals.       #
#                                                                            #
# Full details of the Crystallographic Information File format               #
# are given in the paper "The Crystallographic Information File (CIF):       #
# a New Standard Archive File for Crystallography" by S. R. Hall, F. H.      #
# Allen and I. D. Brown [Acta Cryst. (1991), A47, 655-685].                  #
#                                                                            #
# The current version of the core CIF dictionary is obtainable from          #
# ftp://ftp.iucr.org/pub/cif_core.dic.                                       #
#                                                                            #
# Software is freely available for graphical display of the structure(s)     #
# in this CIF. For information consult the CIF software page                 #
# http://www.iucr.org/resources/cif/software.                                #
#                                                                            #
# This file may be used for bona fide research purposes within the           #
# scientific community so long as proper attribution is given to the journal # 
# article from which it was obtained.                                        #
#                                                                            #
##############################################################################
data_I
_database_code_depnum_ccdc_archive 'CCDC 1046309'
_audit_creation_method     'SHELXL-2014/7'
_journal_date_recd_electronic     2015-01-26
_journal_date_accepted     2015-01-30
_journal_name_full     'Acta Crystallographica, Section E'
_journal_year     2015
_journal_volume     71
_journal_issue      3
_journal_page_first     o146
_journal_page_last     o147
_journal_paper_category     HO
_journal_paper_doi     10.1107/S2056989015001966
_journal_coeditor_code     HB7357
_publ_contact_author
;
Rongbin Huang
Department of Chemistry
Xiamen University
Xiamen 361005
People's Republic of China
;
_publ_contact_author_email     rbhuang@xmu.edu.cn
_publ_contact_author_fax     '86-592-2183047'
_publ_contact_author_phone     '86-592-2183807'
_publ_section_title
;
Crystal structure of (3<i>S</i>)-3-acetoxy-17-(pyridin-3-yl)androsta-5,16-diene
;
loop_
    _publ_author_name
    _publ_author_address
    'Shengjun Zhou'
;
Hangzhou Jiuyuan Gene Engineering Co. Ltd
Hangzhou 310018,
Zhejiang
People's Republic of China
;
    'Huaqi Huang'
;
Department of Chemistry
Xiamen University
Xiamen 361005
People's Republic of China
;
    'Rongbin Huang'
;
Department of Chemistry
Xiamen University
Xiamen 361005
People's Republic of China
;
_chemical_name_systematic
;\
(3<i>S</i>,8<i>R</i>,9<i>S</i>,10<i>R</i>,13<i>S</i>,14<i>S</i>)-10,13-\
Dimethyl-17-(pyridin-3-yl)-2,3,4,7,8,9,10,11,12,13,14,15-\
dodecahydro-1<i>H</i>-cyclopenta[<i>a</i>]phenanthren-3-yl acetate
;
_chemical_name_common
                    '(3<i>S</i>)-3-Acetoxy-17-(pyridin-3-yl)androsta-5,16-diene'
_chemical_formula_moiety     'C26 H33 N O2'
_chemical_formula_sum     'C26 H33 N O2'
_chemical_formula_iupac     'C26 H33 N O2'
_chemical_formula_weight     391.53
_chemical_melting_point     ?
_shelx_space_group_comment
;
The symmetry employed for this shelxl refinement is uniquely defined
by the following loop, which should always be used as a source of
symmetry information in preference to the above space-group names.
They are only intended as comments.
;
_space_group_crystal_system     orthorhombic
_space_group_name_H-M_alt     'P 21 21 21'
_space_group_name_Hall     'P 2ac 2ab'
loop_
    _space_group_symop_operation_xyz
    'x, y, z'
    '-x+1/2, -y, z+1/2'
    '-x, y+1/2, -z+1/2'
    'x+1/2, -y+1/2, -z'
_cell_length_a     7.5180(5)
_cell_length_b     9.7274(5)
_cell_length_c     30.2035(15)
_cell_angle_alpha     90
_cell_angle_beta     90
_cell_angle_gamma     90
_cell_volume     2208.8(2)
_cell_formula_units_Z     4
_cell_measurement_reflns_used     1526
_cell_measurement_theta_min     3.268
_cell_measurement_theta_max     26.259
_cell_measurement_temperature     283(2)
_exptl_crystal_description     block
_exptl_crystal_colour     colorless
_exptl_crystal_size_max     0.40
_exptl_crystal_size_mid     0.40
_exptl_crystal_size_min     0.35
_exptl_crystal_density_diffrn     1.177
_exptl_crystal_density_meas     ?
_exptl_crystal_density_method     'not measured'
_exptl_crystal_F_000     848
_exptl_absorpt_coefficient_mu     0.073
_exptl_absorpt_correction_type     multi-scan
_exptl_absorpt_process_details
;
(SADABS; Sheldrick, 1996)
;
_shelx_estimated_absorpt_T_min     0.971
_shelx_estimated_absorpt_T_max     0.975
_exptl_absorpt_correction_T_min     0.9713
_exptl_absorpt_correction_T_max     0.9748
_diffrn_ambient_temperature     283(2)
_diffrn_radiation_type     MoK\a
_diffrn_radiation_wavelength     0.71073
_diffrn_radiation_source     'Enhance (Mo) X-ray Source'
_diffrn_radiation_monochromator     graphite
_diffrn_measurement_device_type
;
Bruker SMART APEX 2000
;
_diffrn_measurement_method     '\f and \w scans'
_diffrn_detector_area_resol_mean     ?
_diffrn_reflns_number     12750
_diffrn_reflns_av_R_equivalents     0.0326
_diffrn_reflns_theta_min     3.382
_diffrn_reflns_theta_max     25.998
_diffrn_reflns_theta_full     25.242
_diffrn_measured_fraction_theta_max     0.997
_diffrn_measured_fraction_theta_full     0.997
_diffrn_reflns_limit_h_min     -9
_diffrn_reflns_limit_h_max     9
_diffrn_reflns_limit_k_min     -11
_diffrn_reflns_limit_k_max     11
_diffrn_reflns_limit_l_min     -37
_diffrn_reflns_limit_l_max     37
_diffrn_standards_number     0
_refine_special_details     ?
_reflns_number_total     4320
_reflns_number_gt     3261
_reflns_threshold_expression     I>2\s(I)
_refine_ls_structure_factor_coef     Fsqd
_refine_ls_matrix_type     full
_refine_ls_R_factor_all     0.0789
_refine_ls_R_factor_gt     0.0558
_refine_ls_wR_factor_gt     0.1162
_refine_ls_wR_factor_ref     0.1282
_refine_ls_goodness_of_fit_ref     1.057
_refine_ls_restrained_S_all     1.057
_refine_ls_number_reflns     4320
_refine_ls_number_parameters     262
_refine_ls_number_restraints     0
_refine_ls_hydrogen_treatment     constr
_refine_ls_weighting_scheme     calc
_refine_ls_weighting_details
              'w=1/[\s^2^(Fo^2^)+(0.0560P)^2^+0.2757P] where P=(Fo^2^+2Fc^2^)/3'
_atom_sites_solution_hydrogens     geom
_atom_sites_solution_primary     ?
_atom_sites_solution_secondary     ?
_refine_ls_shift/su_max     0.000
_refine_ls_shift/su_mean     0.000
_refine_diff_density_max     0.178
_refine_diff_density_min     -0.201
_refine_ls_extinction_method     none
_refine_ls_extinction_coef     .
loop_
    _atom_type_symbol
    _atom_type_description
    _atom_type_scat_dispersion_real
    _atom_type_scat_dispersion_imag
    _atom_type_scat_source
    'C' 'C' 0.0033 0.0016
                         'International Tables Vol C Tables 4.2.6.8 and 6.1.1.4'
    'H' 'H' 0.0000 0.0000
                         'International Tables Vol C Tables 4.2.6.8 and 6.1.1.4'
    'N' 'N' 0.0061 0.0033
                         'International Tables Vol C Tables 4.2.6.8 and 6.1.1.4'
    'O' 'O' 0.0106 0.0060
                         'International Tables Vol C Tables 4.2.6.8 and 6.1.1.4'
_computing_data_collection
;
APEX2 (Bruker, 2004)
;
_computing_cell_refinement
;
SAINT (Bruker, 2004)
;
_computing_data_reduction
;
SAINT (Bruker, 2004)
;
_computing_structure_solution
;
SHELXS97 (Sheldrick, 2008)
;
_computing_structure_refinement
;
SHELXL2014 (Sheldrick, 2015)
;
_computing_molecular_graphics
;
PLATON (Spek, 2009) and Mercury (Macrae <i>et al.</i>,  2008)
;
_computing_publication_material
;
SHELXL2014 (Sheldrick, 2015) and publCIF (Westrip, 2010)
;
loop_
    _atom_site_type_symbol
    _atom_site_label
    _atom_site_fract_x
    _atom_site_fract_y
    _atom_site_fract_z
    _atom_site_U_iso_or_equiv
    _atom_site_adp_type
    _atom_site_calc_flag
    _atom_site_occupancy
    _atom_site_disorder_assembly
    _atom_site_disorder_group
    O O1 0.4502(4) 0.5976(3) 0.55529(9) 0.0797(8) Uani d 1 . .
    O O2 0.4415(9) 0.8126(5) 0.53343(14) 0.160(2) Uani d 1 . .
    N N1 -0.1444(5) 0.7589(5) 0.93757(11) 0.0853(11) Uani d 1 . .
    C C1 0.2241(5) 0.6778(4) 0.66365(10) 0.0538(9) Uani d 1 . .
    H H1A 0.0987 0.6823 0.6710 0.065 Uiso calc 1 . .
    H H1B 0.2758 0.7669 0.6701 0.065 Uiso calc 1 . .
    C C2 0.2422(5) 0.6501(4) 0.61423(11) 0.0663(10) Uani d 1 . .
    H H2A 0.1810 0.5653 0.6068 0.080 Uiso calc 1 . .
    H H2B 0.1871 0.7242 0.5977 0.080 Uiso calc 1 . .
    C C3 0.4354(6) 0.6385(4) 0.60138(11) 0.0652(10) Uani d 1 . .
    H H3A 0.4948 0.7270 0.6059 0.078 Uiso calc 1 . .
    C C4 0.5274(5) 0.5287(4) 0.62823(11) 0.0611(10) Uani d 1 . .
    H H4A 0.4796 0.4395 0.6202 0.073 Uiso calc 1 . .
    H H4B 0.6532 0.5288 0.6212 0.073 Uiso calc 1 . .
    C C5 0.5042(4) 0.5503(3) 0.67734(11) 0.0478(8) Uani d 1 . .
    C C6 0.6410(4) 0.5480(4) 0.70470(12) 0.0558(9) Uani d 1 . .
    H H6A 0.7534 0.5393 0.6921 0.067 Uiso calc 1 . .
    C C7 0.6319(4) 0.5580(3) 0.75376(11) 0.0524(9) Uani d 1 . .
    H H7A 0.6799 0.6461 0.7629 0.063 Uiso calc 1 . .
    H H7B 0.7058 0.4866 0.7666 0.063 Uiso calc 1 . .
    C C8 0.4435(4) 0.5437(3) 0.77172(10) 0.0419(7) Uani d 1 . .
    H H8A 0.4106 0.4462 0.7723 0.050 Uiso calc 1 . .
    C C9 0.3129(4) 0.6220(3) 0.74174(10) 0.0383(7) Uani d 1 . .
    H H9A 0.3575 0.7166 0.7404 0.046 Uiso calc 1 . .
    C C10 0.3133(4) 0.5694(3) 0.69337(10) 0.0405(7) Uani d 1 . .
    C C11 0.1258(4) 0.6319(4) 0.76150(10) 0.0489(8) Uani d 1 . .
    H H11A 0.0701 0.5421 0.7597 0.059 Uiso calc 1 . .
    H H11B 0.0560 0.6946 0.7436 0.059 Uiso calc 1 . .
    C C12 0.1198(4) 0.6809(3) 0.80970(10) 0.0459(8) Uani d 1 . .
    H H12A 0.1561 0.7765 0.8111 0.055 Uiso calc 1 . .
    H H12B -0.0012 0.6745 0.8207 0.055 Uiso calc 1 . .
    C C13 0.2424(4) 0.5943(3) 0.83901(10) 0.0419(7) Uani d 1 . .
    C C14 0.4288(4) 0.6028(3) 0.81826(10) 0.0428(7) Uani d 1 . .
    H H14A 0.4505 0.7015 0.8145 0.051 Uiso calc 1 . .
    C C15 0.5517(5) 0.5602(4) 0.85603(11) 0.0635(10) Uani d 1 . .
    H H15A 0.5603 0.4610 0.8586 0.076 Uiso calc 1 . .
    H H15B 0.6699 0.5989 0.8526 0.076 Uiso calc 1 . .
    C C16 0.4549(5) 0.6223(4) 0.89448(12) 0.0638(10) Uani d 1 . .
    H H16A 0.5077 0.6410 0.9217 0.077 Uiso calc 1 . .
    C C17 0.2853(4) 0.6475(3) 0.88538(10) 0.0496(8) Uani d 1 . .
    C C18 0.1586(4) 0.7184(3) 0.91506(10) 0.0491(8) Uani d 1 . .
    C C19 -0.0234(5) 0.6956(4) 0.91332(12) 0.0684(11) Uani d 1 . .
    H H19A -0.0637 0.6299 0.8933 0.082 Uiso calc 1 . .
    C C20 0.2145(6) 0.8159(4) 0.94512(11) 0.0621(10) Uani d 1 . .
    H H20A 0.3348 0.8366 0.9477 0.075 Uiso calc 1 . .
    C C21 0.0917(7) 0.8824(4) 0.97126(12) 0.0763(12) Uani d 1 . .
    H H21A 0.1276 0.9469 0.9922 0.092 Uiso calc 1 . .
    C C22 -0.0833(7) 0.8516(5) 0.96583(13) 0.0850(14) Uani d 1 . .
    H H22A -0.1655 0.8987 0.9831 0.102 Uiso calc 1 . .
    C C23 0.4500(8) 0.6939(6) 0.52476(15) 0.0993(16) Uani d 1 . .
    C C24 0.4541(9) 0.6347(7) 0.47920(15) 0.135(2) Uani d 1 . .
    H H24A 0.4612 0.5363 0.4810 0.202 Uiso calc 1 . .
    H H24B 0.3477 0.6603 0.4637 0.202 Uiso calc 1 . .
    H H24C 0.5559 0.6694 0.4636 0.202 Uiso calc 1 . .
    C C25 0.2137(5) 0.4319(3) 0.68890(12) 0.0564(9) Uani d 1 . .
    H H25A 0.0933 0.4430 0.6989 0.085 Uiso calc 1 . .
    H H25B 0.2135 0.4037 0.6584 0.085 Uiso calc 1 . .
    H H25C 0.2720 0.3633 0.7065 0.085 Uiso calc 1 . .
    C C26 0.1744(5) 0.4447(4) 0.84271(12) 0.0623(9) Uani d 1 . .
    H H26A 0.1471 0.4103 0.8137 0.093 Uiso calc 1 . .
    H H26B 0.2646 0.3884 0.8560 0.093 Uiso calc 1 . .
    H H26C 0.0692 0.4426 0.8607 0.093 Uiso calc 1 . .
loop_
    _atom_site_aniso_label
    _atom_site_aniso_U_11
    _atom_site_aniso_U_22
    _atom_site_aniso_U_33
    _atom_site_aniso_U_12
    _atom_site_aniso_U_13
    _atom_site_aniso_U_23
    O1 0.107(2) 0.0719(17) 0.0607(15) -0.0107(17) 0.0209(15) -0.0040(14)
    O2 0.283(6) 0.092(3) 0.105(3) -0.029(4) 0.016(3) 0.029(2)
    N1 0.066(2) 0.124(3) 0.066(2) 0.013(2) 0.0091(18) -0.003(2)
    C1 0.056(2) 0.051(2) 0.0536(19) 0.0134(17) 0.0029(16) 0.0016(15)
    C2 0.077(3) 0.067(2) 0.055(2) 0.012(2) 0.0013(19) 0.0028(19)
    C3 0.085(3) 0.056(2) 0.055(2) -0.011(2) 0.0127(19) -0.0096(17)
    C4 0.057(2) 0.056(2) 0.071(2) 0.0000(18) 0.0142(18) -0.0080(18)
    C5 0.0427(18) 0.0363(17) 0.064(2) 0.0015(14) 0.0108(16) -0.0050(15)
    C6 0.0339(17) 0.053(2) 0.080(2) 0.0041(17) 0.0103(17) -0.0085(18)
    C7 0.0323(16) 0.0496(19) 0.075(2) 0.0024(15) -0.0032(16) -0.0102(17)
    C8 0.0309(15) 0.0328(15) 0.0620(19) 0.0017(14) -0.0061(14) -0.0040(14)
    C9 0.0295(14) 0.0295(15) 0.0558(18) 0.0009(12) -0.0011(13) -0.0013(13)
    C10 0.0351(15) 0.0308(15) 0.0556(18) -0.0008(13) -0.0011(13) -0.0010(14)
    C11 0.0363(17) 0.059(2) 0.0512(18) 0.0081(16) -0.0038(14) 0.0012(16)
    C12 0.0338(16) 0.0510(18) 0.0528(18) 0.0071(14) -0.0013(14) 0.0011(15)
    C13 0.0357(15) 0.0380(17) 0.0520(17) 0.0016(14) -0.0053(13) 0.0023(14)
    C14 0.0337(15) 0.0364(15) 0.0583(18) 0.0038(14) -0.0088(14) -0.0007(14)
    C15 0.0433(18) 0.074(2) 0.073(2) 0.0098(19) -0.0169(18) -0.002(2)
    C16 0.058(2) 0.078(3) 0.056(2) 0.007(2) -0.0171(18) -0.0013(18)
    C17 0.0467(19) 0.049(2) 0.0528(18) -0.0002(16) -0.0094(15) 0.0066(15)
    C18 0.049(2) 0.056(2) 0.0423(16) 0.0006(17) -0.0048(15) 0.0081(16)
    C19 0.061(2) 0.090(3) 0.054(2) 0.000(2) -0.0017(18) -0.005(2)
    C20 0.076(3) 0.066(2) 0.0447(17) -0.010(2) 0.0002(18) 0.0053(18)
    C21 0.102(4) 0.076(3) 0.051(2) -0.003(3) 0.009(2) -0.0027(19)
    C22 0.098(4) 0.103(4) 0.054(2) 0.025(3) 0.014(2) 0.005(2)
    C23 0.127(4) 0.099(4) 0.072(3) -0.019(4) 0.022(3) 0.016(3)
    C24 0.162(5) 0.178(6) 0.064(3) -0.021(5) 0.037(3) 0.008(3)
    C25 0.057(2) 0.0446(19) 0.068(2) -0.0136(17) 0.0004(17) -0.0082(17)
    C26 0.062(2) 0.047(2) 0.077(2) -0.0094(19) -0.0028(19) 0.0058(18)
_geom_special_details
;
All e.s.d.'s (except the e.s.d. in the dihedral angle between two l.s. planes)
are estimated using the full covariance matrix. The cell e.s.d.'s are taken
into account individually in the estimation of e.s.d.'s in distances, angles
and torsion angles; correlations between e.s.d.'s in cell parameters are only
used when they are defined by crystal symmetry. An approximate (isotropic)
treatment of cell e.s.d.'s is used for estimating e.s.d.'s involving l.s.
planes.
;
loop_
    _geom_bond_atom_site_label_1
    _geom_bond_atom_site_label_2
    _geom_bond_site_symmetry_2
    _geom_bond_distance
    _geom_bond_publ_flag
    O1 C23 . 1.314(5) ?
    O1 C3 . 1.452(4) ?
    O2 C23 . 1.185(6) ?
    N1 C19 . 1.321(5) ?
    N1 C22 . 1.324(6) ?
    C1 C2 . 1.523(4) ?
    C1 C10 . 1.538(4) ?
    C1 H1A . 0.9700 ?
    C1 H1B . 0.9700 ?
    C2 C3 . 1.507(6) ?
    C2 H2A . 0.9700 ?
    C2 H2B . 0.9700 ?
    C3 C4 . 1.509(5) ?
    C3 H3A . 0.9800 ?
    C4 C5 . 1.508(4) ?
    C4 H4A . 0.9700 ?
    C4 H4B . 0.9700 ?
    C5 C6 . 1.320(5) ?
    C5 C10 . 1.526(4) ?
    C6 C7 . 1.487(4) ?
    C6 H6A . 0.9300 ?
    C7 C8 . 1.524(4) ?
    C7 H7A . 0.9700 ?
    C7 H7B . 0.9700 ?
    C8 C14 . 1.523(4) ?
    C8 C9 . 1.537(4) ?
    C8 H8A . 0.9800 ?
    C9 C11 . 1.531(4) ?
    C9 C10 . 1.548(4) ?
    C9 H9A . 0.9800 ?
    C10 C25 . 1.538(4) ?
    C11 C12 . 1.532(4) ?
    C11 H11A . 0.9700 ?
    C11 H11B . 0.9700 ?
    C12 C13 . 1.531(4) ?
    C12 H12A . 0.9700 ?
    C12 H12B . 0.9700 ?
    C13 C17 . 1.527(4) ?
    C13 C14 . 1.537(4) ?
    C13 C26 . 1.546(4) ?
    C14 C15 . 1.526(4) ?
    C14 H14A . 0.9800 ?
    C15 C16 . 1.498(5) ?
    C15 H15A . 0.9700 ?
    C15 H15B . 0.9700 ?
    C16 C17 . 1.328(5) ?
    C16 H16A . 0.9300 ?
    C17 C18 . 1.479(5) ?
    C18 C20 . 1.378(5) ?
    C18 C19 . 1.387(5) ?
    C19 H19A . 0.9300 ?
    C20 C21 . 1.376(5) ?
    C20 H20A . 0.9300 ?
    C21 C22 . 1.359(7) ?
    C21 H21A . 0.9300 ?
    C22 H22A . 0.9300 ?
    C23 C24 . 1.492(7) ?
    C24 H24A . 0.9600 ?
    C24 H24B . 0.9600 ?
    C24 H24C . 0.9600 ?
    C25 H25A . 0.9600 ?
    C25 H25B . 0.9600 ?
    C25 H25C . 0.9600 ?
    C26 H26A . 0.9600 ?
    C26 H26B . 0.9600 ?
    C26 H26C . 0.9600 ?
loop_
    _geom_angle_atom_site_label_1
    _geom_angle_atom_site_label_2
    _geom_angle_atom_site_label_3
    _geom_angle_site_symmetry_1
    _geom_angle_site_symmetry_3
    _geom_angle
    _geom_angle_publ_flag
    C23 O1 C3 . . 118.5(3) ?
    C19 N1 C22 . . 115.8(4) ?
    C2 C1 C10 . . 114.3(3) ?
    C2 C1 H1A . . 108.7 ?
    C10 C1 H1A . . 108.7 ?
    C2 C1 H1B . . 108.7 ?
    C10 C1 H1B . . 108.7 ?
    H1A C1 H1B . . 107.6 ?
    C3 C2 C1 . . 110.6(3) ?
    C3 C2 H2A . . 109.5 ?
    C1 C2 H2A . . 109.5 ?
    C3 C2 H2B . . 109.5 ?
    C1 C2 H2B . . 109.5 ?
    H2A C2 H2B . . 108.1 ?
    O1 C3 C2 . . 109.9(3) ?
    O1 C3 C4 . . 106.6(3) ?
    C2 C3 C4 . . 110.9(3) ?
    O1 C3 H3A . . 109.8 ?
    C2 C3 H3A . . 109.8 ?
    C4 C3 H3A . . 109.8 ?
    C5 C4 C3 . . 112.1(3) ?
    C5 C4 H4A . . 109.2 ?
    C3 C4 H4A . . 109.2 ?
    C5 C4 H4B . . 109.2 ?
    C3 C4 H4B . . 109.2 ?
    H4A C4 H4B . . 107.9 ?
    C6 C5 C4 . . 121.6(3) ?
    C6 C5 C10 . . 122.4(3) ?
    C4 C5 C10 . . 115.9(3) ?
    C5 C6 C7 . . 126.0(3) ?
    C5 C6 H6A . . 117.0 ?
    C7 C6 H6A . . 117.0 ?
    C6 C7 C8 . . 113.1(3) ?
    C6 C7 H7A . . 109.0 ?
    C8 C7 H7A . . 109.0 ?
    C6 C7 H7B . . 109.0 ?
    C8 C7 H7B . . 109.0 ?
    H7A C7 H7B . . 107.8 ?
    C14 C8 C7 . . 111.2(2) ?
    C14 C8 C9 . . 108.1(2) ?
    C7 C8 C9 . . 109.8(3) ?
    C14 C8 H8A . . 109.3 ?
    C7 C8 H8A . . 109.3 ?
    C9 C8 H8A . . 109.3 ?
    C11 C9 C8 . . 112.8(2) ?
    C11 C9 C10 . . 113.0(2) ?
    C8 C9 C10 . . 113.0(2) ?
    C11 C9 H9A . . 105.7 ?
    C8 C9 H9A . . 105.7 ?
    C10 C9 H9A . . 105.7 ?
    C5 C10 C25 . . 108.9(3) ?
    C5 C10 C1 . . 107.9(3) ?
    C25 C10 C1 . . 109.4(3) ?
    C5 C10 C9 . . 109.9(2) ?
    C25 C10 C9 . . 111.7(3) ?
    C1 C10 C9 . . 108.8(2) ?
    C9 C11 C12 . . 114.6(2) ?
    C9 C11 H11A . . 108.6 ?
    C12 C11 H11A . . 108.6 ?
    C9 C11 H11B . . 108.6 ?
    C12 C11 H11B . . 108.6 ?
    H11A C11 H11B . . 107.6 ?
    C13 C12 C11 . . 111.1(2) ?
    C13 C12 H12A . . 109.4 ?
    C11 C12 H12A . . 109.4 ?
    C13 C12 H12B . . 109.4 ?
    C11 C12 H12B . . 109.4 ?
    H12A C12 H12B . . 108.0 ?
    C17 C13 C12 . . 118.1(3) ?
    C17 C13 C14 . . 99.4(2) ?
    C12 C13 C14 . . 106.5(2) ?
    C17 C13 C26 . . 108.8(3) ?
    C12 C13 C26 . . 111.1(3) ?
    C14 C13 C26 . . 112.4(3) ?
    C8 C14 C15 . . 123.0(3) ?
    C8 C14 C13 . . 115.0(2) ?
    C15 C14 C13 . . 103.4(3) ?
    C8 C14 H14A . . 104.6 ?
    C15 C14 H14A . . 104.6 ?
    C13 C14 H14A . . 104.6 ?
    C16 C15 C14 . . 100.1(3) ?
    C16 C15 H15A . . 111.7 ?
    C14 C15 H15A . . 111.7 ?
    C16 C15 H15B . . 111.7 ?
    C14 C15 H15B . . 111.7 ?
    H15A C15 H15B . . 109.5 ?
    C17 C16 C15 . . 112.4(3) ?
    C17 C16 H16A . . 123.8 ?
    C15 C16 H16A . . 123.8 ?
    C16 C17 C18 . . 125.4(3) ?
    C16 C17 C13 . . 109.2(3) ?
    C18 C17 C13 . . 125.3(3) ?
    C20 C18 C19 . . 115.9(3) ?
    C20 C18 C17 . . 121.6(3) ?
    C19 C18 C17 . . 122.5(3) ?
    N1 C19 C18 . . 125.7(4) ?
    N1 C19 H19A . . 117.1 ?
    C18 C19 H19A . . 117.1 ?
    C21 C20 C18 . . 119.8(4) ?
    C21 C20 H20A . . 120.1 ?
    C18 C20 H20A . . 120.1 ?
    C22 C21 C20 . . 118.4(4) ?
    C22 C21 H21A . . 120.8 ?
    C20 C21 H21A . . 120.8 ?
    N1 C22 C21 . . 124.3(4) ?
    N1 C22 H22A . . 117.8 ?
    C21 C22 H22A . . 117.8 ?
    O2 C23 O1 . . 122.6(5) ?
    O2 C23 C24 . . 125.5(5) ?
    O1 C23 C24 . . 111.8(5) ?
    C23 C24 H24A . . 109.5 ?
    C23 C24 H24B . . 109.5 ?
    H24A C24 H24B . . 109.5 ?
    C23 C24 H24C . . 109.5 ?
    H24A C24 H24C . . 109.5 ?
    H24B C24 H24C . . 109.5 ?
    C10 C25 H25A . . 109.5 ?
    C10 C25 H25B . . 109.5 ?
    H25A C25 H25B . . 109.5 ?
    C10 C25 H25C . . 109.5 ?
    H25A C25 H25C . . 109.5 ?
    H25B C25 H25C . . 109.5 ?
    C13 C26 H26A . . 109.5 ?
    C13 C26 H26B . . 109.5 ?
    H26A C26 H26B . . 109.5 ?
    C13 C26 H26C . . 109.5 ?
    H26A C26 H26C . . 109.5 ?
    H26B C26 H26C . . 109.5 ?
loop_
    _geom_hbond_atom_site_label_D
    _geom_hbond_atom_site_label_H
    _geom_hbond_atom_site_label_A
    _geom_hbond_site_symmetry_A
    _geom_hbond_distance_DH
    _geom_hbond_distance_HA
    _geom_hbond_distance_DA
    _geom_hbond_angle_DHA
    _geom_hbond_publ_flag
    C21 H21A O2 2_575 0.93 2.70 3.520(6) 147 y
_shelx_hkl_file
;
   0   0  -5   -0.07    0.06
   0   0   6    2.91    0.16
   0   0  -6    3.02    0.16
   0   0   7    0.23    0.11
   0   0  -7   -0.04    0.07
   0   0  -8   35.09    0.60
   0   0   8   33.61    0.61
   0   0   9    0.32    0.13
   0   0  -9    0.40    0.16
   0   0  10   30.43    0.65
   0   0 -10   31.02    0.64
   0   0  11    0.48    0.17
   0   0 -11    0.07    0.09
   0   0 -12    0.17    0.09
   0   0 -12    0.37    0.11
   0   0  12    0.39    0.13
   0   0  12    0.26    0.12
   0   0  13    0.51    0.19
   0   0 -13    1.26    0.28
   0   0  13    0.66    0.26
   0   0  14  320.00    2.47
   0   0 -14  318.24    2.43
   0   0  14  319.37    2.44
   0   0  15   11.40    0.62
   0   0 -15    7.51    0.47
   0   0 -16    3.16    0.29
   0   0  16    3.18    0.28
   0   0  17    0.16    0.12
   0   0 -17    0.20    0.15
   0   0 -18    7.49    0.44
   0   0  18    6.86    0.43
   0   0  19    0.38    0.18
   0   0 -19    0.65    0.19
   0   0 -20    0.51    0.18
   0   0  20    0.52    0.17
   0   0 -21    0.08    0.14
   0   0  21    0.09    0.15
   0   0  22    6.61    0.48
   0   0 -22    7.31    0.48
   0   0  23    0.22    0.20
   0   0 -23    0.56    0.21
   0   0 -24   10.73    0.60
   0   0  24   11.31    0.65
   0   0 -25    0.37    0.17
   0   0  25    0.30    0.17
   0   0 -26    0.56    0.18
   0   0  26    0.52    0.18
   0   0 -27    0.14    0.17
   0   0  27    0.21    0.15
   0   0  28    3.36    0.40
   0   0 -28    3.89    0.42
   0   0  29    0.48    0.24
   0   0 -29    0.32    0.21
   0   0 -30    0.25    0.17
   0   0  30    0.19    0.17
   0   0 -31   -0.01    0.15
   0   0  31    0.26    0.20
   0   0 -32    1.41    0.30
   0   0  32    1.16    0.27
   0   0  33    0.12    0.17
   0   0 -33   -0.16    0.18
   0   0  34    1.43    0.34
   0   0 -34    1.06    0.29
   0   0  35   -0.22    0.22
   0   0 -35    0.23    0.23
   0   0  36    2.93    0.47
   0   0 -36    3.60    0.48
   0   0 -37    0.30    0.22
   0   0  37    0.26    0.24
   0   0  38    2.49    0.44
   0   0 -38    1.58    0.36
   0   0  39    0.35    0.28
   0   0 -39   -0.01    0.17
   0   0 -40    0.67    0.28
   0   0  40    0.51    0.28
   0   1  -4   20.59    0.31
   0  -1  -4   20.47    0.40
   0   1   5   42.19    0.54
   0  -1   5   43.81    0.62
   0  -1  -5   42.61    0.62
   0   1  -5   43.18    0.49
   0  -1  -6  114.46    1.08
   0   1  -6  116.52    0.88
   0   1   6  113.56    0.97
   0  -1   6  117.58    1.08
   0   1   7  169.68    1.29
   0  -1  -7  172.02    1.40
   0  -1   7  173.67    1.39
   0   1  -7  170.85    1.17
   0  -1  -8    0.22    0.06
   0  -1   8    0.12    0.10
   0   1  -8    0.27    0.07
   0   1   8    0.20    0.08
   0  -1   9    9.14    0.36
   0  -1   9    9.14    0.31
   0  -1  -9    9.89    0.34
   0  -1  -9   10.09    0.39
   0   1  -9    9.26    0.32
   0   1   9    9.43    0.34
   0  -1 -10    4.25    0.24
   0  -1  10    3.84    0.26
   0   1  10    3.99    0.24
   0  -1  10    4.00    0.22
   0  -1 -10    4.60    0.28
   0   1 -10    4.43    0.24
   0  -1  11   14.03    0.43
   0  -1 -11   14.80    0.50
   0  -1 -11   14.13    0.46
   0   1  11   14.30    0.46
   0   1 -11   15.05    0.46
   0   1 -12   67.57    0.99
   0  -1 -12   66.77    1.11
   0  -1  12   65.25    1.11
   0   1  12   65.63    1.03
   0  -1 -12   69.86    1.05
   0  -1  12   68.18    0.98
   0  -1 -13    8.94    0.41
   0  -1  13    8.33    0.37
   0   1  13    8.37    0.39
   0   1 -13   13.79    0.52
   0  -1  13   14.04    0.59
   0  -1 -13    8.92    0.44
   0   1 -14  174.52    1.73
   0  -1  14  174.01    1.72
   0  -1  14  177.77    1.93
   0   1  14  174.50    1.85
   0  -1 -14  178.76    1.92
   0   1 -15   22.41    0.69
   0   1  15   20.34    0.66
   0  -1  15   24.04    0.78
   0  -1  15   17.67    0.58
   0  -1 -15   17.54    0.64
   0   1 -16    0.64    0.18
   0  -1 -16    0.27    0.11
   0   1  16    0.33    0.14
   0   1  17    1.68    0.21
   0  -1  17    2.34    0.27
   0  -1 -17    1.50    0.21
   0   1 -17    2.16    0.23
   0  -1 -18    0.00    0.13
   0   1 -18    0.41    0.15
   0   1  18    0.21    0.13
   0  -1 -19    4.73    0.37
   0   1  19    5.18    0.38
   0   1 -19    4.70    0.35
   0  -1  19    5.30    0.40
   0  -1  20    1.24    0.25
   0   1  20    1.11    0.22
   0  -1 -20    0.70    0.15
   0   1 -20    1.65    0.24
   0  -1  21    8.44    0.53
   0   1  21    8.90    0.52
   0   1 -21    8.54    0.50
   0  -1 -21    8.23    0.52
   0   1 -22    0.56    0.18
   0   1  22    0.39    0.17
   0  -1 -22    0.84    0.23
   0  -1  22    0.37    0.16
   0  -1 -23    0.75    0.22
   0  -1  23    0.42    0.16
   0   1 -23    0.56    0.17
   0   1  23    0.30    0.15
   0   1 -24    0.79    0.18
   0   1  24    0.97    0.21
   0  -1 -24    1.23    0.27
   0  -1  25   -0.15    0.18
   0   1  25    0.05    0.14
   0   1 -25    0.05    0.14
   0   1 -26    0.38    0.18
   0  -1  26    0.31    0.19
   0  -1 -26    0.06    0.15
   0   1  26    0.22    0.16
   0   1 -27    1.82    0.30
   0  -1 -27    2.34    0.34
   0  -1  27    1.79    0.32
   0   1  27    1.68    0.30
   0   1 -28    2.84    0.35
   0   1  28    2.74    0.36
   0  -1 -28    2.63    0.36
   0  -1  28    2.44    0.37
   0   1  29    1.51    0.31
   0   1 -29    1.47    0.29
   0  -1 -29    1.56    0.33
   0  -1  29    1.95    0.35
   0   1 -30    0.51    0.20
   0   1  30    0.75    0.26
   0  -1 -30    0.54    0.21
   0  -1  30    0.80    0.26
   0  -1 -31    0.16    0.19
   0   1 -31    0.27    0.20
   0   1  31    0.21    0.20
   0  -1  31    0.16    0.18
   0  -1  32   -0.06    0.18
   0  -1 -32    0.18    0.16
   0   1  32    0.13    0.19
   0   1 -32    0.05    0.16
   0  -1  33    1.42    0.32
   0   1 -33    0.85    0.23
   0   1  33    1.63    0.33
   0  -1 -33    1.28    0.28
   0  -1 -34    0.15    0.18
   0   1  34   -0.01    0.20
   0  -1  34    0.05    0.19
   0   1 -34    0.03    0.13
   0  -1 -35    0.43    0.21
   0  -1  35    0.57    0.27
   0   1 -35    0.37    0.20
   0   1  35    0.38    0.24
   0   1 -36   -0.13    0.22
   0  -1 -36   -0.06    0.17
   0   1  36   -0.17    0.24
   0  -1  36    0.28    0.26
   0  -1 -37    0.41    0.23
   0   1  37    0.62    0.29
   0  -1  37    0.41    0.24
   0   1 -37   -0.01    0.18
   0  -1  38    0.40    0.27
   0   1  38    0.42    0.24
   0  -1 -38    0.33    0.24
   0   1 -38   -0.16    0.18
   0   1 -39   -0.13    0.20
   0  -1 -39   -0.16    0.20
   0   1  39    0.39    0.28
   0  -1  39   -0.07    0.24
   0   1  40   -0.25    0.30
   0   1 -40   -0.25    0.27
   0   2   0    8.74    0.21
   0  -2   0    8.63    0.25
   0  -2   1 1000.00    2.60
   0  -2  -1  987.23    2.82
   0  -2   2  580.29    1.50
   0  -2   2  582.39    1.91
   0   2  -3    6.56    0.20
   0  -2   3    5.78    0.19
   0  -2  -3    6.19    0.26
   0   2  -4    1.16    0.09
   0  -2  -4    0.99    0.13
   0  -2  -5   62.06    0.88
   0  -2   5   61.69    0.65
   0   2  -5   60.70    0.64
   0  -2   6  103.67    0.89
   0  -2   6  100.73    1.18
   0   2  -6  103.69    0.88
   0   2   6  103.86    1.01
   0  -2  -6  100.35    1.17
   0   2  -7  415.35    1.86
   0  -2   7  416.76    1.87
   0  -2   7  410.39    2.47
   0   2   7  412.60    2.11
   0   2   8   43.00    0.70
   0  -2   8   43.00    0.64
   0  -2   8   41.99    0.82
   0  -2  -8   42.95    0.83
   0   2  -8   41.80    0.63
   0   2  -9   79.01    0.91
   0  -2   9   77.68    1.15
   0  -2  -9   79.82    1.01
   0  -2   9   80.80    0.92
   0   2   9   79.45    1.01
   0  -2  -9   76.86    1.15
   0  -2  10    2.52    0.18
   0  -2 -10    2.79    0.27
   0   2 -10    2.18    0.17
   0   2  10    2.12    0.19
   0  -2  10    2.44    0.25
   0  -2 -10    2.22    0.19
   0  -2  11   34.42    0.66
   0  -2 -11   33.54    0.71
   0  -2 -11   34.00    0.82
   0  -2  11   32.77    0.82
   0   2 -11   32.52    0.64
   0   2  11   32.72    0.71
   0   2  12    3.89    0.26
   0  -2  12    3.75    0.32
   0  -2 -12    3.58    0.25
   0   2 -12    3.72    0.23
   0  -2  12    4.12    0.25
   0  -2 -12    3.67    0.30
   0  -2 -13   40.81    0.97
   0   2 -13   42.62    0.80
   0  -2 -13   43.06    0.87
   0  -2  13   44.06    0.99
   0   2  13   42.38    0.88
   0  -2  14    8.45    0.38
   0   2  14    8.70    0.42
   0  -2 -14    9.53    0.50
   0   2 -14    8.70    0.41
   0  -2  15   74.70    1.39
   0  -2  15   75.00    1.15
   0   2 -15   74.56    1.15
   0   2  15   75.10    1.24
   0  -2 -15   75.56    1.39
   0   2 -16   13.01    0.52
   0  -2 -16   13.28    0.62
   0  -2 -17    0.15    0.12
   0   2  17   -0.07    0.13
   0   2 -17    0.19    0.13
   0  -2  17    0.33    0.16
   0  -2  18   -0.10    0.13
   0   2 -18    0.05    0.09
   0  -2 -18   -0.06    0.13
   0   2  18    0.03    0.11
   0   2  19    0.96    0.19
   0  -2  19    1.37    0.25
   0   2 -19    1.13    0.17
   0  -2 -19    1.07    0.22
   0  -2  20    1.87    0.31
   0   2  20    1.24    0.21
   0  -2 -20    0.98    0.23
   0   2 -20    1.50    0.23
   0  -2 -21   13.39    0.68
   0   2 -21   13.26    0.59
   0   2  21   12.98    0.63
   0  -2  21   14.23    0.71
   0   2 -22    1.10    0.23
   0   2  22    0.39    0.20
   0  -2  22    1.48    0.29
   0  -2 -22    0.73    0.23
   0   2  23    1.91    0.29
   0   2 -23    2.16    0.27
   0  -2 -23    1.49    0.24
   0  -2  23    1.74    0.29
   0   2  24    0.51    0.17
   0  -2  24    0.35    0.16
   0  -2 -24    0.02    0.20
   0   2 -24    0.14    0.12
   0   2  25    0.18    0.15
   0  -2  25    0.24    0.19
   0  -2 -25   -0.24    0.26
   0   2 -25    0.18    0.11
   0   2  26    0.26    0.18
   0  -2  26    0.38    0.22
   0  -2 -26   -0.24    0.19
   0   2 -26    0.03    0.12
   0   2 -27    1.14    0.23
   0   2  27    1.34    0.26
   0  -2  27    1.29    0.28
   0  -2 -27    1.02    0.26
   0  -2 -28    0.54    0.23
   0   2  28    0.19    0.17
   0   2 -28    0.10    0.12
   0  -2  28    0.36    0.23
   0  -2 -29    0.62    0.24
   0   2 -29    0.68    0.21
   0   2  29    0.52    0.19
   0  -2  29    0.57    0.22
   0   2 -30    0.16    0.16
   0  -2 -30    0.26    0.18
   0  -2  30    0.38    0.22
   0   2  30    0.09    0.16
   0   2 -31    0.06    0.16
   0  -2 -31    0.28    0.20
   0  -2  31    0.20    0.17
   0   2  31    0.45    0.24
   0  -2  32    0.36    0.24
   0  -2 -32    0.18    0.16
   0   2 -32    0.02    0.15
   0   2  32   -0.02    0.18
   0  -2 -33    0.59    0.25
   0   2  33    0.32    0.21
   0  -2  33    0.52    0.23
   0   2 -33    0.37    0.20
   0  -2  34    0.72    0.27
   0   2  34    0.91    0.29
   0   2 -34    0.16    0.17
   0  -2 -34    0.52    0.24
   0   2 -35    0.14    0.19
   0  -2  35    0.14    0.20
   0  -2 -35    0.44    0.25
   0   2  35    0.53    0.26
   0  -2  36    0.41    0.24
   0   2  36    1.37    0.34
   0   2 -36    1.14    0.28
   0  -2 -36    0.87    0.30
   0  -2  37   -0.27    0.23
   0   2 -37    0.11    0.19
   0  -2 -37    0.00    0.17
   0   2  38    0.29    0.25
   0  -2  38   -0.24    0.29
   0  -2 -38   -0.12    0.24
   0  -2  39   -0.01    0.26
   0   2  39   -0.03    0.22
   0   2  40   -0.03    0.24
   0   2  41    0.63    0.28
   0   3   0   -0.04    0.05
   0  -3   0    0.01    0.07
   0   3   0    0.02    0.06
   0   3  -1   14.31    0.32
   0   3   1   14.11    0.42
   0  -3   1   13.42    0.38
   0   3  -1   14.48    0.39
   0   3   1   14.76    0.35
   0  -3  -1   14.55    0.42
   0  -3   2   17.71    0.33
   0   3  -2   16.93    0.32
   0  -3   2   18.38    0.42
   0  -3  -2   17.84    0.48
   0  -3   2   16.72    0.41
   0   3  -2   18.03    0.42
   0  -3   3    0.41    0.05
   0  -3   3    0.37    0.07
   0  -3   3    0.42    0.09
   0  -3  -3    0.39    0.11
   0  -3   4   32.58    0.54
   0  -3   4   32.33    0.42
   0  -3  -4   32.29    0.71
   0  -3   4   32.29    0.55
   0  -3  -5   34.61    0.74
   0   3  -5   34.37    0.57
   0  -3   5   35.24    0.57
   0  -3   5   33.86    0.56
   0  -3  -6    0.99    0.19
   0   3  -6    0.65    0.10
   0  -3   6    0.80    0.10
   0  -3   7  100.49    1.00
   0   3  -7   98.62    1.00
   0  -3   8   36.50    0.62
   0   3  -8   34.90    0.61
   0   3   8   36.14    0.71
   0  -3  -8   35.80    0.84
   0  -3   9   20.51    0.49
   0   3  -9   20.18    0.48
   0   3   9   20.66    0.55
   0  -3  -9   19.97    0.66
   0  -3 -10   11.84    0.52
   0   3 -10   12.39    0.39
   0  -3  10   13.03    0.40
   0   3  10   12.33    0.45
   0  -3  10   12.28    0.52
   0   3 -11    3.89    0.24
   0  -3  11    4.43    0.36
   0  -3  11    4.00    0.24
   0   3  11    4.04    0.27
   0  -3 -11    3.70    0.33
   0   3 -12   80.26    1.07
   0  -3 -12   78.44    1.40
   0  -3  12   80.43    1.07
   0   3  12   81.52    1.22
   0  -3  13    0.32    0.10
   0   3 -13    0.07    0.08
   0   3  13   -0.13    0.13
   0  -3  13    0.47    0.27
   0  -3 -13    0.30    0.18
   0   3 -14   15.25    0.50
   0  -3 -14   16.58    0.68
   0  -3  14   16.28    0.68
   0  -3  14   15.86    0.52
   0   3  14   14.90    0.55
   0  -3 -15   63.00    1.34
   0   3 -15   62.27    1.04
   0  -3  15   66.10    1.36
   0   3  15   63.54    1.17
   0  -3 -16   16.23    0.73
   0   3  16   15.85    0.61
   0   3 -16   15.40    0.55
   0  -3 -17    2.39    0.32
   0   3 -17    2.17    0.22
   0   3  17    2.08    0.24
   0  -3  17    2.34    0.35
   0  -3  18    6.06    0.46
   0  -3 -18    5.96    0.47
   0   3 -18    6.92    0.39
   0   3  18    5.94    0.41
   0  -3 -19    6.54    0.50
   0   3  19    6.62    0.44
   0  -3  19    6.73    0.51
   0   3 -19    5.88    0.37
   0   3 -20   11.15    0.53
   0   3  20   11.65    0.59
   0  -3  20   11.39    0.66
   0  -3 -20   11.37    0.65
   0  -3 -21    1.08    0.23
   0   3  21    1.37    0.23
   0   3 -21    1.20    0.20
   0  -3  21    1.69    0.32
   0  -3 -22    1.25    0.26
   0   3 -22    1.31    0.20
   0  -3  22    1.32    0.26
   0   3  22    1.60    0.26
   0   3  23    0.55    0.19
   0  -3  23    0.50    0.21
   0  -3 -23    0.34    0.17
   0   3 -23    0.36    0.14
   0   3 -24    0.17    0.11
   0   3  24    0.12    0.14
   0  -3 -24    0.09    0.17
   0  -3  24    0.05    0.15
   0  -3  25   -0.06    0.15
   0  -3 -25   -0.12    0.20
   0   3  25   -0.07    0.14
   0   3 -25    0.07    0.13
   0   3  26    0.17    0.15
   0  -3 -26    0.09    0.18
   0   3 -26    0.21    0.12
   0  -3  26    0.28    0.22
   0  -3 -27    4.11    0.46
   0  -3  27    4.90    0.52
   0   3 -27    4.05    0.38
   0   3  27    4.47    0.44
   0   3 -28    2.56    0.33
   0  -3 -28    2.24    0.35
   0  -3  28    2.65    0.42
   0   3  28    2.32    0.35
   0   3 -29    2.19    0.31
   0  -3 -29    1.79    0.32
   0   3  29    1.98    0.33
   0  -3  29    2.40    0.40
   0   3  30    0.09    0.18
   0   3 -30    0.03    0.13
   0   3  31    0.12    0.17
   0  -3 -31    0.69    0.31
   0   3 -31    0.62    0.22
   0  -3  31    0.27    0.25
   0   3 -32    0.11    0.13
   0   3  32    0.36    0.22
   0  -3 -32    0.15    0.20
   0  -3  32    0.33    0.20
   0  -3 -33    0.17    0.22
   0   3  33    0.00    0.18
   0   3 -33   -0.03    0.15
   0  -3  33   -0.17    0.24
   0  -3  34    0.20    0.23
   0   3  34    0.11    0.18
   0  -3 -34    0.27    0.25
   0   3 -34    0.18    0.14
   0   3  35    0.59    0.25
   0  -3 -35    0.27    0.20
   0  -3  35    0.46    0.23
   0  -3  36    0.21    0.25
   0  -3 -36    0.15    0.19
   0   3  36    0.05    0.18
   0   3  37    0.12    0.18
   0  -3 -37   -0.14    0.18
   0   3  38    0.20    0.22
   0  -3  38   -0.21    0.30
   0   3  39    0.69    0.29
   0   3  40    0.47    0.26
   0   4   0  233.25    1.84
   0   4   0  227.70    1.52
   0   4  -1   14.30    0.45
   0  -4  -1   13.45    0.47
   0   4  -1   13.70    0.37
   0   4   1   14.33    0.48
   0   4   1   14.65    0.41
   0  -4   1   13.59    0.45
   0  -4   2    1.65    0.16
   0   4   2    1.64    0.18
   0   4  -2    1.60    0.16
   0  -4   2    2.21    0.18
   0   4  -2    1.70    0.13
   0   4   2    2.01    0.17
   0  -4  -2    2.00    0.21
   0  -4   3   13.08    0.41
   0   4   3   13.10    0.48
   0  -4   3   12.16    0.41
   0  -4  -3   13.14    0.49
   0  -4   4    1.27    0.13
   0  -4   4    1.27    0.11
   0   4   4    1.44    0.18
   0  -4   4    1.41    0.15
   0  -4  -4    1.26    0.19
   0  -4  -5   57.62    1.07
   0  -4   5   57.15    0.64
   0  -4   5   56.14    0.84
   0  -4   6   -0.04    0.05
   0  -4   6    0.12    0.07
   0  -4   6    0.08    0.08
   0  -4  -6    0.16    0.15
   0  -4   7   29.70    0.62
   0   4  -7   29.86    0.61
   0  -4  -7   30.94    0.83
   0  -4   7   31.11    0.62
   0  -4   7   29.58    0.47
   0   4  -8   11.80    0.39
   0  -4   8   11.27    0.39
   0  -4  -8   11.89    0.55
   0  -4   8   12.34    0.40
   0   4  -9   25.68    0.59
   0   4   9   25.74    0.68
   0  -4   9   27.26    0.60
   0  -4  -9   25.57    0.80
   0  -4 -10    0.32    0.15
   0  -4  10    0.45    0.08
   0   4  10    0.42    0.11
   0   4 -10    0.31    0.08
   0   4  11    2.58    0.23
   0   4 -11    2.85    0.21
   0  -4  11    3.04    0.21
   0  -4 -11    2.67    0.29
   0   4  12    0.73    0.15
   0  -4  12    0.67    0.12
   0  -4 -12    0.69    0.20
   0   4 -12    0.63    0.13
   0  -4  13   37.17    0.78
   0  -4 -13   38.56    1.08
   0   4 -13   36.62    0.78
   0   4  13   39.20    0.92
   0  -4  14   79.96    1.17
   0   4 -14   78.60    1.16
   0   4  14   79.87    1.33
   0  -4 -14   81.17    1.58
   0  -4 -15   14.98    0.72
   0   4 -15   15.01    0.53
   0   4  15   14.42    0.60
   0  -4  15   15.99    0.73
   0   4 -16    0.37    0.10
   0   4  16    0.37    0.15
   0  -4  16    0.63    0.20
   0  -4  17    0.01    0.14
   0   4  17   -0.01    0.11
   0  -4 -17    0.23    0.22
   0   4 -17    0.01    0.08
   0  -4  18    2.88    0.33
   0  -4 -18    2.67    0.36
   0   4 -18    2.69    0.25
   0   4  18    2.14    0.28
   0   4 -19    0.09    0.10
   0   4  19    0.07    0.12
   0  -4 -19    0.07    0.16
   0  -4  19   -0.05    0.13
   0   4 -20    3.35    0.30
   0  -4 -20    3.06    0.38
   0   4  20    2.92    0.32
   0  -4  20    3.33    0.39
   0  -4  21    0.30    0.19
   0   4 -21    0.16    0.12
   0  -4 -21    0.25    0.18
   0   4  21    0.28    0.15
   0   4 -22    5.66    0.40
   0  -4  22    5.26    0.49
   0  -4 -22    5.48    0.51
   0   4  22    5.48    0.44
   0  -4 -23    1.33    0.30
   0  -4  23    1.95    0.35
   0   4 -23    1.66    0.24
   0   4  23    1.60    0.25
   0   4  24    1.66    0.27
   0  -4 -24    1.90    0.33
   0   4 -24    1.97    0.26
   0  -4  24    2.19    0.37
   0   4 -25    1.17    0.23
   0  -4 -25    0.56    0.23
   0  -4  25    0.66    0.26
   0   4  25    0.64    0.21
   0   4  26    0.04    0.16
   0  -4  26    0.13    0.20
   0   4 -26    0.54    0.18
   0  -4 -26    0.12    0.20
   0   4 -27    2.29    0.31
   0  -4 -27    2.23    0.38
   0   4  27    2.17    0.32
   0  -4  27    2.51    0.40
   0  -4  28    0.86    0.29
   0  -4 -28    0.37    0.21
   0   4 -28    1.00    0.23
   0   4  28    0.55    0.18
   0  -4  29    0.21    0.21
   0   4  29    0.23    0.16
   0   4 -29    0.25    0.16
   0  -4 -30   -0.18    0.23
   0   4 -30    0.02    0.12
   0   4  30   -0.17    0.18
   0  -4  30   -0.12    0.18
   0  -4  31    0.02    0.20
   0   4  31    0.27    0.20
   0  -4 -31   -0.03    0.25
   0  -4  32   -0.14    0.25
   0  -4 -32   -0.29    0.28
   0   4  32   -0.15    0.17
   0  -4  33   -0.13    0.22
   0  -4 -33    0.16    0.20
   0   4  33    0.08    0.15
   0   4  34    0.07    0.19
   0  -4  34   -0.25    0.20
   0  -4 -34    0.23    0.23
   0  -4 -35    0.46    0.31
   0  -4  35    0.35    0.28
   0   4  35    0.24    0.19
   0  -4  36    0.00    0.22
   0   4  36    0.16    0.21
   0   4  37    0.13    0.20
   0   4  38    0.27    0.19
   0  -5   0    0.09    0.12
   0   5   0    0.01    0.07
   0   5   1    1.55    0.16
   0  -5  -1    1.83    0.23
   0  -5   1    1.74    0.20
   0   5  -1    1.46    0.14
   0  -5  -2    1.31    0.20
   0   5  -2    1.13    0.12
   0   5   2    1.18    0.16
   0  -5   2    0.91    0.15
   0  -5   2    1.13    0.15
   0   5  -2    1.15    0.15
   0  -5   3   14.83    0.51
   0  -5   3   15.92    0.50
   0   5   3   15.35    0.50
   0  -5  -3   16.04    0.60
   0  -5   4   21.83    0.62
   0  -5  -4   22.47    0.74
   0  -5   4   22.69    0.59
   0  -5  -5    8.99    0.49
   0  -5   5    8.79    0.39
   0  -5   5    8.60    0.37
   0  -5  -6   33.18    0.92
   0  -5   6   32.55    0.54
   0  -5   6   34.68    0.72
   0  -5   6   33.70    0.74
   0  -5   7    0.12    0.09
   0  -5   7    0.09    0.07
   0  -5   7    0.06    0.05
   0  -5   8   15.50    0.49
   0  -5  -8   15.36    0.66
   0  -5   8   14.06    0.36
   0  -5   8   14.99    0.50
   0  -5   9    0.60    0.11
   0  -5   9    0.57    0.11
   0  -5  -9    0.56    0.19
   0  -5   9    0.65    0.09
   0   5 -10   -0.10    0.09
   0  -5  10   -0.03    0.07
   0  -5  10   -0.04    0.06
   0  -5  10    0.00    0.04
   0  -5 -10   -0.19    0.16
   0  -5  11    0.54    0.09
   0  -5 -11    0.69    0.22
   0  -5  11    0.62    0.11
   0   5  11    0.70    0.13
   0   5 -11    0.59    0.11
   0   5  12    4.09    0.32
   0   5 -12    4.23    0.28
   0  -5 -12    4.17    0.40
   0  -5  12    4.00    0.26
   0   5 -13   21.59    0.62
   0  -5 -13   22.66    0.88
   0   5  13   21.14    0.74
   0  -5 -14    1.20    0.27
   0   5  14    1.23    0.20
   0   5 -14    1.19    0.18
   0   5  15    1.23    0.20
   0   5 -15    1.60    0.19
   0  -5 -15    1.44    0.26
   0   5  16    2.86    0.29
   0   5 -16    2.79    0.24
   0   5  17    0.09    0.11
   0  -5 -17    0.22    0.18
   0   5 -17    0.19    0.09
   0  -5 -18    0.71    0.25
   0   5 -18    0.26    0.10
   0   5  18    0.51    0.15
   0  -5 -19    0.18    0.21
   0   5 -19    0.30    0.14
   0   5  19    0.01    0.12
   0   5  20   11.88    0.63
   0  -5 -20   11.73    0.74
   0   5 -20   12.01    0.55
   0   5  21    0.33    0.16
   0  -5 -21    0.25    0.25
   0   5 -21    0.50    0.16
   0   5  22    0.27    0.15
   0  -5 -22    0.46    0.24
   0   5 -22    0.14    0.11
   0   5  23   -0.02    0.13
   0   5 -23   -0.01    0.11
   0  -5 -23   -0.14    0.21
   0  -5 -24    0.31    0.23
   0   5  24    0.20    0.14
   0   5 -24    0.14    0.13
   0   5  25    0.23    0.16
   0   5 -25    0.63    0.18
   0  -5 -25    0.46    0.27
   0   5 -26    0.19    0.14
   0   5  26    0.09    0.14
   0  -5 -26   -0.05    0.19
   0  -5 -27   -0.11    0.18
   0   5 -27    0.28    0.15
   0   5  27    0.09    0.18
   0   5  28    0.29    0.15
   0  -5 -28    0.52    0.24
   0  -5 -29   -0.77    0.29
   0   5  29   -0.15    0.16
   0  -5 -30   -0.47    0.25
   0   5  30    0.66    0.23
   0  -5 -31   -0.59    0.25
   0   5  31   -0.10    0.15
   0  -5 -32   -0.24    0.29
   0   5  32    0.04    0.18
   0  -5 -33   -0.13    0.28
   0   5  33    0.33    0.21
   0  -5 -34    0.22    0.19
   0   5  34    0.29    0.21
   0   5  35    0.26    0.23
   0   6   0    4.50    0.27
   0  -6   0    4.88    0.35
   0  -6  -1    1.38    0.22
   0   6  -1    1.09    0.15
   0   6   1    1.11    0.14
   0  -6   1    1.30    0.20
   0   6  -2   16.67    0.48
   0  -6   2   16.47    0.62
   0   6   2   17.60    0.56
   0  -6  -2   17.70    0.68
   0  -6   3    5.20    0.35
   0   6   3    5.37    0.32
   0  -6  -3    5.64    0.40
   0  -6   4    0.02    0.09
   0   6   4    0.29    0.12
   0  -6  -4    0.25    0.15
   0  -6   5   -0.06    0.11
   0  -6  -5    0.06    0.13
   0   6   5    0.30    0.12
   0  -6  -6    3.77    0.36
   0  -6   6    3.92    0.29
   0  -6  -7    7.56    0.50
   0  -6   7    7.27    0.39
   0  -6  -8   16.21    0.73
   0  -6   8   16.26    0.57
   0  -6   8   15.48    0.39
   0  -6   9    1.15    0.18
   0  -6  -9    1.18    0.26
   0  -6   9    1.17    0.12
   0  -6 -10    1.77    0.29
   0  -6  10    1.45    0.13
   0  -6  10    1.91    0.21
   0  -6  11    4.39    0.30
   0  -6 -11    4.44    0.43
   0  -6  11    4.17    0.22
   0  -6  12    6.17    0.26
   0  -6 -12    6.93    0.52
   0   6  12    6.31    0.42
   0  -6  12    6.62    0.36
   0  -6  13    0.00    0.06
   0  -6  13    0.11    0.10
   0   6  13    0.16    0.14
   0  -6 -13    0.28    0.22
   0   6 -13    0.18    0.13
   0  -6  14    2.26    0.23
   0   6 -14    2.65    0.26
   0  -6 -14    2.62    0.38
   0   6  14    2.51    0.30
   0   6 -15   14.05    0.55
   0   6  15   14.13    0.67
   0  -6 -15   14.61    0.79
   0  -6  15   14.55    0.55
   0   6 -16    2.89    0.27
   0   6  16    2.68    0.32
   0  -6 -16    3.26    0.44
   0  -6  16    2.98    0.26
   0   6 -17    6.25    0.38
   0  -6 -17    6.90    0.58
   0   6  17    5.46    0.42
   0   6 -18    0.84    0.19
   0  -6 -18    0.92    0.29
   0   6  18    0.56    0.18
   0   6 -19    1.65    0.22
   0   6  19    1.71    0.27
   0  -6 -19    1.85    0.37
   0   6 -20    1.31    0.21
   0   6  20    1.49    0.27
   0  -6 -20    1.78    0.38
   0  -6 -21   11.31    0.77
   0   6 -21   10.52    0.53
   0   6  21   10.69    0.64
   0   6  22    0.25    0.19
   0   6 -22    0.14    0.13
   0  -6 -23    1.07    0.33
   0   6 -23    0.68    0.17
   0   6  23    0.92    0.24
   0   6  24    0.58    0.20
   0  -6 -24    0.80    0.32
   0  -6 -25    0.57    0.25
   0   6  25    0.37    0.20
   0   6  26   -0.10    0.16
   0  -6 -26    0.08    0.20
   0  -6 -27    0.00    0.22
   0   6  27   -0.21    0.17
   0  -6 -28    0.26    0.25
   0   6  28    0.11    0.17
   0   6  29    0.75    0.25
   0  -6 -29    0.39    0.19
   0  -6 -30   -0.31    0.22
   0   6  30    0.13    0.15
   0   6  31   -0.01    0.15
   0  -6 -31   -0.21    0.28
   0   6  32    0.24    0.21
   0  -6 -32    0.22    0.26
   0   6  33    0.12    0.18
   0  -6 -33   -0.22    0.33
   0   7   0    0.17    0.10
   0  -7   0    0.29    0.18
   0  -7  -1    7.33    0.48
   0   7  -1    6.11    0.32
   0   7   1    6.80    0.37
   0  -7   1    6.91    0.45
   0  -7   2    1.22    0.23
   0   7   2    1.17    0.17
   0  -7  -2    1.16    0.23
   0  -7  -3   11.05    0.60
   0   7   3   10.61    0.48
   0  -7   3   10.73    0.53
   0  -7  -4    3.78    0.37
   0   7   4    3.41    0.29
   0  -7   4    4.02    0.34
   0  -7  -5    3.45    0.36
   0   7   5    3.15    0.29
   0  -7   5    2.98    0.29
   0   7   6    7.96    0.46
   0  -7  -6    8.13    0.55
   0  -7   6    7.32    0.43
   0   7   7   15.20    0.64
   0  -7   7   14.51    0.60
   0  -7  -7   14.90    0.74
   0  -7  -8    1.43    0.30
   0   7   8    1.71    0.27
   0  -7   8    1.05    0.18
   0  -7   9    2.68    0.26
   0  -7  -9    3.08    0.39
   0  -7  10    0.44    0.12
   0  -7 -10    0.82    0.23
   0  -7  11    2.82    0.18
   0  -7  11    3.07    0.28
   0  -7 -11    2.83    0.38
   0  -7 -12    3.03    0.39
   0  -7  12    3.69    0.31
   0   7  13    0.63    0.18
   0  -7 -13    0.59    0.27
   0  -7  13    1.03    0.19
   0  -7 -14   15.85    0.86
   0   7  14   15.60    0.73
   0  -7  14   15.23    0.59
   0   7  15    1.90    0.27
   0  -7  15    1.97    0.23
   0  -7 -15    2.16    0.37
   0  -7  16    0.06    0.10
   0   7  16    0.07    0.14
   0  -7 -16    0.34    0.25
   0   7  17    2.04    0.29
   0  -7  17    2.35    0.25
   0  -7 -17    2.23    0.37
   0   7  18    3.02    0.35
   0  -7  18    2.71    0.27
   0   7 -18    2.79    0.28
   0  -7 -18    2.88    0.44
   0   7  19    0.29    0.18
   0  -7  19    0.01    0.09
   0  -7  20    0.53    0.15
   0  -7 -20    0.58    0.30
   0   7  20    0.51    0.21
   0  -7 -21    8.32    0.70
   0   7  21    8.94    0.61
   0   7  22    1.70    0.30
   0  -7 -22    2.90    0.48
   0   7  23    0.39    0.20
   0  -7 -23    0.96    0.36
   0  -7 -24    0.12    0.26
   0   7  24    0.11    0.15
   0  -7 -25    0.38    0.24
   0   7  25    0.23    0.17
   0  -7 -26    0.22    0.21
   0   7  26    0.19    0.16
   0  -7 -27    0.43    0.29
   0   7  27    0.04    0.14
   0  -7 -28    0.14    0.26
   0   7  28    0.14    0.15
   0  -7 -29    0.80    0.31
   0   7  29    0.60    0.24
   0   7  30    0.06    0.16
   0  -7 -30   -0.14    0.21
   0  -7 -31    0.32    0.25
   0   8   0   14.14    0.54
   0  -8   0   15.78    0.73
   0   8   1    2.09    0.23
   0  -8  -1    1.96    0.30
   0   8  -1    2.06    0.21
   0  -8   1    2.68    0.34
   0  -8  -2    5.53    0.45
   0  -8   2    6.61    0.47
   0   8   2    5.60    0.37
   0   8   3    1.58    0.22
   0  -8   3    1.90    0.27
   0  -8  -3    1.65    0.29
   0   8   4    0.03    0.11
   0  -8  -4   -0.06    0.16
   0  -8   4    0.02    0.12
   0   8   5    0.96    0.21
   0  -8   5    0.97    0.23
   0  -8  -5    0.71    0.25
   0  -8   6   15.34    0.67
   0   8   6   14.79    0.66
   0  -8  -6   14.28    0.77
   0  -8  -7    7.63    0.59
   0  -8   7    7.66    0.48
   0   8   7    7.39    0.49
   0  -8  -8   14.33    0.78
   0   8   8   14.54    0.68
   0  -8   8   13.42    0.61
   0  -8  -9    0.34    0.23
   0  -8   9    0.51    0.18
   0   8   9    1.03    0.25
   0  -8 -10    0.20    0.19
   0   8  10    0.30    0.20
   0  -8  10    0.24    0.15
   0  -8 -11    6.13    0.54
   0  -8  11    6.71    0.43
   0   8  11    7.50    0.53
   0  -8 -12    0.25    0.25
   0   8  12    0.35    0.21
   0  -8  12    0.01    0.12
   0   8  13    0.29    0.15
   0  -8 -13    0.09    0.23
   0  -8  13    0.01    0.13
   0  -8 -14    0.44    0.22
   0   8  14    0.46    0.16
   0  -8  14    0.17    0.11
   0  -8  15    0.52    0.15
   0   8  15    0.52    0.16
   0  -8 -15    0.44    0.21
   0   8  16    0.17    0.15
   0  -8  16    0.04    0.11
   0  -8  17    0.01    0.09
   0   8  17    0.02    0.13
   0   8  18    0.90    0.23
   0  -8 -18    0.88    0.29
   0   8  19    1.31    0.28
   0  -8 -19    1.73    0.38
   0   8  20    0.36    0.19
   0  -8 -20    0.81    0.32
   0  -8 -21    0.40    0.29
   0   8  21    0.07    0.16
   0   8  22    0.38    0.19
   0  -8 -22    0.28    0.23
   0  -8 -23    0.40    0.26
   0   8  23    0.01    0.13
   0  -8 -24    0.29    0.28
   0   8  24   -0.08    0.14
   0   8  25    0.66    0.24
   0  -8 -25    0.57    0.31
   0  -8 -26    0.30    0.27
   0   8  26    0.38    0.23
   0  -8 -27    0.38    0.29
   0   8  27   -0.01    0.15
   0  -8 -28    0.77    0.30
   0  -9   0    0.09    0.16
   0   9   0   -0.12    0.11
   0  -9  -1    0.04    0.17
   0   9   1    0.05    0.09
   0  -9   1    0.11    0.18
   0  -9   2    2.80    0.35
   0   9   2    2.69    0.28
   0  -9  -2    2.79    0.37
   0   9   3    4.61    0.37
   0  -9  -3    4.81    0.48
   0  -9   3    5.33    0.46
   0  -9   4    3.48    0.39
   0  -9  -4    3.09    0.39
   0   9   4    3.12    0.32
   0  -9  -5    0.73    0.25
   0   9   5    0.24    0.14
   0  -9   5    0.59    0.21
   0   9   6    0.21    0.12
   0  -9  -6    0.26    0.20
   0  -9   6    0.37    0.17
   0   9   7    0.14    0.15
   0  -9  -7    0.12    0.18
   0  -9   7    0.19    0.16
   0  -9   8    0.20    0.16
   0   9   8    0.00    0.14
   0  -9  -8    0.00    0.20
   0  -9   9    0.43    0.19
   0  -9  -9    0.56    0.28
   0   9   9    0.12    0.16
   0  -9  10    7.69    0.49
   0  -9 -10    7.80    0.64
   0   9  10    7.33    0.55
   0  -9 -11    2.36    0.40
   0  -9  11    2.44    0.31
   0   9  11    2.93    0.38
   0  -9  12    6.75    0.46
   0   9  12    7.92    0.59
   0  -9 -12    7.30    0.65
   0   9  13    0.11    0.16
   0  -9  13    0.04    0.12
   0   9  13    0.12    0.20
   0  -9 -13    0.43    0.28
   0   9  14    0.61    0.20
   0   9  14    0.47    0.21
   0  -9 -14   -0.06    0.27
   0   9  15    0.49    0.22
   0   9  15    0.13    0.16
   0  -9 -15    0.35    0.22
   0   9  16    0.22    0.16
   0   9  16    0.19    0.23
   0  -9 -16   -0.34    0.23
   0   9  17   -0.11    0.15
   0   9  17    0.37    0.21
   0  -9 -17    0.38    0.26
   0   9  18    0.17    0.16
   0   9  18    0.21    0.21
   0  -9 -18    0.22    0.27
   0   9  19   -0.13    0.15
   0  -9 -19    0.20    0.27
   0   9  20    0.06    0.14
   0  -9 -20    0.40    0.29
   0   9  21    0.46    0.20
   0  -9 -21    0.92    0.35
   0   9  22    0.22    0.17
   0  -9 -22    0.74    0.32
   0  -9 -23    0.38    0.24
   0   9  23    0.41    0.21
   0  -9 -24    0.19    0.23
   0  -9 -25    0.15    0.24
   0 -10   0    3.08    0.40
   0 -10  -1    0.67    0.26
   0 -10   1    0.69    0.23
   0 -10   2    3.49    0.41
   0 -10  -2    3.76    0.44
   0 -10  -3    0.11    0.19
   0 -10   3    0.00    0.16
   0 -10  -4    0.04    0.23
   0 -10   4    0.03    0.15
   0 -10  -5    2.45    0.39
   0 -10   5    2.02    0.32
   0 -10   6    0.74    0.24
   0 -10  -6    1.17    0.33
   0 -10  -7    5.51    0.56
   0  10   7    5.29    0.45
   0 -10   7    5.92    0.49
   0 -10  -8    1.93    0.38
   0 -10   8    2.22    0.33
   0  10   8    2.22    0.32
   0  10   9    0.38    0.18
   0 -10   9    0.50    0.21
   0 -10  -9    0.31    0.21
   0 -10 -10    1.02    0.32
   0  10  10    0.26    0.16
   0  10  11    0.31    0.21
   0 -10 -11    0.34    0.27
   0  10  12    0.34    0.19
   0 -10 -12   -0.15    0.25
   0 -10 -13   -0.19    0.26
   0  10  13    0.25    0.15
   0  10  14    0.09    0.17
   0  10  14    0.35    0.22
   0 -10 -14   -0.11    0.25
   0  10  15    0.26    0.19
   0 -10 -15    0.40    0.27
   0  10  15    0.38    0.21
   0  10  16    0.07    0.16
   0  10  16    0.02    0.15
   0 -10 -16    0.41    0.26
   0  10  17    0.19    0.19
   0 -10 -17    0.24    0.25
   0  10  17    0.00    0.14
   0 -10 -18    0.34    0.23
   0  10  18   -0.07    0.15
   0  10  18    0.28    0.23
   0  10  19    0.04    0.15
   0 -10 -19    0.32    0.28
   0  10  19    0.13    0.19
   0  10  20    0.16    0.16
   0 -10 -20    0.57    0.32
   0  10  20    0.17    0.22
   0  10  21    0.29    0.24
   0 -10 -21    0.62    0.37
   0  10  22    0.48    0.28
   0 -10 -22    0.14    0.23
   0  10  23    0.58    0.28
   0  10  24    0.26    0.28
   0 -11   0    0.16    0.22
   0 -11   1    0.32    0.19
   0 -11  -1    0.25    0.21
   0 -11  -2    0.52    0.26
   0 -11   2    0.19    0.18
   0 -11  -3    0.82    0.28
   0 -11   3    1.15    0.30
   0 -11  -4    1.28    0.31
   0 -11   4    1.35    0.29
   0 -11   5    0.15    0.17
   0 -11  -5   -0.03    0.19
   0 -11  -6    0.13    0.21
   0 -11  -7   -0.20    0.22
   0 -11  -8   -0.04    0.20
   0 -11  -9    0.30    0.23
   0 -11 -10    0.35    0.21
   0 -11 -11    1.00    0.30
   0 -11 -12    3.04    0.48
   0 -11 -13    0.02    0.23
   0  11  13    0.02    0.16
   0 -11 -14    0.67    0.29
   0  11  14    0.52    0.22
   0 -11 -15    0.25    0.24
   0  11  15    0.48    0.22
   0  11  16    0.02    0.19
   0 -11 -16    0.42    0.25
   0  11  16   -0.20    0.19
   0  11  17    0.74    0.29
   0 -11 -17    0.52    0.26
   0  11  18   -0.18    0.16
   0 -11 -18    0.56    0.28
   0  11  19    0.50    0.29
   0  11  20    0.47    0.27
   0  11  21    0.09    0.23
   0 -12   0    1.84    0.36
   0 -12  -1    0.05    0.22
   0 -12  -2    1.07    0.33
   0 -12  -3    0.28    0.24
   0 -12  -4    0.70    0.28
   0 -12  -5    0.78    0.29
   0 -12  -6    1.33    0.35
   0 -12  -7    1.93    0.41
   0 -12  -8    0.73    0.29
   0 -12  -9    0.33    0.27
   0 -12 -10    0.14    0.26
   0 -12 -11    0.87    0.35
   0 -12 -12    0.46    0.30
   0 -12 -13    0.39    0.27
   0 -12 -14    0.31    0.31
   0 -13  -6    0.71    0.33
   0 -13  -7    0.33    0.30
   0 -13  -8    0.83    0.37
   0 -13  -9    0.29    0.27
   1   0  -3    1.14    0.09
   1   0  -3    1.13    0.08
   1   0  -4    5.24    0.16
  -1   0  -4    5.30    0.21
   1   0   4    5.18    0.21
   1   0  -4    5.36    0.17
   1   0  -5   29.80    0.40
   1   0  -5   30.73    0.43
  -1   0   5   29.96    0.41
   1   0   5   30.04    0.54
  -1   0  -5   29.81    0.53
  -1   0  -6    3.08    0.19
   1   0   6    2.48    0.18
   1   0  -6    2.63    0.14
  -1   0   6    2.67    0.14
   1   0  -6    2.73    0.15
   1   0  -7   39.43    0.57
  -1   0  -7   38.54    0.67
   1   0  -7   38.03    0.54
   1   0   7   38.92    0.68
  -1   0   7   37.56    0.55
  -1   0  -8    0.06    0.10
   1   0   8    0.00    0.07
  -1   0   8    0.01    0.06
  -1   0   8    0.07    0.07
   1   0  -8    0.20    0.07
   1   0  -9   13.81    0.38
   1   0  -9   13.62    0.38
  -1   0   9   13.33    0.38
   1   0   9   13.23    0.44
  -1   0   9   13.89    0.39
  -1   0  -9   13.85    0.45
   1   0 -10    0.29    0.11
   1   0 -10    0.09    0.07
  -1   0  10    0.03    0.08
   1   0  10    0.09    0.10
  -1   0  10    0.07    0.09
  -1   0 -10    0.15    0.11
   1   0 -11   10.58    0.37
   1   0  11    9.26    0.41
  -1   0  11   10.07    0.37
   1   0 -11    9.76    0.36
  -1   0  11    9.84    0.36
  -1   0 -11    9.87    0.42
  -1   0 -12    1.33    0.21
  -1   0  12    1.10    0.16
   1   0  12    0.91    0.16
   1   0 -12    1.11    0.15
   1   0 -12    0.75    0.13
  -1   0  12    0.97    0.17
   1   0 -13   16.07    0.50
   1   0  13   16.17    0.57
   1   0 -13   16.10    0.51
  -1   0 -13   16.43    0.57
  -1   0  13   15.91    0.50
  -1   0  13   15.51    0.50
  -1   0 -14    3.32    0.34
  -1   0  14    2.77    0.29
   1   0 -14    1.71    0.19
  -1   0  14    1.69    0.21
   1   0 -14    1.68    0.20
   1   0  14    1.07    0.20
   1   0 -15   54.02    0.99
  -1   0 -15   53.31    1.09
  -1   0  15   51.03    0.98
  -1   0  15   55.57    1.01
   1   0  15   52.68    1.13
  -1   0  16    2.92    0.32
  -1   0 -16    3.31    0.34
   1   0  16    2.50    0.28
   1   0  17    5.43    0.39
   1   0 -17    4.65    0.33
  -1   0 -17    5.28    0.37
  -1   0  17    5.15    0.34
  -1   0 -18    1.66    0.24
  -1   0  18    1.58    0.22
   1   0 -18    1.47    0.20
   1   0  18    1.79    0.26
   1   0  19    2.00    0.28
  -1   0 -19    1.65    0.25
  -1   0  19    1.56    0.22
   1   0 -19    1.51    0.20
  -1   0  20    0.45    0.15
   1   0 -20    0.25    0.12
  -1   0 -20    0.45    0.16
   1   0  20    0.55    0.18
   1   0  21    0.90    0.20
  -1   0 -21    1.12    0.21
   1   0 -21    0.70    0.15
  -1   0  21    1.15    0.21
  -1   0 -22    2.29    0.29
   1   0 -22    1.69    0.22
  -1   0  22    2.00    0.28
   1   0  22    1.93    0.28
   1   0  23    7.22    0.52
  -1   0 -23    6.28    0.47
  -1   0  23    6.66    0.46
   1   0 -23    7.20    0.49
  -1   0  24    0.53    0.18
   1   0  24    0.71    0.23
  -1   0 -24    0.93    0.22
   1   0 -24    0.99    0.24
  -1   0 -25    0.15    0.16
   1   0  25    0.02    0.18
  -1   0  25    0.12    0.15
   1   0 -25    0.54    0.21
  -1   0  26    1.19    0.26
   1   0  26    1.31    0.30
  -1   0 -26    1.05    0.26
   1   0 -26    1.28    0.27
  -1   0 -27    4.26    0.46
  -1   0  27    4.05    0.42
   1   0 -27    4.61    0.45
   1   0  27    4.03    0.46
   1   0  28    0.94    0.28
   1   0 -28    1.12    0.27
  -1   0 -28    1.11    0.27
  -1   0  28    1.09    0.27
  -1   0  29    0.89    0.26
  -1   0 -29    1.04    0.26
   1   0  29    0.45    0.20
   1   0 -29    0.82    0.24
  -1   0  30    0.70    0.24
   1   0 -30    0.82    0.23
  -1   0 -30    0.70    0.24
   1   0  30    1.05    0.28
   1   0  31    1.24    0.31
  -1   0 -31    1.16    0.28
  -1   0  31    1.39    0.30
   1   0 -31    1.25    0.27
  -1   0  32    0.72    0.25
   1   0  32    0.65    0.25
  -1   0 -32    1.04    0.29
   1   0 -32    0.71    0.23
   1   0  33    0.14    0.16
  -1   0 -33    0.16    0.20
  -1   0  33   -0.17    0.19
   1   0 -33   -0.04    0.15
   1   0  34    0.60    0.26
  -1   0  34    0.71    0.26
   1   0 -34    0.34    0.22
  -1   0 -34    0.34    0.20
   1   0 -35    0.32    0.21
  -1   0  35    0.06    0.21
   1   0  35    0.20    0.23
  -1   0 -35    0.35    0.22
  -1   0 -36    0.11    0.24
   1   0 -36    0.12    0.18
   1   0  36    0.35    0.24
  -1   0  36    0.00    0.18
  -1   0 -37    0.29    0.23
   1   0  37    0.94    0.34
  -1   0  37    0.31    0.21
   1   0 -37    0.61    0.28
   1   0  38    0.69    0.34
  -1   0 -38    0.25    0.24
  -1   0  38    0.16    0.24
   1   0 -38    0.73    0.28
  -1   0  39    0.63    0.30
   1   0 -39    0.66    0.29
  -1   0 -39    0.22    0.21
   1   0  39    0.99    0.36
  -1   0  40    0.97    0.33
  -1   0  41    1.17    0.35
  -1   1  40    0.77    0.32
  -1   1  39    0.62    0.30
  -1  -1 -38    1.03    0.30
  -1   1  38    1.21    0.31
   1  -1  38    0.78    0.33
  -1  -1 -37    0.49    0.26
  -1   1  37    0.14    0.20
   1  -1  37    0.52    0.29
   1  -1  36    0.26    0.23
  -1   1  36    0.11    0.17
  -1  -1 -36    0.12    0.24
   1   1 -36    0.07    0.18
  -1   1  35    1.08    0.32
  -1  -1 -35    1.37    0.36
   1  -1  35    1.34    0.34
   1   1 -35    1.18    0.29
  -1  -1 -34    0.84    0.30
  -1   1  34    0.62    0.23
   1   1 -34    0.96    0.27
   1  -1  34    0.70    0.31
  -1  -1 -33    0.82    0.26
   1  -1  33    1.33    0.35
  -1   1  33    1.02    0.28
   1   1 -33    0.84    0.23
   1  -1  32    0.41    0.25
   1   1 -32    0.90    0.24
  -1   1  32    0.66    0.25
  -1  -1 -32    1.11    0.31
   1  -1  31    0.35    0.19
  -1  -1 -31    0.42    0.21
  -1   1  31    0.32    0.17
   1   1 -31    0.52    0.20
   1  -1  30    1.79    0.34
  -1   1  30    1.62    0.30
  -1  -1 -30    1.80    0.34
   1   1 -30    1.76    0.30
  -1  -1 -29    1.47    0.30
   1  -1  29    1.28    0.32
   1   1 -29    1.16    0.25
  -1   1  29    0.78    0.23
   1  -1  28    3.10    0.41
  -1   1  28    2.73    0.36
   1   1 -28    3.26    0.37
  -1  -1 -28    3.42    0.43
   1  -1  27   11.02    0.72
   1   1 -27   11.26    0.64
  -1   1  27   10.97    0.65
  -1  -1 -27   11.88    0.73
   1  -1  26    5.74    0.54
   1   1 -26    6.19    0.48
  -1   1  26    6.75    0.51
  -1  -1 -26    6.28    0.53
   1   1 -25    0.64    0.20
  -1  -1 -25    0.22    0.19
  -1   1  25    0.35    0.19
   1  -1  25    0.31    0.23
  -1   1  24    2.31    0.30
  -1  -1 -24    2.62    0.35
   1  -1  24    2.17    0.31
   1   1 -24    2.53    0.30
   1   1 -23    0.27    0.15
  -1   1  23    0.43    0.16
  -1  -1 -23    0.19    0.14
   1  -1  23    0.44    0.19
   1  -1  22    0.93    0.21
  -1  -1 -22    1.32    0.24
  -1   1  22    1.22    0.22
   1   1 -22    1.22    0.20
   1   1 -21    0.83    0.19
  -1  -1 -21    1.11    0.25
  -1   1  21    0.95    0.20
   1  -1  21    0.75    0.21
   1  -1  20   10.37    0.60
  -1   1  20   10.89    0.53
  -1  -1 -20   10.01    0.57
   1   1 -20   10.87    0.52
  -1  -1 -19    1.28    0.24
  -1   1  19    1.28    0.21
   1   1 -19    1.54    0.23
   1  -1  19    1.42    0.26
   1   1 -18    5.28    0.34
   1  -1  18    4.76    0.40
  -1   1  18    5.04    0.35
  -1  -1 -18    5.25    0.41
   1   1 -17    9.13    0.42
   1  -1  17    8.65    0.50
  -1  -1 -17    8.71    0.50
  -1   1  17    7.93    0.42
   1  -1  16    1.05    0.26
   1   1 -16    0.95    0.19
  -1  -1 -16    0.92    0.26
  -1   1  16    0.66    0.18
   1   1 -15   30.74    0.71
  -1  -1 -15   31.45    0.89
   1  -1  15   32.36    0.91
  -1   1  15   30.83    0.73
   1  -1  14   34.57    0.90
  -1  -1 -14   33.86    0.89
  -1   1  14   31.70    0.72
   1  -1  13   44.16    0.99
  -1   1  13   44.28    0.80
  -1  -1 -13   45.04    0.98
   1   1 -13   45.26    0.76
   1   1 -12   20.59    0.49
   1  -1  12   21.14    0.66
  -1  -1 -12   20.80    0.66
  -1   1  12   20.29    0.61
  -1   1  12   20.24    0.52
   1   1 -12   19.57    0.57
  -1   1  11   11.45    0.45
   1   1 -11   11.31    0.42
   1  -1  11   11.29    0.48
   1   1 -11   11.03    0.34
  -1  -1 -11   11.99    0.48
  -1   1  11   11.03    0.36
   1   1 -10    3.44    0.18
   1   1 -10    3.76    0.25
  -1   1  10    3.66    0.20
  -1  -1 -10    4.13    0.29
   1  -1  10    4.11    0.28
  -1   1   9    2.78    0.17
   1   1  -9    2.82    0.15
   1  -1   9    3.00    0.24
  -1  -1  -9    2.88    0.25
   1   1  -9    2.77    0.20
  -1  -1  -8    7.61    0.35
   1  -1   8    7.45    0.34
  -1   1   8    7.59    0.24
   1   1  -8    7.81    0.22
   1   1  -8    7.86    0.32
   1  -1   7   14.30    0.49
  -1  -1  -7   13.09    0.46
   1  -1   6  206.07    1.55
  -1   1   6  205.46    0.99
  -1   1   5    1.60    0.08
  -1  -1  -5    2.18    0.22
   1  -1   4  211.66    1.35
  -1  -1  -4  207.39    1.36
   1  -1   3   41.08    0.56
  -1  -1  -3   40.17    0.55
   1   1  -3   41.35    0.38
   1  -1   2  193.19    1.07
   1  -1   1  229.21    1.03
   1  -1   0  397.16    1.15
  -1   1  -1  243.76    1.36
   1  -1  -1  244.63    1.36
  -1   1  -2  198.15    1.24
   1  -1  -2  198.66    1.24
   1   1   3   41.55    0.59
  -1   1  -3   41.09    0.59
   1  -1  -3   41.23    0.59
   1  -1  -3   41.34    0.59
   1  -1  -4  210.31    1.37
  -1   1  -4  207.65    1.38
  -1   1  -5    1.71    0.14
   1  -1  -5    1.69    0.15
   1   1   5    1.83    0.16
   1  -1  -5    1.74    0.08
  -1   1  -6  205.74    1.50
   1  -1  -6  205.76    1.49
   1  -1  -6  207.35    1.01
  -1  -1   6  201.72    0.89
   1   1   6  211.32    1.57
   1   1   7   10.59    0.37
   1  -1  -7   10.21    0.36
  -1   1  -7   10.60    0.36
  -1  -1   7   10.59    0.23
   1  -1  -7   10.57    0.26
  -1   1  -8    7.57    0.32
   1  -1  -8    7.58    0.32
   1   1   8    7.08    0.33
  -1  -1   8    7.95    0.32
   1  -1  -8    7.57    0.24
  -1  -1   8    7.24    0.22
   1   1   9    2.51    0.21
   1  -1  -9    2.77    0.22
  -1  -1   9    2.94    0.21
  -1  -1   9    2.76    0.15
  -1   1  -9    2.74    0.20
   1  -1  -9    2.63    0.16
   1   1  10    3.64    0.26
   1  -1 -10    3.62    0.20
  -1   1 -10    3.84    0.25
  -1  -1  10    3.92    0.25
   1  -1 -10    3.71    0.25
  -1  -1  10    3.63    0.19
   1   1  11   10.61    0.44
  -1   1 -11   10.90    0.43
  -1  -1  11   11.80    0.43
   1  -1 -11   11.10    0.37
  -1  -1  11   11.16    0.34
   1  -1 -11   11.64    0.44
   1   1  12   19.58    0.62
   1  -1 -12   20.78    0.53
  -1   1 -12   20.12    0.61
   1  -1 -12   19.74    0.59
  -1  -1  12   19.19    0.59
  -1  -1  12   21.27    0.50
   1  -1 -13   45.24    0.81
   1  -1 -13   43.71    0.91
  -1  -1  13   45.18    0.77
  -1  -1  13   44.11    0.91
  -1   1 -13   43.45    0.91
   1   1  13   44.42    0.95
   1   1  14   32.64    0.85
  -1  -1  14   31.88    0.68
  -1  -1  14   30.46    0.80
   1  -1 -14   32.85    0.72
   1  -1 -14   30.98    0.79
  -1   1 -14   29.75    0.79
  -1   1 -15   30.78    0.83
  -1  -1  15   31.53    0.84
   1  -1 -15   30.48    0.82
   1   1  15   30.97    0.86
   1  -1 -15   31.23    0.74
  -1  -1  15   31.40    0.70
  -1  -1  16    0.66    0.23
  -1   1 -16    0.65    0.21
   1   1  16    0.00    0.15
   1  -1 -16    0.20    0.15
  -1  -1  16    0.30    0.15
  -1  -1  17    8.98    0.42
  -1   1 -17    8.73    0.47
   1   1  17    9.13    0.49
   1  -1 -17    8.76    0.48
  -1  -1  17    9.24    0.48
  -1   1 -18    5.08    0.37
  -1  -1  18    4.88    0.39
   1   1  18    5.31    0.41
   1  -1 -18    5.69    0.39
   1  -1 -19    0.97    0.20
  -1  -1  19    1.17    0.24
   1   1  19    0.94    0.21
  -1   1 -19    1.54    0.24
   1   1  20   10.68    0.59
  -1  -1  20   10.35    0.56
   1  -1 -20   10.66    0.56
  -1   1 -20   11.49    0.58
   1  -1 -21    0.84    0.23
  -1   1 -21    1.08    0.24
  -1  -1  21    0.84    0.23
   1   1  21    1.07    0.24
  -1  -1  22    1.10    0.23
   1   1  22    1.03    0.22
  -1   1 -22    1.48    0.24
   1  -1 -22    0.95    0.20
  -1  -1  23    0.23    0.17
   1  -1 -23    0.02    0.17
  -1   1 -23    0.35    0.16
   1   1  23    0.25    0.17
   1  -1 -24    2.01    0.27
  -1   1 -24    1.96    0.27
  -1  -1  24    2.91    0.34
   1   1  24    2.41    0.34
  -1  -1  25    0.36    0.21
  -1   1 -25    0.15    0.16
   1   1  25    0.19    0.21
   1   1  26    6.04    0.53
   1  -1 -26    4.97    0.45
  -1  -1  26    6.22    0.53
  -1   1 -26    6.51    0.52
   1   1  27   10.26    0.70
  -1   1 -27   10.51    0.66
   1  -1 -27   10.58    0.66
  -1  -1  27   11.85    0.72
   1   1  28    2.95    0.39
  -1  -1  28    3.10    0.42
   1  -1 -28    3.93    0.45
  -1   1 -28    3.15    0.39
  -1  -1  29    1.15    0.29
   1   1  29    0.89    0.25
  -1   1 -29    0.95    0.25
   1  -1 -29    1.58    0.31
   1  -1 -30    1.75    0.31
  -1   1 -30    1.59    0.30
  -1  -1  30    1.58    0.33
   1   1  30    1.47    0.30
   1   1  31    0.76    0.28
  -1   1 -31    0.56    0.23
  -1  -1  31    0.24    0.17
   1  -1 -31    0.70    0.23
   1  -1 -32    0.49    0.20
  -1  -1  32    0.37    0.22
   1   1  32    0.28    0.22
  -1   1 -32    0.60    0.23
  -1  -1  33    1.08    0.29
  -1   1 -33    0.62    0.22
   1  -1 -33    0.96    0.30
   1   1  33    1.32    0.34
   1   1  34    1.20    0.35
  -1   1 -34    0.61    0.24
  -1  -1  34    0.78    0.31
   1  -1 -34    1.15    0.33
   1   1  35    1.68    0.38
  -1   1 -35    0.99    0.27
  -1  -1  35    0.70    0.27
   1  -1 -35    1.71    0.36
  -1   1 -36    0.34    0.21
   1   1  36    0.53    0.27
   1  -1 -36    0.45    0.27
  -1  -1  36    0.13    0.19
  -1   1 -37   -0.14    0.19
   1  -1 -37    0.29    0.23
   1   1  37    0.38    0.22
  -1  -1  37    0.32    0.25
   1   1  38    1.43    0.39
  -1   1 -38    0.46    0.25
   1  -1 -38    1.23    0.31
  -1  -1  38    0.61    0.29
   1   1  39    0.93    0.36
  -1  -1  39    0.73    0.32
   1  -1 -39    0.55    0.26
  -1   1 -39    0.42    0.24
   1  -1 -40    0.86    0.31
  -1  -1  40    0.98    0.38
  -1   1 -40    0.83    0.29
  -1  -2 -38    0.93    0.33
   1  -2  38    0.27    0.26
  -1   2  38    0.18    0.21
  -1   2  37    0.07    0.20
  -1  -2 -37    0.63    0.32
   1  -2  37    0.29    0.27
   1  -2  36    0.32    0.26
  -1   2  36    0.13    0.21
  -1  -2 -36   -0.20    0.22
  -1   2  35    0.44    0.22
  -1  -2 -35    0.32    0.25
   1  -2  35    0.55    0.30
  -1  -2 -34    0.51    0.23
  -1   2  34    0.13    0.18
   1  -2  34    0.40    0.23
  -1   2  33    0.45    0.21
  -1  -2 -33    0.47    0.26
   1   2 -33    0.20    0.16
   1  -2  33    0.46    0.23
  -1   2  32    0.64    0.22
  -1  -2 -32    0.75    0.28
   1  -2  32    0.78    0.29
   1   2 -32    0.56    0.16
   1  -2  31    0.00    0.15
   1   2 -31    0.11    0.12
  -1   2  31    0.47    0.19
  -1  -2 -31    0.15    0.21
   1   2 -30    0.06    0.15
  -1   2  30    0.11    0.17
  -1  -2 -30    0.48    0.26
   1  -2  30    0.25    0.22
  -1  -2 -29   -0.09    0.15
  -1   2  29    0.54    0.21
   1  -2  29    0.10    0.20
   1   2 -29    0.07    0.12
  -1   2  28    2.96    0.36
  -1  -2 -28    2.83    0.40
   1  -2  28    3.86    0.48
   1   2 -28    2.82    0.33
  -1  -2 -27    2.50    0.39
   1  -2  27    3.10    0.42
   1   2 -27    2.89    0.34
  -1   2  27    2.73    0.34
   1  -2  26    3.26    0.42
   1   2 -26    3.19    0.34
  -1  -2 -26    3.66    0.45
  -1   2  26    3.41    0.36
   1  -2  25    3.18    0.42
  -1   2  25    2.34    0.31
  -1  -2 -25    2.56    0.38
   1   2 -25    2.56    0.30
   1   2 -24   11.09    0.56
  -1   2  24   11.06    0.59
  -1  -2 -24   11.10    0.68
   1  -2  24   10.95    0.70
  -1  -2 -23    4.20    0.43
   1   2 -23    4.77    0.37
  -1   2  23    4.41    0.38
   1  -2  23    5.73    0.52
  -1  -2 -22    5.30    0.46
   1   2 -22    6.13    0.40
  -1   2  22    5.11    0.40
  -1  -2 -21    2.53    0.36
   1  -2  21    2.40    0.35
  -1   2  21    2.44    0.28
   1   2 -21    2.54    0.28
  -1  -2 -20   14.52    0.70
  -1   2  20   13.69    0.58
   1  -2  20   14.27    0.70
   1   2 -20   13.87    0.56
  -1   2  19    2.70    0.27
   1  -2  19    3.09    0.36
  -1  -2 -19    3.88    0.39
   1   2 -19    3.43    0.28
  -1  -2 -18    1.21    0.21
   1  -2  18    1.80    0.28
  -1   2  18    1.64    0.21
   1   2 -18    1.79    0.21
  -1  -2 -17    6.89    0.46
  -1   2  17    6.30    0.37
   1  -2  17    6.53    0.46
   1   2 -17    6.85    0.35
   1  -2  16    1.70    0.27
   1   2 -16    1.63    0.18
  -1  -2 -16    1.20    0.21
  -1   2  16    1.34    0.17
   1   2 -15    5.07    0.29
  -1  -2 -15    4.93    0.40
  -1   2  15    4.54    0.29
   1   2 -14   36.88    0.70
  -1   2  14   36.71    0.76
  -1  -2 -14   37.86    0.98
   1  -2  14   37.67    0.97
  -1  -2 -13   14.18    0.60
   1   2 -13   15.57    0.44
   1  -2  13   15.65    0.63
  -1   2  13   14.45    0.46
   1   2 -12   19.88    0.46
   1  -2  12   20.93    0.70
  -1   2  12   19.81    0.51
  -1  -2 -12   19.15    0.67
  -1  -2 -11   33.41    0.85
   1  -2  11   34.14    0.76
  -1   2  11   33.49    0.63
   1  -2  11   34.81    0.85
   1   2 -11   33.80    0.56
  -1  -2 -10    4.48    0.32
  -1   2  10    4.51    0.22
   1  -2  10    4.69    0.32
   1   2 -10    4.45    0.19
   1  -2  10    4.32    0.27
   1  -2   9   28.17    0.70
  -1  -2  -9   27.56    0.71
  -1   2   9   26.45    0.50
   1   2  -9   27.66    0.42
   1  -2   8   21.46    0.59
  -1  -2  -8   20.55    0.60
   1   2  -8   20.90    0.33
  -1  -2  -7   12.93    0.46
   1   2  -7   13.04    0.23
  -1   2   7   12.94    0.30
   1  -2   7   12.91    0.45
   1  -2   6   20.88    0.53
  -1  -2  -6   21.27    0.55
  -1   2   6   20.67    0.35
  -1   2   5   12.69    0.25
   1  -2   5   12.82    0.40
  -1  -2  -5   12.61    0.41
   1  -2   4    3.85    0.22
  -1  -2  -4    3.88    0.23
  -1  -2  -3   19.14    0.45
   1  -2   3   19.18    0.44
  -1  -2  -2   36.39    0.59
   1  -2   2   35.26    0.56
   1   2  -2   35.60    0.36
   1  -2   1  263.04    1.68
   1  -2   1  263.94    1.54
   1   2  -1  260.87    1.15
  -1  -2  -1  258.59    1.42
   1  -2   0  654.65    2.50
   1  -2   0  661.27    2.64
   1  -2  -1  261.03    1.71
  -1   2  -1  264.24    1.66
  -1  -2   1  258.13    1.14
   1  -2  -1  267.76    1.61
   1   2   1  266.08    1.41
   1   2   2   35.85    0.57
   1  -2  -2   35.49    0.64
  -1   2  -2   35.74    0.62
  -1  -2   2   35.55    0.37
   1  -2  -2   34.44    0.60
  -1   2  -3   19.22    0.46
   1  -2  -3   18.53    0.48
   1  -2  -4    3.82    0.23
  -1   2  -4    3.44    0.21
  -1   2  -5   12.71    0.39
   1  -2  -5   12.30    0.42
   1  -2  -6   20.31    0.55
   1   2   6   20.45    0.53
  -1   2  -6   20.08    0.51
   1   2   7   13.07    0.44
   1  -2  -7   13.33    0.46
  -1   2  -7   13.13    0.42
   1   2   8   21.39    0.57
  -1  -2   8   20.67    0.30
   1  -2  -8   21.39    0.61
  -1   2  -8   20.57    0.54
   1   2   9   27.57    0.68
   1  -2  -9   27.96    0.50
  -1  -2   9   27.48    0.40
   1  -2  -9   28.87    0.72
  -1   2  -9   28.32    0.65
  -1   2 -10    4.39    0.27
   1  -2 -10    4.53    0.31
   1  -2 -10    4.29    0.21
  -1  -2  10    4.43    0.19
   1   2  10    4.20    0.29
   1  -2 -11   33.35    0.83
  -1   2 -11   33.80    0.75
   1  -2 -11   34.06    0.62
  -1  -2  11   33.68    0.52
   1   2  11   32.61    0.79
  -1  -2  12   20.73    0.45
  -1  -2  12   20.32    0.64
  -1   2 -12   19.53    0.60
   1   2  12   19.55    0.63
   1  -2 -12   19.88    0.65
   1  -2 -12   19.77    0.50
  -1  -2  13   14.46    0.56
   1  -2 -13   14.80    0.46
  -1   2 -13   14.64    0.53
   1   2  13   14.16    0.56
  -1  -2  13   14.77    0.41
   1  -2 -13   14.86    0.58
   1  -2 -14   37.59    0.76
  -1   2 -14   36.58    0.86
   1   2  14   38.23    0.93
  -1  -2  14   37.45    0.68
  -1  -2  14   36.43    0.92
   1  -2 -14   37.88    0.95
  -1   2 -15    4.65    0.35
   1   2  15    4.19    0.35
   1  -2 -15    4.29    0.27
  -1  -2  15    5.60    0.41
  -1  -2  15    5.13    0.28
   1  -2 -15    4.66    0.36
  -1   2 -16    1.39    0.21
  -1  -2  16    1.55    0.25
   1  -2 -16    1.82    0.26
   1   2  16    1.37    0.21
  -1  -2  16    1.50    0.17
   1  -2 -17    7.26    0.47
   1   2  17    7.20    0.45
  -1   2 -17    7.42    0.43
  -1  -2  17    6.68    0.45
  -1  -2  17    6.72    0.33
  -1  -2  18    1.57    0.19
   1  -2 -18    1.34    0.25
   1   2  18    1.57    0.25
  -1  -2  18    2.00    0.28
  -1   2 -18    1.78    0.25
  -1  -2  19    3.00    0.34
  -1   2 -19    2.83    0.30
   1  -2 -19    3.22    0.35
   1   2  19    2.66    0.31
   1   2  20   12.95    0.65
  -1   2 -20   13.94    0.64
   1  -2 -20   14.34    0.69
  -1  -2  20   14.06    0.68
  -1   2 -21    2.97    0.35
   1   2  21    2.63    0.34
  -1  -2  21    2.62    0.35
   1  -2 -21    1.88    0.30
   1  -2 -22    5.86    0.47
  -1  -2  22    6.18    0.49
  -1   2 -22    6.20    0.46
   1   2  22    5.71    0.47
   1   2  23    4.21    0.43
  -1  -2  23    5.00    0.45
  -1   2 -23    5.45    0.46
   1  -2 -23    4.22    0.42
  -1   2 -24   10.54    0.62
  -1  -2  24   10.71    0.67
   1   2  24   10.83    0.66
   1  -2 -24   10.07    0.63
  -1  -2  25    2.33    0.37
   1  -2 -25    1.81    0.31
  -1   2 -25    2.35    0.34
   1   2  25    1.90    0.32
  -1   2 -26    3.27    0.38
   1  -2 -26    2.99    0.37
   1   2  26    3.00    0.41
  -1  -2  26    3.28    0.41
  -1   2 -27    3.12    0.39
   1   2  27    2.75    0.39
  -1  -2  27    2.71    0.39
   1  -2 -27    2.44    0.36
   1   2  28    3.02    0.39
  -1   2 -28    3.34    0.39
  -1  -2  28    3.72    0.44
   1  -2 -28    2.99    0.39
   1  -2 -29   -0.16    0.21
  -1  -2  29    0.04    0.17
   1   2  29    0.06    0.19
  -1   2 -29    0.00    0.15
   1   2  30    0.09    0.17
  -1  -2  30    0.03    0.18
  -1   2 -30   -0.05    0.14
   1  -2 -30   -0.44    0.26
  -1  -2  31    0.40    0.22
   1  -2 -31    0.13    0.17
  -1   2 -31    0.36    0.20
   1   2  31    0.41    0.18
   1  -2 -32    0.84    0.27
  -1  -2  32    0.61    0.24
  -1   2 -32    0.65    0.21
   1   2  32    0.96    0.28
   1  -2 -33    0.39    0.23
   1   2  33    0.22    0.21
  -1  -2  33    0.16    0.22
  -1   2 -33    0.08    0.17
   1  -2 -34    0.52    0.28
  -1   2 -34    0.19    0.19
   1   2  34    0.39    0.25
  -1  -2  34    0.31    0.24
   1  -2 -35    0.22    0.21
  -1   2 -35    0.19    0.20
   1   2  35    0.72    0.27
  -1  -2  35   -0.12    0.22
   1  -2 -36    0.22    0.22
   1   2  36   -0.18    0.23
  -1  -2  36   -0.09    0.21
  -1   2 -36    0.11    0.18
  -1  -2  37    0.28    0.24
  -1   2 -37    0.49    0.23
   1   2  37    0.69    0.26
   1  -2 -37    0.09    0.17
  -1   2 -38    0.12    0.18
   1   2  38    0.63    0.30
   1  -2 -38    0.33    0.24
  -1  -2  38    0.50    0.28
  -1   2 -39   -0.15    0.24
   1  -2 -39   -0.01    0.23
   1   2  39    0.58    0.34
  -1  -2  39    0.25    0.24
  -1   2 -40    0.33    0.19
  -1  -3 -37    0.13    0.27
   1  -3  37    0.05    0.19
   1  -3  36    0.09    0.25
  -1   3  36    0.00    0.19
  -1  -3 -36    0.46    0.28
   1  -3  35   -0.02    0.19
  -1   3  35    0.09    0.19
  -1  -3 -35   -0.30    0.25
  -1  -3 -34    0.05    0.21
   1  -3  34    0.39    0.26
  -1   3  34    0.23    0.20
  -1  -3 -33   -0.19    0.20
   1  -3  33    0.15    0.21
  -1   3  33    0.11    0.16
  -1   3  32    0.42    0.20
  -1  -3 -32    0.11    0.15
   1  -3  32    0.71    0.29
   1  -3  31    0.44    0.22
  -1   3  31    0.84    0.25
  -1  -3 -31    0.93    0.26
   1  -3  30    0.38    0.25
  -1  -3 -30    0.02    0.16
  -1   3  30    0.50    0.21
   1   3 -30    0.16    0.13
   1  -3  29    2.15    0.37
  -1   3  29    1.90    0.31
  -1  -3 -29    2.37    0.40
   1   3 -29    1.52    0.26
   1   3 -28    1.16    0.24
  -1   3  28    1.45    0.27
  -1  -3 -28    1.33    0.34
   1  -3  28    1.40    0.33
  -1   3  27    1.19    0.25
   1  -3  27    1.30    0.31
   1   3 -27    1.05    0.21
  -1  -3 -27    1.49    0.34
  -1  -3 -26    2.25    0.37
  -1   3  26    1.82    0.28
   1   3 -26    1.45    0.22
   1  -3  26    1.65    0.34
  -1   3  25    1.28    0.23
  -1  -3 -25    1.20    0.31
   1  -3  25    1.18    0.30
   1   3 -25    1.02    0.19
  -1  -3 -24    0.71    0.26
   1   3 -24    0.92    0.17
  -1   3  24    0.92    0.21
   1  -3  24    1.52    0.33
  -1  -3 -23    1.70    0.30
   1   3 -23    1.64    0.22
   1  -3  23    1.57    0.32
  -1   3  23    1.99    0.27
   1   3 -22    4.92    0.35
  -1  -3 -22    4.54    0.46
  -1   3  22    4.34    0.37
   1  -3  22    4.89    0.48
   1  -3  21    7.96    0.57
   1   3 -21    7.85    0.42
  -1   3  21    7.47    0.46
  -1  -3 -21    7.60    0.56
   1   3 -20    0.23    0.13
  -1  -3 -20    0.65    0.23
   1  -3  20    0.57    0.25
  -1   3  20    0.10    0.12
   1   3 -19    5.93    0.34
   1  -3  19    5.80    0.47
  -1  -3 -19    5.46    0.45
  -1   3  19    5.54    0.37
  -1  -3 -18   -0.01    0.15
   1  -3  18    0.18    0.19
  -1   3  18    0.06    0.09
   1   3 -18    0.02    0.08
  -1   3  17    1.93    0.22
  -1  -3 -17    1.56    0.24
   1   3 -17    2.07    0.19
   1  -3  17    2.46    0.31
  -1   3  16    4.17    0.29
  -1  -3 -16    4.24    0.38
   1  -3  16    4.26    0.39
   1   3 -16    4.26    0.26
  -1  -3 -15    8.86    0.53
  -1   3  15    9.16    0.41
   1   3 -15    9.68    0.37
  -1  -3 -14   33.28    0.98
   1  -3  14   34.58    1.00
  -1   3  14   34.55    0.76
   1   3 -14   35.10    0.65
  -1   3  13   32.08    0.71
   1   3 -13   32.50    0.60
   1  -3  13   34.71    0.96
  -1  -3 -13   32.19    0.94
  -1   3  12    3.58    0.23
   1   3 -12    3.56    0.19
  -1  -3 -12    3.89    0.35
  -1  -3 -11    5.90    0.39
  -1   3  11    5.44    0.27
   1  -3  11    5.27    0.37
   1   3 -11    5.85    0.22
  -1   3  10    7.28    0.30
   1  -3  10    7.95    0.37
   1   3 -10    7.66    0.24
  -1  -3 -10    8.44    0.44
   1  -3  10    7.87    0.44
   1  -3   9   21.20    0.59
   1  -3   9   20.86    0.66
  -1   3   9   20.78    0.48
   1   3  -9   20.25    0.36
  -1  -3  -9   19.50    0.65
  -1  -3  -8   35.65    0.85
  -1   3   8   34.32    0.59
   1   3  -8   34.95    0.43
   1  -3   8   36.36    0.75
   1  -3   8   34.54    0.83
   1  -3   7   29.09    0.66
  -1  -3  -7   28.34    0.73
   1  -3   7   28.11    0.72
   1   3  -7   28.00    0.36
  -1   3   7   27.99    0.51
   1  -3   6   21.78    0.56
  -1  -3  -6   20.11    0.60
   1  -3   6   20.44    0.59
  -1  -3  -5   14.69    0.49
   1  -3   5   14.07    0.47
   1   3  -4   16.16    0.29
  -1  -3  -4   16.16    0.49
  -1   3   3    3.90    0.25
  -1  -3  -3    3.93    0.25
   1   3  -3    3.98    0.16
   1  -3   3    4.02    0.24
   1  -3   3    4.05    0.21
   1  -3   2   47.77    0.73
   1  -3   2   45.55    0.80
  -1  -3  -2   45.64    0.74
   1   3  -2   44.82    0.57
  -1   3   2   45.60    0.78
   1  -3   1    4.14    0.25
  -1  -3  -1    3.95    0.22
   1  -3   1    3.68    0.21
  -1   3   1    4.00    0.23
   1   3  -1    3.89    0.19
   1   3   0  213.04    1.42
   1  -3   0  215.67    1.59
   1  -3   0  217.47    1.75
  -1   3   0  213.72    1.58
  -1  -3   0  211.82    1.42
   1  -3  -1    4.05    0.23
   1   3   1    3.88    0.22
  -1  -3   1    3.86    0.19
   1  -3  -1    3.88    0.26
  -1   3  -1    3.92    0.23
   1  -3  -2   45.56    0.85
  -1  -3   2   46.05    0.58
   1   3   2   47.62    0.76
   1  -3  -2   47.24    0.77
  -1   3  -2   46.52    0.76
  -1   3  -3    4.01    0.25
   1  -3  -3    3.82    0.26
  -1  -3   3    4.11    0.17
   1   3   3    4.14    0.24
  -1  -3   4   16.10    0.30
   1   3   4   17.02    0.49
  -1   3  -4   16.89    0.49
  -1  -3   4   16.28    0.27
   1  -3  -4   15.70    0.52
  -1  -3   5   13.57    0.26
  -1   3  -5   14.26    0.45
  -1  -3   5   14.03    0.24
   1  -3  -5   13.65    0.51
  -1   3  -6   20.75    0.55
   1  -3  -6   20.17    0.63
  -1  -3   6   19.20    0.30
  -1  -3   6   20.09    0.29
  -1   3  -7   27.50    0.64
  -1  -3   7   27.72    0.36
   1  -3  -7   28.93    0.77
   1  -3  -8   35.00    0.87
   1   3   8   34.02    0.80
  -1   3  -8   34.90    0.74
  -1  -3   8   34.13    0.40
  -1  -3   8   35.16    0.44
   1  -3  -9   20.20    0.67
  -1   3  -9   20.41    0.58
   1   3   9   19.12    0.62
  -1  -3   9   20.00    0.36
   1   3  10    7.66    0.40
   1  -3 -10    7.50    0.43
  -1   3 -10    7.72    0.38
   1  -3 -11    5.50    0.38
   1   3  11    5.31    0.35
  -1   3 -11    5.39    0.31
  -1  -3  11    5.31    0.21
   1  -3 -12    3.47    0.32
  -1   3 -12    3.72    0.28
  -1  -3  12    3.42    0.17
   1   3  12    3.42    0.29
   1  -3 -13   33.51    0.94
   1   3  13   31.78    0.86
  -1   3 -13   32.21    0.80
  -1  -3  13   31.76    0.56
   1   3  14   36.82    0.95
   1  -3 -14   34.31    0.99
  -1  -3  14   35.24    0.62
  -1   3 -14   34.17    0.86
   1  -3 -15    9.25    0.54
  -1  -3  15    9.21    0.34
  -1   3 -15    9.52    0.46
   1   3  15    8.81    0.50
   1  -3 -16    4.29    0.39
  -1  -3  16    4.58    0.26
  -1   3 -16    4.42    0.34
   1   3  16    4.44    0.36
  -1  -3  17    2.27    0.29
   1  -3 -17    2.43    0.31
  -1   3 -17    2.42    0.25
  -1  -3  17    2.29    0.20
   1   3  17    2.07    0.27
   1  -3 -18    0.39    0.21
  -1   3 -18    0.06    0.12
  -1  -3  18    0.05    0.14
   1   3  18   -0.02    0.11
  -1  -3  18    0.18    0.10
  -1   3 -19    5.37    0.39
   1  -3 -19    5.51    0.45
  -1  -3  19    5.56    0.32
   1   3  19    5.54    0.42
  -1  -3  19    5.83    0.45
   1   3  20    0.22    0.16
  -1   3 -20    0.34    0.18
  -1  -3  20    0.54    0.23
   1  -3 -20    0.37    0.19
  -1  -3  21    8.53    0.58
   1  -3 -21    8.48    0.58
  -1   3 -21    8.12    0.51
   1   3  21    8.40    0.55
   1   3  22    5.05    0.45
   1  -3 -22    4.70    0.46
  -1  -3  22    4.79    0.48
  -1   3 -22    4.79    0.42
   1  -3 -23    2.55    0.37
  -1  -3  23    2.08    0.34
  -1   3 -23    1.90    0.29
   1   3  23    1.70    0.29
   1  -3 -24    1.31    0.27
  -1  -3  24    0.95    0.25
   1   3  24    1.17    0.26
  -1   3 -24    1.17    0.24
  -1  -3  25    0.70    0.24
  -1   3 -25    1.07    0.22
   1  -3 -25    1.03    0.27
   1   3  25    1.22    0.26
   1   3  26    1.30    0.27
  -1   3 -26    1.70    0.29
   1  -3 -26    2.02    0.35
  -1  -3  26    1.41    0.31
  -1  -3  27    1.35    0.32
   1  -3 -27    0.97    0.28
   1   3  27    1.10    0.26
  -1   3 -27    1.27    0.26
  -1  -3  28    1.38    0.33
  -1   3 -28    1.04    0.23
   1   3  28    1.15    0.26
   1  -3 -28    0.76    0.24
   1  -3 -29    1.86    0.33
   1   3  29    2.05    0.34
  -1  -3  29    2.01    0.36
  -1   3 -29    1.65    0.30
  -1  -3  30    0.26    0.20
   1   3  30    0.01    0.19
  -1   3 -30   -0.09    0.14
   1  -3 -30   -0.19    0.20
   1  -3 -31    0.23    0.16
   1   3  31    0.66    0.27
  -1  -3  31    0.37    0.19
  -1   3 -31    0.05    0.17
   1   3  32    0.24    0.19
  -1  -3  32    0.36    0.23
  -1   3 -32    0.17    0.15
   1  -3 -32   -0.21    0.24
   1  -3 -33   -0.26    0.25
  -1   3 -33    0.36    0.20
  -1  -3  33    0.20    0.23
   1   3  33    0.47    0.24
  -1  -3  34    0.31    0.23
   1  -3 -34    0.46    0.28
  -1   3 -34    0.01    0.15
   1   3  34    0.10    0.17
  -1  -3  35   -0.09    0.20
  -1   3 -35    0.07    0.15
   1  -3 -35   -0.05    0.20
   1   3  35    0.23    0.19
   1  -3 -36    0.29    0.25
  -1   3 -36    0.09    0.19
   1   3  36    0.24    0.23
  -1  -3  36   -0.35    0.26
   1   3  37    0.43    0.26
   1  -3 -37    0.15    0.22
  -1  -3  37   -0.36    0.24
  -1   3 -37    0.03    0.15
   1   3  38   -0.13    0.21
  -1  -3  38   -0.24    0.27
   1   3  39    0.19    0.24
   1  -4  35    0.08    0.24
  -1  -4 -35    0.14    0.18
   1  -4  34    0.41    0.26
  -1  -4 -34   -0.01    0.18
  -1  -4 -33    0.17    0.21
  -1   4  33    0.31    0.17
   1  -4  33    0.04    0.21
  -1   4  32    0.13    0.15
   1  -4  32   -0.06    0.17
  -1  -4 -31    0.25    0.26
   1  -4  31   -0.04    0.20
  -1   4  31    0.26    0.20
   1  -4  30    0.82    0.29
  -1   4  30    0.51    0.20
  -1  -4 -30    0.75    0.29
  -1  -4 -29    1.17    0.32
  -1   4  29    1.02    0.25
   1  -4  29    1.23    0.32
   1  -4  28    0.62    0.26
  -1   4  28    0.46    0.19
  -1   4  27    1.59    0.27
  -1  -4 -27    1.25    0.28
  -1  -4 -27    2.09    0.39
   1  -4  27    1.52    0.36
   1   4 -26    1.03    0.21
  -1  -4 -26    0.51    0.20
  -1   4  26    0.82    0.20
   1  -4  26    0.97    0.29
  -1  -4 -25    0.72    0.23
   1   4 -25    0.84    0.17
   1  -4  25    0.63    0.25
  -1   4  25    0.84    0.19
  -1  -4 -24   -0.09    0.22
   1   4 -24    0.13    0.12
  -1   4  24    0.18    0.16
   1  -4  24    0.32    0.22
  -1   4  23    4.08    0.37
  -1  -4 -23    4.32    0.48
   1  -4  23    4.02    0.47
   1   4 -23    4.51    0.33
   1   4 -22    3.80    0.30
   1  -4  22    4.64    0.49
  -1  -4 -22    4.57    0.48
  -1   4  22    3.83    0.35
  -1   4  21    8.40    0.50
   1  -4  21    9.06    0.63
  -1  -4 -21    7.79    0.59
   1   4 -21    8.28    0.42
  -1  -4 -20    1.32    0.29
   1  -4  20    1.39    0.31
   1   4 -20    1.33    0.18
  -1   4  20    0.93    0.17
   1   4 -19    3.55    0.26
   1  -4  19    4.14    0.43
  -1  -4 -19    3.62    0.40
  -1   4  19    3.26    0.29
   1  -4  18    5.54    0.49
   1   4 -18    4.84    0.29
  -1   4  18    4.65    0.34
  -1  -4 -18    5.69    0.48
  -1   4  17    6.67    0.39
  -1  -4 -17    6.53    0.51
   1  -4  17    7.61    0.54
   1   4 -17    6.31    0.32
   1  -4  16    3.24    0.36
  -1  -4 -16    2.70    0.34
   1   4 -16    2.85    0.21
  -1   4  16    2.84    0.25
  -1  -4 -15    7.13    0.50
   1   4 -15    7.54    0.32
  -1   4  15    7.89    0.40
   1  -4  15    8.74    0.55
   1   4 -14    1.10    0.13
   1  -4  14    1.16    0.25
  -1   4  14    0.84    0.13
  -1  -4 -14    0.90    0.22
  -1   4  13    0.32    0.10
   1   4 -13    0.51    0.09
  -1  -4 -13    0.40    0.17
   1  -4  13    0.40    0.16
   1  -4  12    2.02    0.28
  -1  -4 -12    2.29    0.29
   1   4 -12    1.76    0.14
  -1   4  12    1.75    0.18
  -1  -4 -11   11.90    0.59
   1   4 -11   11.38    0.32
   1  -4  11   12.21    0.57
  -1   4  11   11.19    0.42
   1   4 -10    1.85    0.14
  -1   4  10    1.78    0.17
  -1  -4 -10    2.22    0.30
   1  -4  10    2.48    0.28
  -1   4   9   51.67    0.85
  -1  -4  -9   51.52    1.12
   1  -4   9   52.99    1.12
  -1  -4  -8   26.69    0.80
  -1   4   7    9.35    0.46
  -1  -4  -7   10.04    0.48
   1  -4   7   10.09    0.42
   1  -4   6    4.26    0.24
  -1  -4  -6    4.71    0.33
   1  -4   6    5.16    0.30
  -1   4   6    5.61    0.34
   1  -4   6    4.64    0.29
   1  -4   5    2.41    0.18
   1  -4   5    2.75    0.22
  -1   4   5    2.66    0.24
  -1  -4  -5    2.77    0.24
   1  -4   5    2.87    0.22
  -1   4   4    1.36    0.18
   1  -4   4    0.97    0.11
   1  -4   4    1.29    0.16
  -1  -4  -4    1.24    0.18
   1   4  -4    1.12    0.10
   1  -4   4    1.29    0.15
   1  -4   3   37.51    0.79
   1   4  -3   33.16    0.35
  -1   4   3   33.90    0.76
  -1  -4  -3   35.49    0.77
   1  -4   3   35.67    0.68
   1  -4   3   35.90    0.78
   1   4  -3   34.41    0.58
   1   4  -2   48.26    0.72
   1  -4   2   49.75    0.92
   1  -4   2   49.42    0.81
   1  -4   2   49.26    0.93
  -1  -4  -2   47.86    0.86
   1   4  -2   46.00    0.49
  -1   4   2   48.10    0.88
   1  -4   1    1.40    0.22
   1  -4   1    0.92    0.15
   1   4  -1    0.49    0.10
  -1  -4  -1    1.08    0.17
   1  -4   1    0.94    0.17
  -1   4   1    0.85    0.15
   1  -4   0  304.63    2.38
  -1   4   0  308.40    2.09
   1  -4   0  306.89    2.09
  -1  -4   0  302.47    2.00
   1  -4  -1    0.99    0.20
   1   4   1    0.84    0.15
  -1  -4   1    0.67    0.14
  -1   4  -1    0.74    0.12
  -1   4  -2   48.88    0.89
   1   4   2   49.99    0.86
   1  -4  -2   48.95    0.98
  -1  -4   2   48.20    0.74
   1   4   3   36.96    0.77
   1  -4  -3   35.63    0.85
  -1   4  -3   35.48    0.78
  -1  -4   3   35.27    0.61
  -1  -4   4    1.44    0.14
  -1  -4   4    1.34    0.11
   1  -4  -4    1.30    0.20
   1   4   4    1.51    0.19
  -1   4  -4    1.24    0.18
   1  -4  -5    2.63    0.27
  -1  -4   5    2.66    0.14
  -1   4  -5    2.85    0.23
  -1  -4   5    2.73    0.16
   1  -4  -6    4.82    0.35
  -1   4  -6    4.55    0.29
  -1  -4   6    4.67    0.19
  -1  -4   6    4.68    0.18
  -1   4  -7    9.24    0.41
  -1  -4   7    9.07    0.26
   1  -4  -7    9.50    0.50
  -1  -4   7    9.15    0.25
   1  -4  -8   27.97    0.85
  -1  -4   8   26.97    0.44
  -1  -4   8   26.38    0.44
  -1   4  -8   26.92    0.70
  -1  -4   9   49.83    0.61
  -1  -4   9   51.58    0.62
  -1   4  -9   51.79    0.98
   1  -4  -9   53.36    1.17
   1   4   9   52.07    1.07
   1   4  10    1.62    0.22
   1  -4 -10    1.95    0.29
  -1   4 -10    2.03    0.22
  -1  -4  10    1.89    0.13
  -1  -4  10    1.69    0.12
  -1  -4  11   11.56    0.32
   1   4  11   11.33    0.53
  -1  -4  11   11.03    0.30
   1  -4 -11   11.52    0.59
  -1   4 -11   11.43    0.47
   1   4  12    1.63    0.21
  -1  -4  12    1.89    0.15
   1  -4 -12    1.70    0.26
  -1   4 -12    1.77    0.21
  -1  -4  13    0.42    0.09
   1   4  13    0.43    0.14
  -1   4 -13    0.39    0.12
   1  -4 -13    0.50    0.20
  -1   4 -14    1.06    0.17
   1   4  14    0.90    0.17
   1  -4 -14    1.11    0.24
   1  -4 -15    6.71    0.49
  -1  -4  15    7.18    0.29
   1   4  15    7.49    0.46
  -1   4 -15    7.68    0.43
   1   4  16    2.85    0.31
   1  -4 -16    3.18    0.36
  -1  -4  16    2.79    0.20
  -1   4 -16    3.48    0.30
  -1   4 -17    6.20    0.40
   1   4  17    6.75    0.45
  -1  -4  17    6.31    0.30
   1  -4 -17    6.90    0.51
   1  -4 -18    5.48    0.48
  -1  -4  18    5.01    0.28
  -1   4 -18    4.82    0.37
   1   4  18    4.61    0.40
   1   4  19    3.48    0.36
  -1   4 -19    3.91    0.34
   1  -4 -19    3.66    0.42
  -1  -4  19    3.67    0.25
   1  -4 -20    1.34    0.29
   1   4  20    1.32    0.23
  -1   4 -20    1.29    0.25
  -1  -4  20    1.27    0.17
   1   4  21    7.94    0.55
  -1   4 -21    8.77    0.53
   1   4  22    3.66    0.39
  -1   4 -22    4.06    0.38
   1  -4 -22    4.67    0.50
   1   4  23    4.05    0.41
  -1   4 -23    3.67    0.36
   1   4  24    0.18    0.17
  -1   4 -24    0.28    0.16
   1  -4 -24    0.65    0.27
  -1   4 -25    1.17    0.25
   1   4  25    0.62    0.23
   1  -4 -25    0.80    0.24
   1  -4 -26    1.05    0.30
  -1   4 -26    0.78    0.22
   1   4  26    1.00    0.26
   1  -4 -27    1.61    0.34
  -1   4 -27    1.44    0.27
   1   4  27    1.58    0.30
   1  -4 -28    0.78    0.23
   1   4  28    0.35    0.21
  -1   4 -28    0.49    0.22
   1   4  29    0.53    0.24
   1  -4 -29    0.51    0.23
  -1   4 -29    1.06    0.25
   1   4  30    0.33    0.17
  -1   4 -30    0.10    0.14
   1  -4 -30    0.35    0.22
   1  -4 -31   -0.04    0.21
  -1   4 -31   -0.08    0.15
   1   4  31    0.15    0.19
  -1   4 -32    0.06    0.14
   1  -4 -32   -0.29    0.27
   1   4  32    0.04    0.18
  -1   4 -33    0.28    0.18
   1  -4 -33    0.10    0.20
   1   4  33   -0.08    0.22
   1  -4 -34    0.08    0.22
   1   4  34    0.17    0.17
  -1   4 -34   -0.04    0.16
   1  -4 -35   -0.47    0.31
   1   4  35    0.14    0.23
   1  -4 -36    0.58    0.29
   1   4  36    0.22    0.20
   1   4  37    0.28    0.24
   1   4  38    0.14    0.21
   1   4  39    0.43    0.24
   1  -5  34    0.07    0.21
  -1  -5 -34   -0.09    0.20
   1  -5  33    0.09    0.23
  -1  -5 -33    0.35    0.23
  -1  -5 -32    0.43    0.24
   1  -5  32   -0.07    0.24
  -1  -5 -31    0.17    0.17
   1  -5  31    0.37    0.27
  -1   5  31    0.27    0.18
  -1  -5 -30    0.11    0.20
  -1   5  30    0.19    0.16
   1  -5  30   -0.37    0.23
  -1  -5 -29    0.67    0.27
  -1   5  29    0.23    0.17
   1  -5  29   -0.06    0.18
  -1  -5 -29    0.09    0.23
  -1  -5 -28   -0.20    0.26
  -1   5  28    0.02    0.13
   1  -5  28    0.36    0.21
  -1   5  27    0.64    0.19
  -1  -5 -27    0.62    0.23
   1  -5  27    0.46    0.24
  -1   5  26    0.08    0.13
   1  -5  26    0.16    0.19
  -1  -5 -26   -0.15    0.23
  -1   5  25   -0.11    0.15
  -1  -5 -25   -0.09    0.24
   1  -5  25    0.17    0.17
  -1  -5 -24    0.78    0.23
  -1   5  24    1.22    0.23
   1  -5  24    1.27    0.30
  -1   5  23    1.15    0.22
   1  -5  23    1.55    0.31
  -1  -5 -23    0.91    0.24
  -1   5  22    1.38    0.24
  -1  -5 -22    1.12    0.26
   1  -5  22    1.41    0.35
   1   5 -22    1.10    0.17
   1  -5  21    8.34    0.64
  -1  -5 -21    6.42    0.57
   1   5 -21    7.09    0.38
  -1   5  21    6.95    0.45
  -1   5  20    5.61    0.40
   1  -5  20    5.09    0.51
  -1  -5 -20    5.61    0.53
   1   5 -20    5.49    0.33
  -1  -5 -19    5.16    0.50
   1   5 -19    5.50    0.32
  -1   5  19    5.01    0.37
   1  -5  19    5.52    0.51
   1  -5  18    3.98    0.43
   1   5 -18    3.33    0.24
  -1   5  18    3.47    0.31
  -1  -5 -18    4.40    0.45
   1   5 -17    4.64    0.27
   1  -5  17    4.83    0.47
  -1  -5 -17    5.24    0.49
  -1   5  17    4.89    0.35
   1   5 -16    4.20    0.25
  -1   5  16    4.03    0.31
   1  -5  16    4.76    0.44
  -1  -5 -16    4.59    0.45
   1  -5  15   12.73    0.68
  -1  -5 -15   12.79    0.70
  -1   5  15   12.52    0.53
   1   5 -15   11.69    0.40
  -1   5  14   12.83    0.52
  -1  -5 -14   12.58    0.69
   1   5 -14   12.44    0.40
   1   5 -13    1.26    0.14
  -1   5  13    1.09    0.17
  -1  -5 -13    1.54    0.31
  -1  -5 -12    7.47    0.52
  -1   5  12    6.89    0.37
  -1  -5 -11   16.22    0.72
  -1   5  11   15.76    0.55
  -1   5  10   16.15    0.54
  -1  -5 -10   16.27    0.71
  -1  -5  -9    8.88    0.51
  -1   5   9    9.02    0.50
   1  -5   9    8.56    0.44
  -1  -5  -8    1.92    0.28
  -1   5   8    2.23    0.27
   1  -5   8    2.04    0.18
   1  -5   8    1.94    0.21
  -1   5   7    6.09    0.39
   1  -5   7    5.46    0.29
  -1  -5  -7    5.66    0.39
   1  -5   7    5.67    0.35
   1  -5   6    0.78    0.14
  -1  -5  -6    0.71    0.16
  -1   5   6    1.04    0.19
   1  -5   6    0.76    0.11
  -1  -5  -5    1.01    0.18
   1  -5   5    1.20    0.18
   1  -5   5    0.93    0.12
  -1   5   5    1.27    0.18
  -1  -5  -4    2.98    0.28
   1   5  -4    2.99    0.20
   1  -5   4    3.20    0.22
  -1   5   4    3.24    0.27
   1  -5   4    3.41    0.27
   1  -5   3   13.90    0.54
   1   5  -3   11.87    0.26
   1  -5   3   13.51    0.46
  -1   5   3   12.79    0.50
   1   5  -3   12.34    0.41
  -1  -5  -3   12.67    0.51
   1   5  -2    7.20    0.32
   1  -5   2    7.54    0.42
  -1  -5  -2    6.88    0.38
   1   5  -2    6.51    0.22
  -1   5   2    7.04    0.38
   1  -5   2    7.53    0.35
   1  -5   1   70.19    1.25
  -1  -5  -1   70.44    1.13
   1   5  -1   69.17    0.78
  -1   5   1   69.68    1.13
   1  -5   1   68.67    1.06
   1   5  -1   69.43    1.02
   1   5   0   33.02    0.74
  -1  -5   0   31.45    0.74
  -1   5   0   31.56    0.73
   1  -5   0   32.29    0.86
   1  -5  -1   69.25    1.26
   1   5   1   71.35    1.11
  -1   5  -1   69.31    1.05
  -1  -5   1   70.41    1.06
   1  -5  -2    6.75    0.42
  -1  -5   2    6.99    0.33
   1  -5  -3   13.15    0.57
  -1  -5   3   12.98    0.43
  -1  -5   4    3.39    0.23
  -1  -5   4    3.30    0.20
   1  -5  -4    3.06    0.30
   1  -5  -5    1.27    0.23
  -1  -5   5    1.12    0.11
  -1  -5   5    1.12    0.14
  -1  -5   6    0.70    0.09
  -1  -5   6    0.86    0.12
   1  -5  -6    1.03    0.23
  -1  -5   7    5.76    0.26
   1  -5  -7    5.94    0.43
  -1  -5   7    5.43    0.24
  -1  -5   8    1.87    0.15
   1  -5  -8    2.12    0.28
  -1  -5   8    2.03    0.15
  -1   5  -8    2.12    0.23
  -1  -5   9    8.50    0.29
   1  -5  -9    9.12    0.54
  -1   5  -9    8.48    0.43
  -1  -5   9    7.98    0.30
  -1  -5  10   16.46    0.41
  -1   5 -10   15.87    0.59
  -1  -5  10   16.34    0.41
   1  -5 -10   16.22    0.73
   1   5  11   16.25    0.67
   1  -5 -11   16.47    0.74
  -1  -5  11   15.62    0.40
  -1   5 -11   15.91    0.60
  -1  -5  11   15.52    0.41
  -1  -5  12    6.70    0.27
  -1  -5  12    6.65    0.27
   1   5  12    6.35    0.43
   1  -5 -12    7.45    0.53
  -1   5 -12    6.58    0.40
   1   5  13    1.24    0.22
  -1  -5  13    0.98    0.11
  -1   5 -13    1.16    0.19
   1  -5 -13    1.18    0.27
  -1  -5  13    1.29    0.13
  -1  -5  14   12.54    0.40
  -1   5 -14   12.57    0.56
  -1  -5  14   12.41    0.38
   1  -5 -14   12.96    0.70
   1   5  14   12.33    0.61
   1   5  15   12.40    0.63
   1  -5 -15   12.10    0.70
  -1  -5  15   11.70    0.40
  -1   5 -15   11.66    0.55
  -1  -5  15   11.51    0.37
   1  -5 -16    4.72    0.47
   1   5  16    3.89    0.37
  -1   5 -16    3.95    0.34
  -1  -5  17    4.38    0.25
   1  -5 -17    4.70    0.47
   1   5  17    4.86    0.41
  -1   5 -17    4.25    0.35
  -1   5 -18    3.66    0.34
   1  -5 -18    3.93    0.44
  -1  -5  18    3.32    0.23
   1   5  18    3.18    0.36
   1  -5 -19    5.75    0.53
   1   5  19    4.79    0.43
  -1   5 -19    5.39    0.41
   1  -5 -20    5.48    0.52
   1   5  20    5.57    0.48
  -1   5 -20    6.37    0.45
   1   5  21    7.20    0.54
  -1   5 -21    7.44    0.50
   1  -5 -21    8.73    0.67
  -1   5 -22    1.16    0.24
   1   5  22    1.18    0.27
   1  -5 -22    1.81    0.38
  -1   5 -23    1.58    0.26
   1  -5 -23    1.97    0.38
   1   5  23    1.39    0.28
  -1   5 -24    1.22    0.23
   1   5  24    1.20    0.27
   1  -5 -24    1.26    0.34
  -1   5 -25    0.01    0.11
   1   5  25    0.18    0.16
   1  -5 -25    0.47    0.26
   1   5  26    0.21    0.19
   1  -5 -26    0.25    0.22
  -1   5 -26    0.16    0.15
   1   5  27    0.40    0.17
   1  -5 -27    0.82    0.30
  -1   5 -27    0.60    0.19
  -1   5 -28    0.00    0.14
   1   5  28   -0.10    0.16
   1  -5 -28    0.20    0.18
   1  -5 -29    0.23    0.23
   1   5  29    0.33    0.22
  -1   5 -29    0.44    0.18
   1   5  30    0.41    0.23
  -1   5 -30    0.19    0.17
   1  -5 -30   -0.22    0.23
   1   5  31    0.18    0.20
   1  -5 -31   -0.14    0.19
   1   5  32    0.12    0.20
   1  -5 -32   -0.11    0.25
   1  -5 -33   -0.03    0.23
   1   5  33   -0.20    0.22
   1  -5 -34   -0.12    0.21
   1   5  34   -0.06    0.18
   1   5  35   -0.13    0.24
   1  -5 -35   -0.96    0.33
   1   5  36   -0.02    0.18
   1   5  37    0.25    0.27
   1   5  38    0.00    0.21
  -1  -6 -32    0.85    0.32
  -1  -6 -31   -0.14    0.29
  -1  -6 -31    0.52    0.32
  -1  -6 -30   -0.34    0.29
  -1  -6 -29   -0.19    0.25
  -1  -6 -28    0.22    0.28
  -1   6  28    0.12    0.13
  -1  -6 -27    0.03    0.20
  -1   6  27   -0.03    0.12
  -1  -6 -26    0.06    0.25
  -1   6  26    0.31    0.16
  -1   6  25    0.26    0.15
  -1  -6 -25   -0.06    0.24
  -1  -6 -24    0.15    0.19
  -1   6  24    0.17    0.12
  -1   6  23    1.12    0.22
  -1  -6 -23    1.14    0.30
  -1  -6 -22    5.95    0.57
  -1   6  22    5.99    0.46
  -1   6  21    0.17    0.15
  -1  -6 -21    0.22    0.18
  -1   6  20    1.72    0.25
  -1  -6 -20    1.51    0.33
  -1   6  19    2.18    0.27
  -1  -6 -19    3.05    0.43
  -1   6  18    2.23    0.26
   1   6 -18    3.02    0.23
  -1  -6 -18    2.53    0.38
  -1   6  17    0.97    0.17
   1   6 -17    1.03    0.14
  -1  -6 -17    1.24    0.32
  -1  -6 -16    4.85    0.49
  -1   6  16    3.66    0.32
   1   6 -16    4.30    0.26
  -1  -6 -15    4.37    0.48
  -1   6  15    3.89    0.32
  -1   6  14   24.40    0.77
  -1  -6 -14   24.95    1.00
  -1   6  13    1.24    0.19
  -1  -6 -13    1.69    0.32
   1  -6  13    1.32    0.23
   1  -6  12    0.00    0.11
  -1  -6 -12    0.44    0.21
  -1   6  12    0.61    0.23
  -1   6  12   -0.19    0.11
   1  -6  11    2.24    0.25
  -1   6  11    2.15    0.23
  -1  -6 -11    2.93    0.36
  -1   6  11    2.49    0.32
   1  -6  11    2.03    0.19
   1  -6  10    4.38    0.28
  -1  -6 -10    5.30    0.46
  -1   6  10    5.74    0.44
   1  -6  10    5.07    0.36
  -1  -6  -9    6.13    0.47
   1  -6   9    5.99    0.32
  -1   6   9    6.52    0.46
   1  -6   9    6.57    0.41
  -1  -6  -8    6.92    0.48
   1  -6   8    6.49    0.41
   1  -6   8    6.12    0.33
  -1   6   8    7.03    0.46
   1  -6   7   10.38    0.51
  -1  -6  -7    9.69    0.55
  -1   6   7   10.28    0.53
   1  -6   7    9.26    0.40
   1  -6   6   10.71    0.52
  -1   6   6   10.30    0.53
   1  -6   6   10.70    0.43
  -1  -6  -6   10.94    0.56
   1  -6   5    0.32    0.16
  -1  -6  -5   -0.02    0.15
   1  -6   5    0.10    0.08
  -1   6   5    0.03    0.11
   1  -6   4    1.52    0.22
   1  -6   4    1.43    0.18
  -1  -6  -4    1.58    0.23
  -1   6   4    1.28    0.20
   1   6  -4    1.06    0.14
   1  -6   3    4.27    0.34
  -1  -6  -3    4.10    0.35
  -1   6   3    4.36    0.33
   1   6  -3    3.44    0.17
   1   6  -3    4.23    0.28
   1   6  -2   38.90    0.61
  -1  -6  -2   40.23    0.97
   1  -6   2   40.01    1.02
  -1   6   2   41.08    0.94
   1  -6   1    9.82    0.52
  -1   6   1   10.04    0.46
  -1  -6   0    0.18    0.14
  -1   6   0   -0.09    0.10
   1  -6   0    0.26    0.14
   1   6   0    0.04    0.06
   1  -6  -1   10.13    0.54
   1   6   1    9.71    0.38
  -1  -6   1   10.31    0.47
   1  -6  -2   39.09    1.05
  -1  -6   2   40.55    0.89
  -1  -6   3    4.27    0.27
   1  -6  -3    4.52    0.39
  -1  -6   3    4.21    0.30
  -1  -6   4    1.41    0.18
   1  -6  -4    1.41    0.25
  -1  -6   4    1.23    0.14
  -1  -6   5   -0.01    0.06
   1  -6  -5    0.37    0.20
  -1  -6   5    0.25    0.11
  -1  -6   6   10.60    0.38
  -1  -6   6   10.94    0.42
   1  -6  -6   10.58    0.60
  -1  -6   7   10.17    0.39
  -1  -6   7    9.84    0.36
   1  -6  -7    9.03    0.57
   1  -6  -8    6.76    0.50
  -1  -6   8    6.28    0.29
  -1  -6   8    6.61    0.31
  -1  -6   9    6.43    0.31
   1  -6  -9    6.28    0.49
  -1  -6   9    6.38    0.29
  -1  -6  10    4.53    0.25
  -1  -6  10    4.69    0.25
   1  -6 -10    4.65    0.44
  -1  -6  11    1.92    0.16
  -1   6 -11    2.33    0.25
  -1  -6  11    2.10    0.17
   1  -6 -11    2.08    0.31
  -1   6 -12   -0.05    0.10
  -1  -6  12    0.04    0.07
   1  -6 -12    0.07    0.18
  -1  -6  12    0.13    0.06
   1   6  12    0.08    0.13
   1   6  13    0.91    0.22
  -1  -6  13    1.17    0.14
  -1   6 -13    1.08    0.20
  -1  -6  13    1.17    0.16
  -1   6 -14   24.52    0.80
   1  -6 -14   23.71    1.00
  -1  -6  14   23.06    0.56
  -1  -6  14   23.46    0.55
   1   6  14   24.02    0.90
  -1  -6  15    3.47    0.23
  -1  -6  15    3.88    0.24
   1  -6 -15    3.44    0.42
   1   6  15    3.72    0.38
  -1   6 -15    3.69    0.34
  -1   6 -16    4.19    0.36
   1   6  16    3.80    0.38
  -1  -6  16    3.87    0.24
   1  -6 -16    3.93    0.45
   1   6  17    1.35    0.24
  -1   6 -17    1.14    0.21
  -1  -6  17    1.08    0.13
   1  -6 -17    1.51    0.35
   1   6  18    2.53    0.33
  -1  -6  18    2.52    0.20
  -1   6 -18    2.38    0.29
   1  -6 -18    2.18    0.36
   1   6  19    2.73    0.35
   1  -6 -19    2.08    0.38
  -1  -6  19    2.42    0.20
  -1   6 -19    2.25    0.28
  -1   6 -20    1.46    0.23
   1   6  20    1.56    0.28
   1  -6 -20    1.56    0.30
  -1  -6  20    1.45    0.16
   1   6  21    0.25    0.16
  -1   6 -21    0.19    0.13
  -1   6 -22    5.29    0.43
   1   6  22    6.18    0.53
   1  -6 -22    5.99    0.58
   1   6  23    1.25    0.29
   1  -6 -23    1.67    0.38
  -1   6 -23    1.09    0.21
   1   6  24    0.66    0.25
  -1   6 -24    0.27    0.13
   1  -6 -24    0.49    0.24
   1   6  25   -0.11    0.16
  -1   6 -25    0.26    0.18
   1  -6 -26    0.73    0.28
  -1   6 -26    0.17    0.16
   1   6  26    0.40    0.19
   1  -6 -27    0.17    0.23
  -1   6 -27    0.13    0.13
   1   6  27    0.23    0.19
   1   6  28    0.71    0.24
   1  -6 -28    1.06    0.37
   1   6  29    0.30    0.22
   1  -6 -29    0.05    0.22
   1   6  30    0.00    0.15
   1  -6 -30   -0.02    0.18
   1   6  31    0.28    0.22
   1  -6 -31   -0.16    0.28
   1   6  32    0.30    0.23
   1  -6 -32   -0.12    0.29
   1  -6 -33    0.06    0.19
   1   6  33    0.18    0.22
   1   6  34    0.14    0.21
   1   6  35   -0.03    0.22
   1   6  36    0.17    0.21
  -1  -7 -30   -0.16    0.21
  -1  -7 -29   -0.03    0.17
  -1  -7 -28    1.49    0.37
  -1  -7 -27    0.21    0.16
  -1  -7 -26    0.07    0.17
  -1   7  25    0.43    0.15
  -1  -7 -25    0.37    0.21
  -1  -7 -24    0.54    0.26
  -1   7  24    0.75    0.20
  -1   7  23    1.08    0.23
  -1  -7 -23    0.89    0.29
  -1  -7 -22    1.63    0.36
  -1   7  22    1.78    0.28
  -1   7  21    0.97    0.21
  -1  -7 -21    0.82    0.29
  -1   7  20    0.64    0.17
  -1  -7 -20    1.01    0.29
  -1   7  19    1.23    0.22
  -1  -7 -19    1.22    0.33
  -1   7  18    1.36    0.24
  -1  -7 -18    1.64    0.36
   1  -7  18    1.05    0.20
   1  -7  17    0.50    0.15
  -1   7  17    0.42    0.15
   1  -7  16    0.89    0.19
  -1   7  16    1.47    0.32
  -1   7  16    1.16    0.21
  -1  -7 -16    1.54    0.33
   1  -7  15    0.09    0.11
  -1   7  15    0.15    0.11
  -1   7  14    5.46    0.49
  -1   7  14    4.31    0.36
  -1  -7 -14    4.55    0.48
   1  -7  14    4.03    0.36
  -1   7  13    3.13    0.31
  -1  -7 -13    3.45    0.43
   1  -7  13    3.17    0.32
  -1   7  13    4.39    0.46
   1  -7  12   19.02    0.74
  -1   7  12   18.56    0.71
  -1  -7 -12   19.69    0.91
  -1   7  12   20.88    0.87
  -1  -7 -11    3.69    0.43
  -1   7  11    3.57    0.42
   1  -7  11    3.06    0.31
   1  -7  10    2.05    0.26
  -1   7  10    2.39    0.32
  -1  -7 -10    2.37    0.34
  -1  -7  -9    2.71    0.36
   1  -7   9    3.26    0.33
  -1   7   9    3.45    0.36
   1  -7   8   18.57    0.73
  -1   7   8   19.98    0.79
   1  -7   7    1.60    0.25
  -1  -7  -7    1.95    0.31
  -1   7   7    1.87    0.28
   1  -7   6    9.44    0.53
  -1  -7  -6    9.84    0.58
  -1   7   6    9.70    0.53
  -1  -7  -5    0.25    0.18
  -1   7   5    0.10    0.12
   1  -7   5    0.05    0.13
  -1  -7  -4    4.15    0.37
   1  -7   4    3.69    0.34
  -1   7   4    3.56    0.32
  -1  -7  -3    3.17    0.32
   1  -7   3    3.36    0.33
  -1   7   3    2.80    0.27
   1  -7   2    3.90    0.35
  -1  -7  -2    3.99    0.36
   1   7  -2    3.78    0.21
  -1   7   2    3.67    0.30
   1  -7   1    3.54    0.35
  -1   7   1    3.98    0.31
   1   7  -1    3.93    0.23
  -1  -7  -1    4.34    0.35
   1   7   0   -0.04    0.06
   1  -7   0    0.14    0.15
  -1  -7   0    0.25    0.16
  -1   7   0   -0.07    0.11
   1   7   1    4.19    0.27
   1  -7  -1    4.25    0.40
  -1  -7   1    4.33    0.34
   1  -7  -2    4.05    0.40
   1   7   2    4.23    0.29
  -1  -7   2    4.28    0.33
  -1  -7   3    3.55    0.31
   1  -7  -3    3.09    0.35
   1   7   3    3.73    0.28
   1  -7  -4    3.82    0.39
  -1  -7   4    3.83    0.30
   1  -7  -5    0.58    0.22
  -1  -7   5    0.24    0.13
  -1  -7   6    8.53    0.39
   1  -7  -6   10.00    0.62
  -1  -7   6    9.39    0.44
  -1  -7   7    1.46    0.17
  -1  -7   7    2.12    0.23
   1  -7  -7    1.62    0.31
   1  -7  -8   19.83    0.88
  -1  -7   8   18.39    0.58
  -1  -7   8   18.34    0.54
  -1  -7   9    3.08    0.25
   1  -7  -9    3.04    0.38
  -1  -7   9    2.96    0.23
   1  -7 -10    2.14    0.34
  -1  -7  10    2.05    0.18
  -1  -7  10    2.22    0.21
  -1  -7  11    2.91    0.22
  -1  -7  11    3.15    0.24
   1  -7 -11    3.54    0.43
  -1  -7  12   18.64    0.55
   1  -7 -12   19.52    0.93
  -1  -7  13    2.84    0.22
   1   7  13    3.21    0.37
   1  -7 -13    3.23    0.43
  -1  -7  14    4.30    0.26
   1  -7 -14    5.12    0.53
   1   7  14    3.94    0.40
  -1   7 -15    0.23    0.14
   1   7  15    0.07    0.16
  -1  -7  15    0.05    0.08
   1  -7 -15    0.11    0.20
   1   7  16    0.92    0.22
   1  -7 -16    1.07    0.29
  -1   7 -16    1.03    0.20
  -1  -7  16    1.01    0.13
   1  -7 -17    0.69    0.27
   1   7  17    0.49    0.17
  -1   7 -17    0.54    0.16
   1   7  18    1.45    0.29
   1  -7 -18    1.34    0.33
  -1   7 -18    1.51    0.25
  -1   7 -19    1.25    0.23
   1   7  19    1.63    0.30
   1  -7 -19    1.05    0.31
   1   7  20    0.68    0.23
  -1   7 -20    0.80    0.19
   1  -7 -20    1.10    0.33
   1   7  21    0.71    0.24
  -1   7 -21    1.07    0.23
   1  -7 -21    0.77    0.28
   1   7  22    2.30    0.37
   1  -7 -22    2.58    0.44
  -1   7 -22    2.02    0.29
  -1   7 -23    0.95    0.22
   1   7  23    0.98    0.28
   1  -7 -23    1.36    0.35
   1   7  24    0.53    0.23
   1  -7 -24    1.14    0.35
   1   7  25    0.39    0.18
   1  -7 -25    0.98    0.34
   1   7  26    0.57    0.24
   1  -7 -26    0.41    0.26
   1   7  27   -0.07    0.16
   1  -7 -27    0.41    0.28
   1   7  28    1.47    0.33
   1  -7 -28    1.66    0.42
   1   7  29    0.31    0.22
   1  -7 -29    0.27    0.28
   1  -7 -30    0.30    0.23
   1   7  30   -0.18    0.20
   1  -7 -31    0.53    0.32
   1   7  31    0.10    0.19
   1   7  32    0.39    0.24
   1   7  33    0.27    0.23
   1   7  34    0.34    0.25
  -1  -8 -28    0.09    0.21
  -1  -8 -27    0.22    0.22
  -1  -8 -26    0.36    0.25
  -1   8  25    0.72    0.30
  -1  -8 -25    0.31    0.24
  -1  -8 -24    0.19    0.20
  -1   8  24    1.34    0.36
  -1  -8 -23    0.49    0.23
  -1   8  23    0.75    0.34
  -1  -8 -22    0.11    0.21
  -1   8  22    0.79    0.31
  -1   8  21    0.49    0.16
  -1   8  21    0.85    0.32
  -1  -8 -21    0.32    0.22
   1  -8  20    0.95    0.21
  -1   8  20    0.80    0.20
  -1  -8 -20    0.45    0.25
   1  -8  19    0.51    0.16
  -1  -8 -19    0.50    0.22
  -1   8  19    0.75    0.28
  -1   8  19    0.33    0.17
  -1  -8 -18    0.42    0.22
   1  -8  18    0.33    0.16
  -1   8  18    0.28    0.15
  -1   8  18    0.19    0.21
  -1   8  17    0.59    0.18
  -1   8  17    0.94    0.28
   1  -8  17    0.36    0.17
  -1  -8 -17    0.29    0.23
  -1   8  16    1.28    0.24
   1  -8  16    1.50    0.24
  -1   8  16    1.86    0.33
  -1  -8 -16    1.41    0.32
  -1   8  15    1.07    0.21
   1  -8  15    1.14    0.22
  -1  -8 -15    1.22    0.32
  -1   8  15    0.98    0.27
  -1   8  14    0.31    0.15
   1  -8  14    0.39    0.16
  -1  -8 -14    0.66    0.29
  -1   8  14    0.33    0.19
   1  -8  13    2.03    0.28
  -1   8  13    2.09    0.34
  -1   8  13    2.03    0.27
  -1  -8 -13    2.34    0.38
   1  -8  12    3.11    0.34
  -1  -8 -12    3.58    0.45
  -1   8  12    4.07    0.44
   1  -8  11    2.52    0.32
  -1   8  11    2.81    0.36
  -1  -8 -11    2.54    0.39
   1  -8  10    0.91    0.22
  -1   8  10    0.83    0.24
  -1  -8 -10    1.06    0.30
  -1   8   9    8.48    0.56
   1  -8   9    7.58    0.51
  -1  -8  -9    7.77    0.59
   1  -8   8    4.10    0.39
  -1   8   8    4.14    0.40
  -1  -8  -8    3.50    0.42
  -1  -8  -7    2.66    0.37
  -1   8   7    2.82    0.33
   1  -8   7    2.57    0.32
   1  -8   6    0.55    0.19
  -1  -8  -6    0.97    0.26
  -1   8   6    0.64    0.17
   1  -8   5    2.99    0.33
  -1  -8  -5    3.55    0.39
  -1   8   5    2.69    0.30
   1  -8   4    2.19    0.30
  -1  -8  -4    2.04    0.31
  -1   8   4    1.60    0.24
   1  -8   3    3.02    0.34
  -1  -8  -3    3.00    0.35
  -1   8   3    3.00    0.31
   1   8  -2    0.40    0.09
  -1  -8  -2    0.32    0.16
   1  -8   2    0.11    0.15
  -1   8   2    0.12    0.11
   1  -8   1    0.86    0.25
  -1  -8  -1    0.92    0.21
   1   8  -1    0.85    0.13
  -1   8   1    0.71    0.16
   1  -8   0    1.56    0.29
  -1  -8   0    1.26    0.23
   1   8   0    1.27    0.16
   1  -8  -1    1.27    0.27
  -1  -8   1    1.09    0.22
   1   8   1    0.78    0.14
   1  -8  -2    0.53    0.23
  -1  -8   2    0.64    0.19
   1   8   2    0.34    0.11
   1  -8  -3    4.06    0.43
   1   8   3    3.37    0.28
  -1  -8   3    3.26    0.31
  -1  -8   4    2.39    0.28
   1  -8  -4    1.98    0.34
   1   8   4    2.14    0.24
   1  -8  -5    3.44    0.40
   1   8   5    3.39    0.30
  -1  -8   5    3.59    0.32
   1  -8  -6    0.46    0.20
  -1  -8   6    0.81    0.20
   1  -8  -7    3.76    0.45
  -1  -8   7    3.43    0.30
   1  -8  -8    3.73    0.45
  -1  -8   8    4.32    0.34
  -1  -8   9    8.09    0.42
   1  -8  -9    8.18    0.63
   1  -8 -10    0.53    0.27
  -1  -8  10    0.80    0.18
   1  -8 -11    2.09    0.39
  -1  -8  11    2.34    0.24
   1  -8 -12    3.86    0.50
  -1  -8  12    3.66    0.28
  -1  -8  13    2.11    0.22
   1   8  13    1.84    0.31
   1  -8 -13    2.51    0.42
   1   8  14    0.25    0.17
   1  -8 -14    0.23    0.23
   1  -8 -15    1.24    0.32
   1   8  15    0.66    0.20
   1   8  16    1.45    0.28
   1  -8 -16    1.26    0.31
   1   8  17    0.40    0.19
   1  -8 -17   -0.15    0.26
   1  -8 -18    0.32    0.26
   1   8  18    0.15    0.18
   1   8  19    0.54    0.21
   1  -8 -19    0.16    0.23
   1  -8 -20    0.62    0.26
   1   8  20    1.40    0.30
   1   8  21    0.57    0.21
   1  -8 -21    0.76    0.28
   1   8  22    0.49    0.22
   1  -8 -22    0.58    0.33
   1   8  23    0.65    0.24
   1  -8 -23    0.76    0.35
   1   8  24    0.23    0.18
   1  -8 -24    0.66    0.33
   1   8  25    0.21    0.20
   1  -8 -25    0.55    0.31
   1  -8 -26    0.48    0.30
   1   8  26   -0.15    0.21
   1   8  27    0.35    0.22
   1  -8 -27    0.42    0.30
   1   8  28    0.01    0.18
   1  -8 -28    0.00    0.21
   1   8  29    0.84    0.30
   1   8  30   -0.05    0.18
   1   8  31   -0.09    0.17
  -1   9  26    1.54    0.39
  -1  -9 -25    0.04    0.24
  -1   9  25    0.84    0.36
  -1   9  24    0.92    0.35
  -1  -9 -24    0.86    0.34
  -1   9  23    0.53    0.24
  -1  -9 -23   -0.11    0.21
  -1   9  22    0.28    0.25
  -1  -9 -22    0.14    0.21
  -1   9  21    0.43    0.23
  -1  -9 -21    0.51    0.28
  -1  -9 -20    0.02    0.22
  -1   9  20    0.20    0.21
  -1   9  19    0.24    0.22
  -1  -9 -19    0.05    0.19
  -1   9  18    0.12    0.12
  -1   9  18    0.43    0.23
  -1  -9 -18    0.56    0.29
   1  -9  17    0.18    0.16
  -1   9  17    0.05    0.12
  -1   9  17    0.20    0.22
  -1  -9 -17    0.02    0.18
  -1   9  16    0.10    0.17
   1  -9  16    0.14    0.15
  -1  -9 -16    0.38    0.26
  -1   9  16    0.36    0.16
  -1   9  15    0.38    0.16
  -1   9  15    0.83    0.26
   1  -9  15    0.95    0.22
  -1  -9 -15    0.84    0.28
   1  -9  14    0.15    0.16
  -1   9  14    0.19    0.14
  -1   9  14    0.27    0.21
  -1  -9 -14    0.63    0.28
  -1   9  13    2.83    0.38
  -1   9  13    3.03    0.34
  -1  -9 -13    3.45    0.46
   1  -9  13    2.90    0.34
   1  -9  12    0.50    0.18
  -1   9  12    0.50    0.21
   1  -9  11    5.22    0.45
  -1  -9 -11    5.36    0.54
  -1   9  11    5.48    0.50
   1  -9  10    1.84    0.30
  -1   9  10    1.59    0.30
  -1  -9 -10    1.82    0.37
   1  -9   9    1.01    0.22
  -1   9   9    1.20    0.25
  -1  -9  -9    0.87    0.26
   1  -9   8    0.35    0.20
  -1  -9  -8    0.82    0.31
  -1   9   8    0.28    0.18
   1  -9   7    8.97    0.58
  -1   9   7    8.99    0.60
  -1  -9  -7    9.09    0.65
   1  -9   6    5.77    0.49
  -1   9   6    5.55    0.47
  -1  -9  -6    6.66    0.55
  -1  -9  -5    2.24    0.35
   1  -9   5    2.14    0.34
  -1   9   5    1.79    0.27
   1  -9   4    2.49    0.37
  -1  -9  -4    2.37    0.35
  -1   9   4    2.38    0.31
  -1  -9  -3    2.17    0.33
  -1   9   3    1.73    0.25
   1  -9   3    1.87    0.31
   1  -9   2    0.16    0.19
  -1  -9  -2    0.08    0.19
  -1   9   2   -0.08    0.15
   1  -9   1    0.43    0.22
  -1  -9  -1    0.16    0.15
  -1  -9   0    0.11    0.16
   1  -9   0    0.54    0.23
   1  -9  -1    0.37    0.20
  -1  -9   1    0.02    0.13
   1  -9  -2    0.58    0.26
  -1  -9   2    0.13    0.16
   1  -9  -3    2.04    0.36
   1   9   3    2.12    0.24
  -1  -9   3    2.41    0.30
  -1  -9   4    2.32    0.29
   1  -9  -4    1.74    0.34
   1   9   4    2.12    0.25
  -1  -9   5    2.04    0.27
   1   9   5    1.91    0.25
   1  -9  -5    1.79    0.33
  -1  -9   6    6.22    0.43
   1   9   6    6.03    0.43
   1  -9  -6    5.70    0.56
   1  -9  -7    9.66    0.71
   1   9   7    9.00    0.53
  -1  -9   7    9.36    0.51
   1   9   8    0.84    0.23
   1  -9  -8    0.77    0.27
  -1  -9   8    0.50    0.20
   1   9   9    1.49    0.27
   1  -9  -9    1.26    0.32
  -1  -9   9    1.51    0.23
   1  -9 -10    1.86    0.37
   1   9  10    2.11    0.31
   1  -9 -11    5.50    0.59
   1  -9 -12    0.75    0.32
   1   9  13    2.96    0.40
   1  -9 -13    3.43    0.48
   1   9  14    0.09    0.18
   1  -9 -14    0.09    0.26
   1   9  15    0.31    0.16
   1  -9 -15    0.54    0.29
   1   9  16   -0.09    0.18
   1  -9 -16    0.05    0.21
   1   9  17    0.23    0.21
   1  -9 -17    0.18    0.23
   1   9  18    0.12    0.17
   1  -9 -18   -0.10    0.31
   1  -9 -19    0.03    0.21
   1   9  19    0.05    0.14
   1   9  20    0.15    0.15
   1  -9 -20   -0.26    0.23
   1   9  21    0.37    0.21
   1  -9 -21    0.73    0.32
   1  -9 -22    0.73    0.35
   1   9  22    0.21    0.21
   1  -9 -23    0.28    0.29
   1   9  23    0.24    0.20
   1  -9 -24    0.46    0.25
   1   9  24    0.45    0.21
   1   9  25    0.50    0.26
   1  -9 -25    1.45    0.43
   1   9  26    0.81    0.26
   1   9  27    0.49    0.24
   1   9  28    0.38    0.22
  -1  10  23    0.37    0.29
  -1 -10 -22    0.06    0.21
  -1  10  22    0.28    0.23
  -1 -10 -21    0.23    0.22
  -1  10  21    0.31    0.23
  -1 -10 -20    0.55    0.27
  -1  10  20    0.32    0.24
  -1 -10 -19    0.43    0.27
  -1  10  19    0.63    0.31
  -1 -10 -18    0.37    0.28
  -1  10  18    0.08    0.20
  -1  10  17    0.03    0.15
  -1 -10 -17    0.63    0.33
  -1 -10 -16    0.33    0.27
  -1  10  16   -0.02    0.17
  -1  10  15    0.41    0.21
  -1 -10 -15    0.59    0.29
  -1  10  14    0.17    0.18
  -1  10  14    0.24    0.17
   1 -10  13    0.18    0.15
  -1  10  13    0.39    0.17
  -1 -10 -13    0.41    0.28
  -1  10  13    0.26    0.19
   1 -10  12    1.00    0.24
  -1 -10 -12    0.92    0.33
  -1  10  12    0.83    0.26
   1 -10  11    0.18    0.18
  -1  10  11    0.00    0.17
   1 -10  10    0.98    0.24
  -1  10  10    0.78    0.23
  -1 -10 -10    1.08    0.31
   1 -10   9    0.42    0.21
  -1  10   9    0.15    0.16
  -1 -10  -9    0.40    0.24
  -1  10   8    0.12    0.16
   1 -10   8    0.76    0.24
  -1 -10  -8    0.32    0.20
   1 -10   7    1.44    0.29
  -1 -10  -7    1.50    0.32
  -1  10   7    1.32    0.27
   1 -10   6    0.43    0.22
  -1 -10  -6    0.12    0.17
  -1  10   6    0.15    0.13
   1 -10   5    0.41    0.21
  -1  10   5    0.04    0.13
  -1 -10  -5    0.53    0.23
  -1  10   4   -0.01    0.15
   1 -10   4    0.28    0.20
  -1 -10  -4   -0.08    0.15
   1 -10   3    0.83    0.27
  -1  10   3    0.32    0.12
  -1 -10  -3    0.57    0.21
   1 -10   2    0.42    0.25
  -1 -10  -2    0.30    0.18
   1 -10   1    2.09    0.36
  -1 -10  -1    1.74    0.31
   1 -10   0    1.34    0.31
  -1 -10   0    1.59    0.31
  -1 -10   1    1.84    0.30
   1 -10  -1    1.70    0.33
   1 -10  -2   -0.07    0.23
  -1 -10   2    0.28    0.19
  -1 -10   3    0.50    0.18
   1 -10  -3    0.47    0.19
   1 -10  -4    0.08    0.19
  -1 -10   4    0.30    0.18
  -1 -10   5    0.12    0.16
   1 -10  -5    0.10    0.19
   1 -10  -6    0.12    0.23
   1 -10  -7    0.96    0.30
   1 -10  -8    0.65    0.26
   1 -10  -9    0.03    0.22
   1 -10 -10    1.08    0.33
   1 -10 -11    0.09    0.22
   1  10  11    0.19    0.17
   1 -10 -12    0.63    0.29
   1  10  12    0.82    0.24
   1 -10 -13    0.08    0.23
   1  10  13    0.15    0.19
   1  10  13    0.56    0.23
   1  10  14    0.95    0.28
   1  10  14    0.45    0.22
   1 -10 -14    0.46    0.28
   1  10  15    0.07    0.20
   1  10  15    0.28    0.22
   1 -10 -15   -0.36    0.27
   1  10  16   -0.21    0.18
   1 -10 -16    0.41    0.25
   1  10  16    0.11    0.15
   1  10  17    0.16    0.16
   1 -10 -17   -0.05    0.22
   1  10  18   -0.02    0.15
   1 -10 -18   -0.17    0.28
   1  10  19    0.47    0.23
   1 -10 -19   -0.05    0.25
   1  10  20    0.64    0.24
   1 -10 -20    0.15    0.24
   1  10  21    0.35    0.21
   1 -10 -21    0.58    0.30
   1  10  22    0.29    0.19
   1  10  23    0.30    0.20
   1  10  24   -0.01    0.21
  -1  11  20   -0.17    0.25
  -1 -11 -19    0.31    0.27
  -1  11  19    0.26    0.23
  -1 -11 -18    0.22    0.24
  -1  11  18   -0.20    0.23
  -1 -11 -17    0.22    0.23
  -1  11  17   -0.08    0.20
  -1  11  16   -0.10    0.20
  -1 -11 -16    0.35    0.28
  -1  11  15   -0.05    0.19
  -1 -11 -15    0.25    0.25
  -1  11  14    0.48    0.22
  -1 -11 -14    0.51    0.30
  -1 -11 -13    0.94    0.34
  -1  11  13    0.60    0.24
  -1 -11 -12    0.88    0.30
  -1  11  12    0.56    0.24
  -1 -11 -11    2.11    0.40
  -1  11  11    1.81    0.34
  -1 -11 -10    0.94    0.30
  -1 -11  -9    1.43    0.36
   1 -11   8    1.52    0.32
  -1 -11  -8    1.30    0.35
   1 -11   7    0.41    0.24
  -1 -11  -7    0.60    0.30
  -1 -11  -6    2.70    0.41
   1 -11   6    3.14    0.41
  -1 -11  -5    0.18    0.19
   1 -11   5    0.48    0.27
  -1 -11  -4    0.74    0.26
   1 -11   4    0.78    0.26
   1 -11   3    1.18    0.30
  -1 -11  -3    0.75    0.26
   1 -11   2    0.57    0.26
  -1 -11  -2    0.51    0.24
  -1 -11  -1    0.76    0.26
   1 -11   1    0.88    0.29
  -1 -11   0    0.20    0.18
   1 -11   0   -0.08    0.21
   1 -11  -1    0.75    0.29
   1 -11  -2    0.62    0.28
   1 -11  -3    0.94    0.31
   1 -11  -4    0.34    0.27
   1 -11  -5    0.26    0.23
   1 -11  -6    2.84    0.45
   1 -11  -7    0.50    0.29
   1 -11  -8    0.85    0.32
   1 -11  -9    0.57    0.31
   1 -11 -10    1.10    0.34
   1 -11 -11    1.78    0.40
   1 -11 -12    0.32    0.24
   1  11  13    0.79    0.29
   1 -11 -13    0.50    0.27
   1 -11 -14    0.72    0.32
   1  11  14    0.02    0.17
   1  11  15    0.00    0.17
   1 -11 -15    0.05    0.25
   1 -11 -16    0.05    0.26
   1  11  16    0.16    0.20
   1  11  17   -0.18    0.20
   1 -11 -17   -0.05    0.30
   1  11  18    0.30    0.23
   1  11  19    0.02    0.16
   1  11  20   -0.12    0.18
   1  11  21    0.02    0.16
   1  11  22    0.28    0.25
  -1 -12 -15    0.73    0.36
  -1 -12 -14    0.39    0.30
  -1 -12 -13    0.32    0.26
  -1 -12 -12    0.16    0.24
  -1 -12 -11    0.16    0.26
  -1 -12 -10    0.36    0.28
  -1 -12  -9   -0.01    0.21
  -1 -12  -8    0.21    0.24
  -1 -12  -7    0.47    0.29
  -1 -12  -6    0.70    0.30
  -1 -12  -5    0.02    0.20
   1 -12   4    0.28    0.21
   1 -12   3    0.80    0.30
   1 -12   2    0.15    0.22
   1 -12   1    1.06    0.30
   1 -12   0    0.10    0.23
   1 -12  -1    1.27    0.35
   1 -12  -2    0.99    0.34
   1 -12  -3    0.86    0.28
   1 -12  -4    0.55    0.28
   1 -12  -5    0.22    0.24
   1 -12  -6    0.06    0.21
   1 -12  -7   -0.01    0.22
   1 -12  -8    0.07    0.23
   1 -12  -9    0.18    0.22
   1 -12 -10   -0.22    0.24
   1 -12 -11    0.42    0.27
   1 -12 -12    0.23    0.20
   1  12  13    0.13    0.16
   1  12  14    0.35    0.24
   1  12  15    0.53    0.23
   1  12  16    0.19    0.20
   1  12  17   -0.15    0.17
   1 -13  -2   -0.17    0.21
   1 -13  -3    0.09    0.19
   1 -13  -4    0.98    0.35
   1 -13  -5    0.82    0.34
   1 -13  -6    0.46    0.32
  -2   0   0   43.05    0.64
   2   0   0   42.34    0.57
  -2   0   1   43.07    0.63
   2   0  -1   43.90    0.64
   2   0   1   44.01    0.62
  -2   0  -1   44.22    0.67
   2   0  -2  180.74    1.28
  -2   0  -2  181.09    1.40
   2   0  -2  184.05    1.38
  -2   0   2  179.96    1.27
   2   0   3   15.44    0.42
   2   0  -3   16.04    0.38
   2   0  -3   16.21    0.38
   2   0  -3   16.10    0.42
  -2   0  -3   16.26    0.43
   2   0   4   19.84    0.49
   2   0  -4   20.12    0.43
   2   0  -4   20.39    0.47
  -2   0  -4   19.38    0.49
   2   0  -4   20.23    0.42
   2   0  -5   22.86    0.46
   2   0   5   23.76    0.56
  -2   0  -5   22.04    0.55
   2   0  -5   22.95    0.51
  -2   0  -6    3.59    0.23
   2   0   6    3.72    0.24
   2   0  -6    2.97    0.15
   2   0  -6    3.14    0.18
   2   0  -6    3.73    0.22
  -2   0   6    3.37    0.18
   2   0  -7    7.75    0.25
   2   0  -7    7.34    0.28
   2   0   7    7.95    0.35
  -2   0  -7    7.55    0.35
  -2   0   7    7.70    0.28
  -2   0   8    9.40    0.32
  -2   0  -8    9.94    0.42
   2   0  -8    9.62    0.33
   2   0  -8    9.44    0.29
   2   0   8    9.17    0.40
  -2   0  -9    2.46    0.22
   2   0  -9    2.38    0.19
   2   0   9    2.38    0.23
   2   0  -9    2.56    0.16
  -2   0   9    2.50    0.18
  -2   0   9    2.66    0.21
  -2   0  10    1.76    0.15
   2   0 -10    1.73    0.17
   2   0  10    1.59    0.19
  -2   0 -10    1.77    0.20
  -2   0  10    1.90    0.20
   2   0 -10    1.81    0.15
  -2   0  11    5.26    0.27
   2   0  11    5.99    0.35
   2   0 -11    5.26    0.26
   2   0 -11    5.26    0.28
  -2   0 -11    5.44    0.34
  -2   0  11    5.96    0.33
   2   0 -12   14.37    0.47
  -2   0 -12   13.61    0.55
  -2   0  12   14.11    0.44
   2   0  12   14.04    0.57
   2   0 -12   13.55    0.43
  -2   0  12   13.76    0.45
  -2   0  13   10.35    0.41
   2   0 -13   10.45    0.39
   2   0 -13   11.26    0.43
  -2   0  13   10.74    0.41
  -2   0 -13   10.70    0.51
   2   0  13   10.89    0.52
  -2   0 -14    3.93    0.34
   2   0 -14    3.84    0.27
  -2   0  14    3.82    0.26
  -2   0  14    4.01    0.27
   2   0 -14    3.73    0.25
   2   0  14    4.43    0.37
  -2   0  15   14.60    0.52
  -2   0 -15   15.17    0.63
   2   0 -15   15.07    0.53
  -2   0  15   15.16    0.52
   2   0 -15   14.51    0.50
   2   0  15   15.47    0.65
  -2   0 -16    9.67    0.53
  -2   0  16    9.51    0.44
   2   0 -16    9.55    0.44
   2   0  16    9.15    0.53
   2   0  17    9.33    0.56
   2   0 -17    9.25    0.44
  -2   0  17    9.28    0.45
  -2   0 -17    9.82    0.55
   2   0  18   16.03    0.72
  -2   0  18   16.10    0.61
  -2   0 -18   16.54    0.71
   2   0 -18   16.12    0.61
   2   0 -19   11.30    0.51
  -2   0 -19   12.37    0.64
  -2   0  19   12.23    0.55
   2   0  19   12.17    0.64
  -2   0 -20   15.24    0.72
   2   0 -20   13.85    0.59
   2   0  20   13.13    0.69
  -2   0  20   13.98    0.61
  -2   0 -21   14.59    0.73
   2   0  21   12.55    0.70
  -2   0  21   13.84    0.63
   2   0 -21   13.00    0.58
  -2   0  22   17.94    0.73
   2   0 -22   17.21    0.68
  -2   0 -22   18.37    0.82
   2   0  22   16.04    0.81
   2   0 -23    8.18    0.50
  -2   0 -23    9.28    0.61
   2   0  23    9.13    0.63
  -2   0  23    8.90    0.54
   2   0 -24    5.84    0.43
  -2   0 -24    5.70    0.50
   2   0  24    5.96    0.53
  -2   0  24    5.87    0.46
   2   0 -25    1.03    0.19
  -2   0  25    1.76    0.30
  -2   0 -25    1.73    0.31
   2   0  25    1.79    0.33
   2   0  26    6.26    0.56
  -2   0 -26    5.95    0.52
   2   0 -26    5.44    0.45
  -2   0  26    5.84    0.47
   2   0  27    3.94    0.48
  -2   0  27    3.80    0.41
  -2   0 -27    3.75    0.45
   2   0 -27    3.23    0.36
   2   0 -28    3.91    0.42
  -2   0 -28    3.37    0.43
   2   0  28    3.68    0.46
  -2   0  28    2.96    0.36
  -2   0  29    0.60    0.21
   2   0  29    0.96    0.29
   2   0 -29    1.41    0.29
  -2   0 -29    0.66    0.22
   2   0 -30    0.30    0.20
   2   0  30    0.57    0.25
  -2   0 -30    0.42    0.19
  -2   0  30    0.52    0.20
   2   0  31    0.60    0.24
   2   0 -31    0.50    0.20
  -2   0  31    0.41    0.19
  -2   0 -31    0.33    0.18
  -2   0  32    0.08    0.19
   2   0  32    0.22    0.24
  -2   0 -32    0.02    0.16
   2   0 -32    0.04    0.16
   2   0  33    0.58    0.28
   2   0 -33    0.13    0.16
  -2   0  33    0.67    0.24
  -2   0 -33    0.80    0.30
  -2   0 -34    0.54    0.22
   2   0 -34    0.25    0.20
   2   0  34    0.77    0.30
  -2   0  34    0.48    0.24
   2   0 -35    0.07    0.19
  -2   0  35    0.05    0.18
  -2   0 -35   -0.15    0.21
   2   0  36    1.08    0.34
   2   0 -36    0.87    0.29
  -2   0  36    0.78    0.27
  -2   0 -36    1.18    0.32
   2   0  37    2.64    0.50
  -2   0  37    2.35    0.41
  -2   0 -37    2.10    0.42
  -2   0 -38    0.25    0.23
  -2   0  38    0.57    0.26
   2  -1  37    0.32    0.28
  -2  -1 -37    0.03    0.22
   2  -1  36    0.48    0.33
  -2   1  36    0.17    0.18
  -2  -1 -36    0.16    0.19
  -2   1  35   -0.15    0.19
  -2  -1 -35    0.16    0.24
   2  -1  35    0.28    0.25
  -2   1  34    0.32    0.18
   2  -1  34    0.52    0.28
  -2  -1 -34    0.09    0.20
   2   1 -33    0.38    0.21
   2  -1  33   -0.01    0.19
  -2   1  33    0.07    0.15
  -2  -1 -33    0.06    0.16
  -2   1  32    0.35    0.19
   2   1 -32    0.03    0.13
   2  -1  32    0.08    0.17
  -2  -1 -32    0.15    0.21
  -2   1  31   -0.20    0.16
   2   1 -31    0.27    0.16
   2  -1  31   -0.15    0.17
  -2  -1 -31   -0.03    0.14
   2   1 -30    0.32    0.17
  -2   1  30    0.60    0.20
  -2  -1 -30    0.77    0.25
   2  -1  30    0.81    0.30
   2  -1  29    0.22    0.20
  -2  -1 -29    0.62    0.21
  -2   1  29    0.40    0.17
   2   1 -29    0.68    0.20
  -2  -1 -28    2.39    0.38
  -2   1  28    2.11    0.30
   2   1 -28    1.88    0.29
   2  -1  28    1.78    0.35
   2   1 -27    0.96    0.21
  -2  -1 -27    1.68    0.32
   2  -1  27    0.99    0.30
  -2   1  27    0.86    0.22
   2   1 -26    0.86    0.21
  -2  -1 -26    1.28    0.28
   2  -1  26    0.93    0.26
  -2   1  26    0.95    0.23
   2   1 -25    2.94    0.31
  -2  -1 -25    2.15    0.33
  -2   1  25    2.45    0.30
   2  -1  25    2.60    0.35
   2   1 -24    3.52    0.35
  -2  -1 -24    3.17    0.40
   2  -1  24    3.25    0.42
  -2   1  24    2.97    0.32
   2   1 -23    6.02    0.43
  -2  -1 -23    6.24    0.52
   2  -1  23    5.65    0.50
  -2   1  23    5.82    0.42
  -2  -1 -22    7.18    0.54
  -2   1  22    7.81    0.46
   2  -1  22    7.47    0.55
   2   1 -21    0.45    0.15
  -2   1  21    0.88    0.20
  -2  -1 -21    1.18    0.27
   2  -1  21    0.96    0.24
  -2  -1 -20    6.19    0.48
   2  -1  20    5.97    0.49
  -2   1  20    6.16    0.39
   2   1 -20    5.78    0.35
  -2  -1 -19    8.24    0.54
   2  -1  19    8.81    0.56
   2   1 -19    8.37    0.40
  -2   1  19    8.49    0.43
  -2  -1 -18    5.37    0.44
  -2   1  18    5.49    0.34
   2   1 -18    5.19    0.31
   2  -1  18    5.50    0.45
   2  -1  17    5.17    0.41
  -2  -1 -17    5.19    0.42
  -2   1  17    4.89    0.31
   2   1 -17    4.95    0.29
  -2  -1 -16    3.61    0.34
  -2   1  16    3.19    0.24
   2  -1  16    3.04    0.32
   2   1 -16    3.15    0.23
  -2  -1 -15    6.77    0.44
   2  -1  15    6.29    0.43
  -2   1  15    6.32    0.32
   2   1 -15    6.43    0.31
  -2  -1 -14    6.07    0.41
   2  -1  14    6.26    0.42
  -2   1  14    5.78    0.29
   2   1 -14    5.83    0.28
   2  -1  13    4.81    0.36
  -2  -1 -13    4.39    0.36
   2   1 -13    4.19    0.23
   2   1 -13    4.21    0.28
  -2   1  13    4.06    0.23
   2   1 -12   16.25    0.52
  -2   1  12   15.85    0.54
   2  -1  12   16.86    0.63
  -2  -1 -12   16.88    0.62
   2   1 -12   15.86    0.41
  -2   1  12   15.59    0.42
  -2   1  11   23.45    0.64
   2  -1  11   23.90    0.71
   2   1 -11   22.36    0.47
  -2  -1 -11   21.65    0.69
   2   1 -11   22.18    0.59
  -2   1  11   22.02    0.47
  -2   1  10    2.97    0.23
   2  -1  10    3.98    0.32
  -2  -1 -10    4.10    0.34
   2   1 -10    3.03    0.17
   2   1 -10    3.27    0.23
  -2   1  10    3.13    0.17
  -2   1   9   32.73    0.71
  -2  -1  -9   32.27    0.77
   2  -1   9   31.94    0.77
  -2   1   9   31.59    0.47
   2   1  -9   32.63    0.67
   2   1  -9   32.86    0.50
  -2  -1  -8   38.59    0.81
   2   1  -8   40.47    0.52
   2  -1   8   38.89    0.81
  -2   1   8   39.84    0.76
   2   1  -8   40.60    0.72
  -2   1   7    2.40    0.19
  -2  -1  -7    2.41    0.21
   2   1  -7    2.49    0.13
   2  -1   7    2.28    0.22
   2  -1   6   25.83    0.61
   2   1  -6   26.01    0.39
  -2  -1  -6   25.42    0.60
   2   1  -6   26.13    0.50
  -2  -1  -5   14.89    0.44
   2   1  -5   15.25    0.30
   2   1  -5   15.60    0.29
   2   1  -5   15.37    0.37
   2  -1   5   14.54    0.44
  -2  -1  -4   20.24    0.49
   2   1  -4   20.89    0.35
   2   1  -4   20.96    0.43
  -2  -1  -3  102.98    1.07
   2  -1   3  102.34    1.01
   2   1  -3  102.55    0.94
   2   1  -3  105.17    0.78
  -2  -1  -2   89.57    0.93
   2  -1   2   91.14    0.88
   2   1  -2   90.33    0.75
  -2   1   1   81.05    0.61
  -2  -1  -1   82.96    0.85
   2   1  -1   82.81    0.76
   2  -1   1   82.17    0.77
  -2   1   1   80.21    0.98
  -2   1   0   41.55    0.49
   2   1   0   41.60    0.57
   2  -1   0   41.97    0.50
  -2  -1   0   41.69    0.57
  -2   1   0   40.88    0.71
   2  -1  -1   83.04    0.61
  -2   1  -1   80.94    1.01
   2   1   1   82.72    0.85
   2  -1  -1   84.33    1.02
  -2  -1   1   80.89    0.75
  -2   1  -1   80.96    0.76
  -2   1  -2   88.06    1.06
   2   1   2   89.78    0.93
  -2   1  -2   87.88    0.87
   2  -1  -2   90.33    0.55
   2  -1  -2   91.85    1.08
  -2  -1   2   90.31    0.75
   2  -1  -2   91.09    1.05
  -2   1  -3  105.18    1.02
   2   1   3  103.99    1.15
   2   1   3  104.37    1.06
   2  -1  -3  105.21    1.17
  -2   1  -3  102.70    1.16
  -2  -1   3  103.48    0.77
   2  -1  -3  105.12    1.12
   2  -1  -4   19.50    0.49
   2   1   4   20.89    0.53
  -2   1  -4   20.92    0.55
   2  -1  -4   20.29    0.53
   2  -1  -5   15.62    0.45
  -2   1  -5   15.24    0.48
   2   1   5   15.23    0.48
   2  -1  -5   15.39    0.47
   2  -1  -6   25.70    0.59
   2   1   6   25.52    0.63
   2  -1  -6   25.47    0.61
  -2  -1   6   25.57    0.50
  -2   1  -6   25.38    0.63
   2  -1  -7    2.26    0.10
  -2   1  -7    2.65    0.22
  -2  -1   7    2.38    0.16
   2   1   7    2.64    0.22
   2  -1  -7    2.40    0.20
  -2  -1   7    2.11    0.12
   2  -1  -8   38.17    0.46
   2  -1  -8   40.37    0.76
   2   1   8   39.56    0.84
  -2   1  -8   39.41    0.82
  -2  -1   8   39.28    0.66
  -2  -1   8   38.89    0.51
  -2  -1   9   31.99    0.49
   2  -1  -9   33.03    0.71
  -2  -1   9   31.62    0.61
  -2   1  -9   31.12    0.77
   2  -1  -9   32.51    0.47
   2   1   9   33.35    0.80
  -2  -1  10    3.39    0.18
   2  -1 -10    3.77    0.27
   2   1  10    3.22    0.27
   2  -1 -10    3.07    0.17
  -2  -1  10    3.29    0.23
  -2   1 -10    3.15    0.26
   2  -1 -11   23.12    0.64
   2   1  11   23.00    0.71
   2  -1 -11   22.05    0.46
  -2   1 -11   22.28    0.68
  -2  -1  11   23.04    0.47
  -2  -1  11   23.22    0.57
  -2  -1  12   15.60    0.41
   2   1  12   16.04    0.61
  -2   1 -12   15.33    0.59
   2  -1 -12   15.57    0.55
  -2  -1  12   15.50    0.49
   2  -1 -12   14.86    0.40
  -2   1 -13    4.21    0.32
   2  -1 -13    3.80    0.23
   2   1  13    3.99    0.33
   2  -1 -13    3.82    0.30
  -2  -1  13    4.17    0.23
  -2  -1  14    6.14    0.29
  -2   1 -14    6.02    0.40
   2   1  14    5.82    0.40
   2  -1 -14    6.00    0.37
   2  -1 -14    5.82    0.29
  -2  -1  15    6.58    0.31
   2  -1 -15    6.40    0.31
  -2   1 -15    6.33    0.41
   2   1  15    6.45    0.43
   2  -1 -15    6.01    0.38
  -2  -1  16    3.16    0.23
   2  -1 -16    2.79    0.23
   2   1  16    3.04    0.31
   2  -1 -16    2.62    0.28
  -2  -1  16    3.04    0.28
  -2   1 -16    3.06    0.30
  -2  -1  17    5.45    0.31
   2  -1 -17    5.01    0.31
   2   1  17    5.15    0.41
  -2   1 -17    5.39    0.41
   2  -1 -17    4.88    0.36
  -2  -1  17    5.36    0.37
  -2  -1  18    5.41    0.32
   2   1  18    5.89    0.45
  -2  -1  18    5.29    0.38
  -2   1 -18    5.53    0.43
   2  -1 -18    5.55    0.39
   2   1  19    9.13    0.57
  -2   1 -19    9.07    0.55
   2  -1 -19    8.73    0.50
  -2  -1  19    8.65    0.49
  -2   1 -20    6.34    0.48
  -2  -1  20    6.30    0.45
   2  -1 -20    6.88    0.45
   2   1  20    6.22    0.50
  -2  -1  21    1.34    0.27
   2   1  21    0.62    0.24
   2  -1 -21    1.18    0.24
  -2   1 -21    1.32    0.28
   2   1  22    7.90    0.57
   2  -1 -22    7.11    0.50
  -2  -1  22    7.32    0.50
  -2   1 -22    7.01    0.52
   2  -1 -23    5.22    0.43
  -2   1 -23    5.96    0.50
   2   1  23    4.62    0.47
  -2  -1  23    6.42    0.48
   2   1  24    2.97    0.39
  -2  -1  24    3.62    0.39
   2  -1 -24    2.88    0.33
  -2   1 -24    3.21    0.39
   2   1  25    2.15    0.35
  -2  -1  25    2.25    0.31
   2  -1 -25    2.28    0.31
  -2   1 -25    2.43    0.34
  -2  -1  26    0.92    0.25
   2   1  26    0.20    0.20
  -2   1 -26    0.68    0.20
   2  -1 -26    0.87    0.21
  -2   1 -27    1.02    0.26
  -2  -1  27    1.23    0.28
   2   1  27    0.70    0.22
   2  -1 -27    1.13    0.27
   2   1  28    1.70    0.34
  -2  -1  28    1.84    0.31
  -2   1 -28    1.78    0.31
   2  -1 -28    1.84    0.30
   2  -1 -29    0.40    0.15
  -2  -1  29    1.22    0.27
   2   1  29    1.03    0.29
  -2   1 -29    0.67    0.21
   2  -1 -30    0.34    0.17
   2   1  30    0.42    0.22
  -2  -1  30    0.60    0.24
  -2   1 -30    0.44    0.20
   2  -1 -31   -0.42    0.24
   2   1  31    0.16    0.20
  -2  -1  31   -0.25    0.19
  -2   1 -31    0.12    0.21
   2  -1 -32    0.53    0.25
   2   1  32    0.11    0.20
  -2  -1  32    0.19    0.17
  -2   1 -32   -0.11    0.17
   2  -1 -33    0.50    0.26
  -2   1 -33    0.12    0.18
   2   1  33    0.37    0.21
  -2  -1  33    0.12    0.16
   2  -1 -34    0.42    0.23
  -2  -1  34    0.05    0.19
  -2   1 -34   -0.13    0.19
   2   1  35    0.19    0.23
   2  -1 -35    0.67    0.31
  -2   1 -35    0.17    0.16
  -2  -1  35    0.30    0.19
   2  -1 -36    0.34    0.26
   2   1  36    0.41    0.26
  -2  -1  36   -0.38    0.27
  -2   1 -36    0.01    0.22
  -2   1 -37   -0.24    0.20
   2  -1 -37    0.15    0.21
   2   1  37   -0.01    0.23
  -2  -1  37    0.17    0.20
  -2   1 -38   -0.26    0.26
   2  -1 -38    0.14    0.20
   2   1  38    0.23    0.28
  -2  -1  38    0.26    0.24
  -2  -1  39    0.25    0.22
  -2  -2 -37    0.50    0.29
   2  -2  36    0.37    0.31
  -2  -2 -36    0.35    0.24
  -2  -2 -35    0.46    0.27
   2  -2  35    0.06    0.21
  -2  -2 -34    0.97    0.29
   2  -2  34    0.63    0.27
  -2  -2 -33    0.27    0.24
  -2   2  33   -0.02    0.15
   2  -2  33    0.45    0.27
   2  -2  32    0.31    0.23
  -2  -2 -32    0.58    0.26
  -2   2  32    0.61    0.21
  -2   2  31    0.28    0.16
  -2  -2 -31    0.40    0.23
   2  -2  31    0.27    0.18
   2   2 -30    0.06    0.11
  -2  -2 -30    0.32    0.23
   2  -2  30    0.25    0.20
  -2   2  30    0.18    0.17
   2   2 -29    0.50    0.16
  -2   2  29    0.83    0.23
  -2  -2 -29    0.37    0.19
   2  -2  29    0.65    0.26
  -2   2  28    0.06    0.13
  -2  -2 -28    0.03    0.17
   2   2 -28    0.05    0.12
   2  -2  28    0.06    0.19
   2   2 -27    1.68    0.25
  -2   2  27    1.50    0.25
  -2  -2 -27    1.90    0.35
   2  -2  27    2.13    0.39
   2   2 -26    3.44    0.33
  -2  -2 -26    2.70    0.39
  -2   2  26    3.32    0.34
   2  -2  26    3.19    0.43
  -2  -2 -25    0.35    0.22
   2   2 -25    0.96    0.19
   2  -2  25    0.46    0.25
  -2   2  25    0.41    0.16
   2   2 -24    1.28    0.24
  -2  -2 -24    0.93    0.28
  -2   2  24    0.88    0.24
   2  -2  24    1.21    0.36
   2   2 -23   27.98    0.83
  -2  -2 -23   28.35    1.09
  -2   2  23   27.34    0.85
   2  -2  23   27.62    1.11
  -2   2  22   13.20    0.58
   2  -2  22   14.08    0.78
  -2  -2 -22   12.51    0.73
   2   2 -22   12.98    0.56
   2   2 -21    0.96    0.21
   2  -2  21    0.87    0.28
  -2   2  21    1.56    0.25
  -2  -2 -21    1.05    0.28
   2   2 -20   12.48    0.50
  -2  -2 -20   12.42    0.69
  -2   2  20   12.54    0.53
   2  -2  20   12.97    0.70
   2   2 -19    6.70    0.37
  -2  -2 -19    7.41    0.53
   2  -2  19    6.90    0.52
  -2   2  19    7.40    0.39
   2   2 -18   16.34    0.53
  -2  -2 -18   15.05    0.72
  -2   2  18   14.30    0.51
   2  -2  18   16.05    0.74
   2   2 -17    3.20    0.25
  -2  -2 -17    3.18    0.36
   2  -2  17    3.11    0.36
  -2   2  17    3.20    0.25
   2   2 -16    9.70    0.38
   2  -2  16   10.14    0.56
  -2   2  16    9.12    0.37
  -2  -2 -16    9.56    0.54
   2   2 -15    2.82    0.20
  -2  -2 -15    2.71    0.30
   2  -2  15    2.72    0.31
  -2   2  15    2.49    0.20
   2   2 -14    3.53    0.21
  -2  -2 -14    3.49    0.34
  -2   2  14    3.44    0.22
   2  -2  14    3.69    0.36
  -2  -2 -13   16.29    0.65
  -2   2  13   14.71    0.40
   2   2 -13   16.25    0.41
   2  -2  13   16.05    0.64
  -2  -2 -12   17.03    0.65
   2  -2  12   17.23    0.65
  -2   2  12   15.85    0.39
  -2  -2 -11   14.73    0.59
  -2   2  11   13.91    0.34
  -2  -2 -10   20.82    0.69
   2  -2  10   21.62    0.70
   2  -2   9   88.07    1.30
   2   2  -9   87.11    1.24
  -2  -2  -8   16.81    0.58
   2  -2   8   17.80    0.58
   2  -2   7   15.19    0.51
  -2  -2  -7   14.94    0.51
  -2  -2  -6   15.12    0.49
   2   2  -6   15.79    0.33
  -2  -2  -5   15.34    0.47
   2   2  -5   15.58    0.32
   2  -2   4   25.91    0.56
  -2  -2  -4   25.41    0.57
   2   2  -4   25.58    0.31
   2   2  -4   26.15    0.41
   2   2  -3   13.61    0.22
  -2  -2  -3   13.45    0.39
   2   2  -3   13.85    0.26
   2  -2   3   14.10    0.39
   2   2  -2    2.85    0.12
  -2  -2  -2    2.83    0.18
   2  -2   2    2.65    0.17
   2   2  -2    2.64    0.14
  -2   2   2    2.84    0.11
  -2  -2  -1    5.73    0.23
  -2   2   1    6.30    0.19
   2   2  -1    5.78    0.21
   2  -2   1    5.94    0.30
   2  -2   1    5.86    0.22
  -2   2   0   18.58    0.54
   2  -2   0   19.39    0.55
   2  -2   0   19.15    0.36
   2  -2   0   18.92    0.53
   2   2   0   20.11    0.42
  -2   2   0   19.38    0.36
  -2  -2   0   19.18    0.37
   2  -2  -1    5.90    0.18
  -2  -2   1    6.02    0.19
   2   2   1    5.91    0.25
   2  -2  -1    5.93    0.30
  -2   2  -1    5.90    0.31
  -2   2  -1    5.99    0.23
   2  -2  -1    5.86    0.30
  -2   2  -2    2.98    0.18
  -2   2  -2    2.42    0.21
   2  -2  -2    2.78    0.21
   2   2   2    2.72    0.18
   2  -2  -2    2.89    0.22
  -2  -2   2    2.84    0.12
   2  -2  -3   14.19    0.48
   2  -2  -3   13.13    0.45
  -2  -2   3   13.05    0.22
  -2   2  -3   13.47    0.39
   2   2   3   14.77    0.43
  -2   2  -3   13.95    0.47
   2  -2  -4   25.98    0.65
  -2   2  -4   26.18    0.58
  -2   2  -4   26.31    0.65
   2   2   4   26.74    0.61
   2  -2  -4   26.59    0.65
   2  -2  -5   16.39    0.52
   2   2   5   16.23    0.52
  -2   2  -5   16.02    0.52
   2   2   5   16.88    0.51
   2  -2  -5   16.35    0.52
  -2   2  -5   15.87    0.47
  -2   2  -6   16.07    0.53
   2  -2  -6   15.87    0.52
   2   2   6   16.22    0.54
  -2   2  -6   17.05    0.51
   2   2   6   15.91    0.52
   2  -2  -7   15.09    0.52
   2   2   7   15.35    0.54
  -2  -2   7   15.33    0.34
  -2   2  -7   15.51    0.53
   2  -2  -8   16.14    0.55
  -2  -2   8   15.15    0.36
  -2   2  -8   16.28    0.56
   2   2   8   14.86    0.55
   2   2   9   85.55    1.35
  -2   2  -9   85.80    1.31
  -2  -2   9   85.74    0.88
   2  -2  -9   86.58    1.29
   2  -2 -10   18.75    0.63
  -2  -2  10   16.91    0.27
   2  -2 -10   18.06    0.34
   2   2  10   17.58    0.63
  -2   2 -10   18.13    0.61
  -2  -2  10   17.57    0.42
  -2  -2  11   14.25    0.28
   2  -2 -11   14.65    0.57
   2  -2 -11   14.63    0.33
   2   2  11   13.52    0.57
  -2  -2  11   14.29    0.40
  -2   2 -11   14.56    0.56
  -2  -2  12   15.46    0.32
   2  -2 -12   15.82    0.61
   2   2  12   16.43    0.63
   2  -2 -12   16.15    0.38
  -2  -2  12   16.22    0.45
  -2   2 -12   15.92    0.61
  -2  -2  13   15.28    0.35
   2   2  13   14.73    0.63
   2  -2 -13   15.14    0.61
  -2   2 -13   15.84    0.62
  -2  -2  13   15.09    0.45
   2  -2 -13   15.38    0.40
   2   2  14    3.11    0.30
   2  -2 -14    2.86    0.31
  -2  -2  14    3.02    0.17
   2  -2 -14    3.17    0.20
  -2   2 -14    2.85    0.28
  -2  -2  15    2.44    0.17
   2   2  15    2.31    0.26
   2  -2 -15    2.28    0.18
  -2   2 -15    2.62    0.29
   2  -2 -15    2.38    0.27
   2  -2 -16    9.56    0.37
   2  -2 -16    9.88    0.53
  -2   2 -16    9.35    0.51
  -2  -2  16    9.83    0.34
   2   2  16    9.27    0.53
   2  -2 -17    2.83    0.23
   2  -2 -17    2.81    0.31
   2   2  17    2.86    0.32
  -2   2 -17    3.12    0.33
  -2  -2  17    3.11    0.22
  -2  -2  18   15.95    0.49
   2   2  18   14.57    0.69
   2  -2 -18   15.68    0.69
  -2   2 -18   15.44    0.69
  -2   2 -19    7.47    0.52
  -2  -2  19    6.49    0.34
   2  -2 -19    6.56    0.47
   2   2  19    6.86    0.50
  -2  -2  20   12.44    0.47
   2  -2 -20   12.02    0.64
   2   2  20   12.77    0.68
  -2   2 -20   13.14    0.66
  -2   2 -21    1.50    0.30
   2  -2 -21    1.12    0.26
   2   2  21    1.24    0.29
   2   2  22   13.78    0.74
  -2   2 -22   12.95    0.71
   2  -2 -22   14.09    0.71
   2   2  23   28.13    1.09
   2  -2 -23   28.15    1.02
  -2   2 -23   28.62    1.03
   2   2  24    2.01    0.40
  -2   2 -24    2.31    0.38
  -2  -2  24    1.56    0.34
   2  -2 -24    1.29    0.30
  -2   2 -25    0.30    0.16
   2   2  25    0.31    0.17
  -2  -2  25    0.32    0.19
   2  -2 -25    0.45    0.20
  -2   2 -26    2.80    0.36
  -2  -2  26    2.98    0.37
   2   2  26    2.15    0.33
   2  -2 -26    3.24    0.39
  -2   2 -27    1.80    0.30
  -2  -2  27    1.82    0.32
   2   2  27    2.16    0.35
   2  -2 -27    1.31    0.28
  -2   2 -28   -0.17    0.17
  -2  -2  28    0.13    0.21
   2   2  28    0.11    0.19
   2  -2 -28    0.22    0.16
  -2   2 -29    0.33    0.18
   2   2  29    0.59    0.22
   2  -2 -29    0.56    0.23
  -2  -2  29    0.41    0.22
  -2   2 -30    0.35    0.20
  -2  -2  30    0.43    0.21
   2   2  30    0.26    0.18
   2  -2 -30    0.11    0.16
  -2   2 -31    0.31    0.14
   2   2  31   -0.23    0.20
  -2  -2  31    0.01    0.18
   2  -2 -31    0.14    0.19
   2  -2 -32    0.35    0.21
  -2   2 -32    0.27    0.16
   2   2  32    0.27    0.21
  -2  -2  32    0.37    0.20
   2  -2 -33   -0.06    0.22
  -2   2 -33    0.11    0.20
   2   2  33    0.29    0.20
  -2   2 -34    0.94    0.29
   2   2  34    0.61    0.24
   2  -2 -34    0.17    0.18
   2  -2 -35    0.36    0.28
  -2   2 -35    0.11    0.14
   2   2  35    0.21    0.22
  -2   2 -36    0.29    0.22
   2  -2 -36    0.48    0.26
   2   2  36    0.53    0.30
  -2   2 -37    0.49    0.23
   2   2  37    0.52    0.31
   2  -2 -37    0.50    0.24
   2  -2 -38    0.45    0.24
  -2   2 -38    0.46    0.26
   2   2  38    0.50    0.28
   2  -2 -39    0.21    0.26
  -2  -3 -36    0.55    0.27
   2  -3  36    0.22    0.23
  -2  -3 -35    0.08    0.21
   2  -3  35    0.15    0.28
  -2  -3 -34    0.41    0.21
   2  -3  34    0.88    0.33
  -2  -3 -33    0.18    0.21
   2  -3  33    0.45    0.25
  -2  -3 -32    0.25    0.21
   2  -3  32    0.36    0.26
  -2  -3 -31    0.08    0.24
  -2   3  31    0.28    0.16
   2  -3  31    0.26    0.21
   2  -3  30    0.85    0.32
  -2  -3 -30    0.55    0.24
  -2   3  30    0.81    0.21
  -2  -3 -29    1.17    0.32
  -2   3  29    0.75    0.20
   2  -3  29    0.85    0.28
  -2   3  28    0.65    0.20
  -2  -3 -28    0.25    0.22
   2  -3  28    0.59    0.26
  -2  -3 -27    3.11    0.43
   2  -3  27    3.57    0.46
  -2   3  27    3.20    0.35
  -2  -3 -26    3.67    0.49
   2  -3  26    3.40    0.46
   2   3 -26    3.23    0.30
  -2   3  26    3.85    0.36
   2   3 -25    0.87    0.17
  -2  -3 -25    1.41    0.29
  -2   3  25    1.17    0.21
   2  -3  25    0.83    0.27
  -2  -3 -24    1.49    0.30
  -2   3  24    0.67    0.17
   2  -3  24    0.99    0.29
   2   3 -24    0.92    0.18
   2   3 -23    1.92    0.22
   2  -3  23    2.55    0.40
  -2   3  23    2.15    0.26
  -2  -3 -23    2.55    0.39
  -2   3  22    5.63    0.38
   2  -3  22    6.20    0.54
   2   3 -22    5.39    0.34
  -2  -3 -22    5.76    0.52
  -2  -3 -21    6.38    0.53
   2   3 -21    6.44    0.35
  -2   3  21    6.69    0.40
   2  -3  21    6.32    0.53
  -2  -3 -20    0.62    0.25
  -2   3  20    0.56    0.14
   2   3 -20    0.56    0.13
  -2  -3 -19    2.59    0.33
  -2   3  19    2.45    0.23
   2   3 -19    2.45    0.20
   2  -3  19    2.52    0.34
  -2  -3 -18    2.17    0.31
   2  -3  18    2.24    0.31
   2   3 -18    2.02    0.18
  -2   3  18    1.73    0.19
  -2  -3 -17    3.18    0.36
   2   3 -17    3.25    0.21
   2  -3  17    3.18    0.34
  -2   3  17    3.34    0.24
  -2   3  16    2.45    0.20
  -2  -3 -16    2.88    0.34
   2   3 -16    2.55    0.17
   2  -3  16    2.76    0.33
  -2  -3 -15    1.27    0.25
  -2   3  15    0.98    0.13
   2  -3  15    1.15    0.24
   2   3 -15    0.94    0.10
  -2  -3 -14    5.85    0.42
   2   3 -14    5.57    0.22
   2  -3  14    5.63    0.41
  -2   3  14    5.03    0.25
   2   3 -13    0.72    0.08
  -2  -3 -13    0.82    0.21
  -2   3  13    0.68    0.10
   2  -3  13    0.63    0.18
   2   3 -12    0.87    0.07
  -2   3  12    1.08    0.11
   2  -3  12    1.04    0.19
  -2  -3 -11    6.41    0.42
  -2  -3 -11    6.87    0.43
  -2   3  11    6.34    0.24
   2  -3  11    6.70    0.43
   2   3 -11    5.91    0.15
  -2  -3 -10   26.53    0.80
  -2  -3 -10   26.63    0.79
  -2   3  10   25.81    0.44
   2  -3  10   26.51    0.79
  -2   3   9   18.27    0.34
   2  -3   9   18.45    0.64
  -2  -3  -9   18.93    0.68
  -2  -3  -8   33.12    0.81
  -2   3   8   32.17    0.42
   2  -3   8   33.47    0.82
  -2  -3  -8   34.34    0.86
  -2  -3  -7   19.05    0.60
  -2   3   7   18.15    0.31
   2  -3   7   19.28    0.60
  -2  -3  -7   18.98    0.63
  -2  -3  -6    5.76    0.33
   2  -3   6    5.29    0.31
  -2  -3  -6    4.99    0.32
  -2  -3  -5    9.47    0.39
  -2  -3  -5    9.17    0.41
   2   3  -5    8.29    0.18
   2  -3   5    9.22    0.39
  -2  -3  -4   18.83    0.52
   2   3  -4   18.35    0.28
   2  -3   4   19.55    0.54
  -2   3   4   18.31    0.33
  -2  -3  -4   19.44    0.56
   2   3  -4   18.73    0.29
  -2  -3  -3    8.23    0.34
   2   3  -3    7.73    0.21
  -2   3   3    7.82    0.23
   2  -3   3    7.70    0.33
  -2  -3  -3    8.17    0.36
   2  -3   3    8.09    0.36
  -2  -3  -2   29.34    0.62
  -2   3   2   29.05    0.47
  -2  -3  -2   30.19    0.59
   2   3  -2   29.98    0.47
   2  -3   2   31.95    0.72
   2  -3   2   30.57    0.61
   2  -3   2   31.58    0.77
  -2  -3  -1    3.05    0.19
   2  -3   1    2.79    0.22
   2   3  -1    2.87    0.17
  -2   3   1    2.78    0.16
   2  -3   1    3.00    0.24
  -2  -3   0    9.77    0.29
   2   3   0   10.27    0.33
  -2   3   0   10.43    0.32
   2  -3   0   10.85    0.43
   2  -3   0   10.56    0.45
  -2  -3   1    2.81    0.14
   2  -3  -1    2.97    0.26
  -2   3  -1    2.94    0.19
   2   3   1    3.04    0.20
   2  -3  -1    2.89    0.23
   2  -3  -2   30.20    0.76
  -2   3  -2   30.26    0.75
  -2  -3   2   29.79    0.40
   2   3   2   31.48    0.63
  -2   3  -2   30.91    0.61
   2  -3  -2   31.69    0.75
   2  -3  -3    7.84    0.40
  -2  -3   3    7.25    0.16
  -2   3  -3    7.56    0.32
   2   3   3    8.21    0.35
  -2   3  -3    7.77    0.39
   2  -3  -4   18.69    0.62
   2   3   4   20.16    0.56
  -2   3  -4   19.00    0.53
  -2   3  -4   18.59    0.60
   2   3   5    9.88    0.42
   2  -3  -5    8.46    0.43
  -2   3  -5    9.20    0.43
  -2   3  -5    8.53    0.37
   2  -3  -6    4.65    0.33
   2   3   6    5.84    0.34
  -2   3  -6    5.01    0.30
  -2   3  -6    5.21    0.33
   2  -3  -7   19.20    0.65
  -2   3  -7   18.20    0.62
   2   3   7   18.66    0.63
   2  -3  -8   32.03    0.86
  -2   3  -8   31.29    0.81
   2   3   8   32.46    0.87
  -2   3  -9   19.69    0.65
   2  -3  -9   19.44    0.68
   2   3   9   18.25    0.66
   2  -3 -10   26.96    0.81
   2   3  10   27.93    0.82
  -2  -3  10   26.75    0.42
  -2   3 -10   26.99    0.78
   2  -3 -11    6.83    0.42
   2   3  11    6.03    0.40
  -2   3 -11    6.80    0.40
  -2  -3  11    6.39    0.23
  -2   3 -12    1.10    0.19
  -2  -3  12    0.99    0.11
   2   3  12    0.81    0.17
   2  -3 -12    0.78    0.18
  -2  -3  13    0.50    0.05
  -2   3 -13    0.54    0.15
   2   3  13    0.49    0.15
   2  -3 -13    0.75    0.19
  -2  -3  13    0.80    0.11
  -2  -3  14    5.15    0.17
   2   3  14    5.71    0.42
   2  -3 -14    5.54    0.41
  -2   3 -14    5.53    0.39
  -2  -3  14    5.23    0.25
  -2  -3  15    0.96    0.09
   2   3  15    0.54    0.14
   2  -3 -15    0.84    0.20
  -2   3 -15    0.84    0.17
  -2  -3  15    1.16    0.15
   2   3  16    2.43    0.29
  -2  -3  16    2.82    0.16
   2  -3 -16    2.77    0.33
  -2   3 -16    2.72    0.29
   2   3  17    3.15    0.34
  -2  -3  17    3.52    0.19
   2  -3 -17    3.25    0.23
   2  -3 -17    3.63    0.37
  -2   3 -17    3.31    0.32
   2   3  18    1.97    0.27
   2  -3 -18    1.85    0.19
  -2  -3  18    2.00    0.16
  -2   3 -18    1.96    0.28
   2  -3 -18    1.62    0.28
  -2  -3  19    2.40    0.19
   2   3  19    2.06    0.29
  -2   3 -19    3.04    0.33
   2  -3 -19    2.16    0.31
   2   3  20    0.80    0.21
  -2   3 -20    1.01    0.26
  -2  -3  20    0.58    0.11
   2  -3 -20    0.39    0.21
  -2  -3  21    6.80    0.33
   2   3  21    6.51    0.53
   2  -3 -21    6.17    0.51
  -2   3 -21    6.42    0.49
   2  -3 -22    6.20    0.52
   2   3  22    5.43    0.50
  -2   3 -22    5.95    0.48
   2   3  23    2.25    0.36
   2  -3 -23    2.66    0.38
  -2   3 -23    1.99    0.32
  -2   3 -24    1.27    0.28
   2   3  24    1.48    0.32
   2  -3 -24    0.94    0.29
  -2   3 -25    1.26    0.29
   2   3  25    1.42    0.29
   2  -3 -25    1.43    0.32
   2  -3 -26    3.93    0.46
  -2   3 -26    3.19    0.40
   2   3  26    3.54    0.44
   2   3  27    3.20    0.43
  -2   3 -27    3.25    0.41
   2  -3 -27    2.71    0.40
  -2   3 -28    0.83    0.24
   2   3  28    0.23    0.21
   2  -3 -28    0.75    0.26
  -2   3 -29    1.42    0.30
   2   3  29    0.68    0.26
   2  -3 -29    0.88    0.26
  -2   3 -30    0.52    0.20
   2  -3 -30    0.56    0.26
   2   3  30    0.56    0.26
   2   3  31    0.31    0.20
  -2   3 -31    0.34    0.20
   2  -3 -31   -0.07    0.17
  -2   3 -32    0.31    0.19
   2   3  32   -0.08    0.21
   2  -3 -32   -0.03    0.18
  -2   3 -33    0.25    0.19
   2   3  33    0.17    0.20
   2  -3 -33   -0.21    0.22
  -2   3 -34    0.77    0.26
   2   3  34    0.24    0.20
   2  -3 -34    0.26    0.22
  -2   3 -35    0.46    0.26
   2  -3 -35    0.01    0.18
   2   3  35    0.29    0.20
  -2   3 -36    0.25    0.19
   2   3  36    0.02    0.18
   2  -3 -36   -0.30    0.30
   2  -3 -37   -0.02    0.22
  -2   3 -37    0.56    0.27
   2   3  37    0.51    0.26
  -2   3 -38   -0.16    0.20
  -2  -4 -34    0.53    0.32
   2  -4  34   -0.12    0.24
   2  -4  33    0.19    0.22
  -2  -4 -33    0.46    0.29
  -2  -4 -32   -0.17    0.21
   2  -4  32    0.21    0.23
  -2  -4 -31    0.22    0.21
   2  -4  31    0.34    0.23
   2  -4  30    0.38    0.25
  -2  -4 -30    0.22    0.24
  -2  -4 -29    1.04    0.28
   2  -4  29    0.99    0.34
  -2   4  28    0.38    0.18
   2  -4  28    0.43    0.23
  -2  -4 -28    0.44    0.26
  -2   4  27    2.44    0.30
  -2  -4 -27    2.26    0.40
   2  -4  27    3.38    0.47
  -2  -4 -26    1.52    0.35
  -2   4  26    1.46    0.25
   2  -4  26    1.57    0.36
  -2  -4 -25    0.90    0.30
  -2   4  25    0.49    0.16
   2  -4  25    0.78    0.28
  -2   4  24    2.35    0.27
  -2  -4 -24    2.01    0.34
   2  -4  24    2.09    0.36
  -2  -4 -23    2.75    0.37
   2  -4  23    2.48    0.38
  -2   4  23    2.58    0.27
   2   4 -22    1.18    0.16
  -2  -4 -22    1.75    0.33
  -2   4  22    1.40    0.21
   2  -4  22    1.35    0.29
  -2  -4 -21    2.93    0.39
  -2   4  21    2.47    0.24
   2   4 -21    2.53    0.21
   2  -4  21    3.02    0.39
  -2  -4 -20    1.01    0.26
   2   4 -20    0.85    0.13
  -2   4  20    0.61    0.14
   2  -4  20    0.95    0.26
  -2  -4 -19    3.52    0.40
  -2   4  19    3.45    0.27
   2  -4  19    3.55    0.40
   2   4 -19    3.33    0.21
  -2  -4 -18   -0.16    0.23
  -2  -4 -18    0.33    0.21
   2   4 -18    0.14    0.07
  -2   4  18    0.10    0.08
   2  -4  18    0.19    0.20
  -2  -4 -17    1.91    0.28
  -2   4  17    2.37    0.21
   2  -4  17    2.42    0.33
   2   4 -17    2.29    0.16
  -2  -4 -16    1.28    0.21
   2   4 -16    1.71    0.12
  -2   4  16    2.11    0.19
  -2   4  16    2.66    0.37
   2  -4  16    2.45    0.33
  -2  -4 -15    3.00    0.33
   2   4 -15    3.03    0.15
  -2   4  15    2.90    0.21
  -2   4  15    3.92    0.39
   2  -4  15    3.57    0.37
  -2  -4 -14    1.48    0.25
   2   4 -14    1.70    0.10
   2  -4  14    2.09    0.29
  -2   4  14    1.72    0.16
  -2   4  13    1.09    0.13
   2  -4  13    1.40    0.24
   2   4 -13    1.06    0.07
  -2  -4 -13    0.96    0.21
  -2   4  12    1.21    0.13
   2  -4  12    1.72    0.28
  -2  -4 -12    1.22    0.22
  -2   4  11   16.27    0.42
   2  -4  11   17.38    0.69
  -2  -4 -11   16.77    0.70
  -2   4  10    2.75    0.17
   2  -4  10    3.07    0.30
  -2  -4 -10    3.01    0.31
  -2   4   9    8.25    0.28
   2  -4   9    8.48    0.47
  -2  -4  -9    8.58    0.48
  -2   4   8   25.74    0.48
   2  -4   8   26.61    0.79
  -2  -4  -8   25.78    0.79
  -2  -4  -7   11.77    0.53
   2  -4   7   12.09    0.52
   2  -4   6    2.33    0.23
  -2  -4  -6    2.79    0.28
   2  -4   5   17.08    0.57
  -2  -4  -5   16.46    0.57
  -2   4   5   17.03    0.63
   2   4  -5   15.71    0.29
   2   4  -4    6.46    0.21
   2  -4   4    5.95    0.38
  -2  -4  -4    6.39    0.36
  -2   4   4    6.79    0.39
   2   4  -3    3.18    0.17
  -2   4   3    3.07    0.27
   2  -4   3    2.83    0.26
  -2   4   3    3.12    0.19
   2   4  -2   40.79    0.63
  -2  -4  -2   43.11    0.81
  -2   4   2   40.25    0.68
  -2   4   2   42.90    0.93
   2  -4   2   42.70    0.97
   2   4  -1   29.58    0.58
  -2   4   1   29.88    0.61
  -2  -4  -1   29.86    0.65
  -2   4   1   29.09    0.77
   2  -4   1   30.48    0.82
   2  -4   0    2.49    0.26
  -2   4   0    2.53    0.19
   2   4   0    2.71    0.20
   2  -4  -1   29.33    0.82
   2   4   1   30.45    0.66
  -2   4  -1   29.63    0.65
  -2  -4   1   29.62    0.58
   2  -4  -2   40.97    0.99
   2   4   2   42.67    0.81
  -2  -4   2   41.45    0.64
  -2   4  -2   40.47    0.79
   2  -4  -3    3.04    0.28
  -2   4  -3    3.11    0.23
  -2  -4   3    3.33    0.18
   2   4   3    3.58    0.26
   2  -4  -4    6.56    0.41
  -2   4  -4    6.33    0.38
   2   4   4    7.15    0.37
  -2  -4   4    6.53    0.22
  -2   4  -4    6.58    0.35
   2  -4  -5   16.14    0.63
  -2  -4   5   16.09    0.30
  -2   4  -5   16.27    0.61
   2  -4  -6    2.26    0.25
  -2   4  -6    1.93    0.22
   2  -4  -7   12.68    0.58
  -2   4  -7   11.78    0.53
   2  -4  -8   24.84    0.83
  -2   4  -8   25.75    0.78
  -2   4  -9    7.84    0.44
   2   4   9    8.46    0.48
   2  -4  -9    7.44    0.48
   2   4  10    2.91    0.30
  -2   4 -10    2.51    0.26
   2  -4 -11   16.08    0.71
  -2   4 -11   16.35    0.65
   2   4  11   16.21    0.68
   2   4  12    1.45    0.23
  -2   4 -12    1.08    0.18
   2  -4 -12    1.32    0.24
  -2  -4  12    1.01    0.07
  -2   4 -13    1.12    0.19
   2  -4 -13    1.00    0.22
   2   4  13    1.07    0.20
  -2  -4  13    1.10    0.09
  -2   4 -14    2.03    0.26
   2   4  14    2.15    0.27
  -2  -4  14    1.94    0.12
   2  -4 -14    1.96    0.31
   2   4  15    2.92    0.32
   2  -4 -15    3.22    0.37
  -2  -4  15    3.15    0.17
  -2   4 -15    3.23    0.31
  -2  -4  16    1.79    0.10
   2   4  16    2.09    0.30
  -2  -4  16    1.90    0.15
   2  -4 -16    1.84    0.29
  -2   4 -16    2.01    0.27
  -2  -4  17    2.32    0.13
   2   4  17    2.30    0.31
   2  -4 -17    2.21    0.32
  -2  -4  17    2.57    0.19
  -2   4 -17    2.23    0.27
  -2   4 -18    0.05    0.15
   2   4  18    0.21    0.13
   2  -4 -18    0.13    0.17
  -2  -4  18    0.21    0.06
  -2  -4  19    3.45    0.18
   2   4  19    3.60    0.38
  -2   4 -19    3.51    0.36
   2  -4 -19    3.66    0.41
   2   4  20    0.45    0.16
   2  -4 -20    0.75    0.24
  -2   4 -20    0.76    0.21
   2   4  21    2.36    0.34
   2  -4 -21    2.85    0.37
  -2   4 -21    2.52    0.32
   2   4  22    1.22    0.27
  -2   4 -22    0.92    0.24
   2  -4 -22    1.28    0.27
   2   4  23    2.50    0.35
   2  -4 -23    2.73    0.40
  -2   4 -23    2.89    0.36
  -2   4 -24    2.56    0.35
   2  -4 -24    2.62    0.40
   2   4  24    1.86    0.32
   2   4  25    0.67    0.25
  -2   4 -25    0.78    0.24
   2  -4 -25    1.33    0.30
   2  -4 -26    1.84    0.37
   2   4  26    1.64    0.32
  -2   4 -26    1.09    0.26
   2   4  27    2.43    0.38
  -2   4 -27    2.32    0.35
   2  -4 -27    2.89    0.43
   2   4  28    0.44    0.24
  -2   4 -28    0.52    0.23
   2  -4 -28    0.85    0.29
   2   4  29    1.31    0.32
  -2   4 -29    0.69    0.24
   2  -4 -29    1.72    0.36
   2   4  30    0.07    0.18
  -2   4 -30   -0.08    0.15
   2  -4 -30    0.23    0.19
   2   4  31   -0.29    0.25
  -2   4 -31    0.05    0.14
   2  -4 -31    0.36    0.26
   2  -4 -32    0.02    0.19
   2   4  32    0.03    0.16
  -2   4 -32   -0.07    0.17
   2   4  33   -0.25    0.26
   2  -4 -33    0.03    0.21
  -2   4 -33    0.29    0.19
  -2   4 -34    0.06    0.17
   2   4  34   -0.09    0.22
   2  -4 -34   -0.32    0.28
   2   4  35   -0.05    0.22
  -2   4 -35   -0.05    0.21
   2  -4 -35    0.13    0.21
   2   4  36    0.17    0.20
  -2   4 -36    0.06    0.18
   2  -4 -36   -0.26    0.29
   2  -4 -37   -0.33    0.28
   2   4  37   -0.13    0.19
  -2   4 -37    0.05    0.17
  -2  -5 -33    0.69    0.33
   2  -5  33    0.43    0.28
  -2  -5 -32    0.59    0.30
   2  -5  32    0.57    0.27
   2  -5  31   -0.11    0.20
  -2  -5 -31    0.56    0.30
  -2  -5 -30    0.60    0.24
   2  -5  30    0.35    0.25
  -2  -5 -29    0.57    0.28
   2  -5  29    0.65    0.30
  -2  -5 -28    2.63    0.46
   2  -5  28    1.64    0.38
  -2  -5 -27    0.87    0.33
   2  -5  27    0.19    0.21
  -2  -5 -26    2.31    0.42
   2  -5  26    1.98    0.37
  -2  -5 -25    0.62    0.27
  -2   5  25    0.12    0.12
   2  -5  25    0.41    0.26
  -2  -5 -24    2.52    0.40
   2  -5  24    2.93    0.43
  -2   5  24    2.73    0.29
  -2  -5 -23    1.21    0.31
  -2   5  23    0.81    0.17
   2  -5  23    0.74    0.27
  -2  -5 -22    0.18    0.25
  -2   5  22    0.63    0.15
   2  -5  22    0.42    0.23
  -2  -5 -21    0.93    0.29
  -2   5  21    0.94    0.17
   2  -5  21    1.39    0.30
  -2   5  20    4.22    0.31
   2  -5  20    5.10    0.52
  -2  -5 -20    4.42    0.45
  -2   5  20    5.29    0.52
  -2  -5 -19    2.63    0.37
   2  -5  19    4.55    0.48
  -2   5  19    2.57    0.25
  -2   5  19    4.62    0.50
  -2   5  18    6.75    0.57
  -2   5  18    5.50    0.34
  -2  -5 -18    5.74    0.51
   2  -5  18    5.64    0.51
  -2   5  17    1.85    0.20
   2  -5  17    2.13    0.34
  -2   5  17    2.69    0.36
  -2  -5 -17    2.23    0.33
  -2   5  16    3.35    0.25
   2  -5  16    4.16    0.42
   2   5 -16    3.31    0.15
  -2   5  16    4.14    0.42
  -2  -5 -16    3.48    0.38
  -2   5  15    2.60    0.22
   2  -5  15    2.88    0.36
  -2   5  15    3.09    0.39
  -2  -5 -15    2.00    0.29
   2  -5  14    2.80    0.34
  -2   5  14    2.95    0.37
  -2   5  14    2.29    0.20
  -2  -5 -14    2.16    0.29
  -2   5  13    1.93    0.18
   2  -5  13    2.12    0.30
  -2   5  13    2.16    0.31
  -2  -5 -13    1.96    0.29
  -2   5  12    9.39    0.37
   2  -5  12   10.39    0.59
  -2  -5 -12    9.71    0.58
  -2   5  12    9.91    0.59
  -2   5  11    6.78    0.31
   2  -5  11    7.12    0.49
  -2  -5 -11    7.08    0.50
  -2   5  11    7.71    0.51
  -2   5  10    5.43    0.28
   2  -5  10    5.66    0.43
  -2  -5 -10    5.01    0.40
  -2   5  10    6.31    0.46
  -2  -5  -9   10.04    0.55
  -2   5   9    8.42    0.52
  -2  -5  -8   23.87    0.81
  -2   5   8   24.25    0.84
   2  -5   7    5.02    0.37
  -2   5   7    4.89    0.38
  -2  -5  -7    5.79    0.41
  -2   5   6   10.39    0.53
  -2  -5  -6   10.35    0.51
   2  -5   6    9.94    0.51
   2  -5   5    0.98    0.19
  -2   5   5    0.79    0.17
   2   5  -5    0.89    0.09
   2   5  -4    9.53    0.31
   2  -5   4   10.02    0.52
  -2  -5  -4   10.05    0.47
  -2   5   4    9.61    0.49
   2   5  -3    7.34    0.29
  -2  -5  -3    7.80    0.41
  -2   5   3    7.40    0.34
  -2   5   3    7.68    0.44
   2  -5   3    7.35    0.45
   2  -5   2    9.03    0.49
   2   5  -2    8.42    0.33
  -2   5   2    8.62    0.45
  -2  -5  -2    8.98    0.42
  -2   5   2    8.17    0.37
   2   5  -1   11.23    0.40
  -2  -5  -1   11.22    0.46
  -2   5   1   11.31    0.44
  -2   5   1   11.50    0.52
   2   5   0    0.95    0.15
   2  -5   0    1.26    0.22
  -2  -5   0    1.60    0.20
  -2   5   0    1.34    0.17
   2  -5  -1   11.87    0.58
   2   5   1   11.44    0.44
  -2  -5   1   11.83    0.43
  -2   5  -1   11.16    0.46
   2   5   2    8.97    0.41
  -2  -5   2    8.74    0.35
   2  -5  -2    8.62    0.49
   2  -5  -3    7.09    0.46
  -2  -5   3    7.84    0.32
   2  -5  -4   10.23    0.54
  -2  -5   4   10.35    0.34
   2  -5  -5    0.85    0.19
  -2  -5   5    0.88    0.08
   2  -5  -6   10.22    0.57
  -2  -5   6    9.86    0.28
  -2  -5   6    9.13    0.21
  -2   5  -6    9.75    0.50
   2  -5  -7    5.39    0.44
  -2  -5   7    5.10    0.18
  -2   5  -7    4.84    0.38
   2  -5  -8   24.88    0.89
  -2   5  -8   23.64    0.79
   2  -5  -9    8.94    0.56
  -2   5  -9    8.39    0.49
   2  -5 -10    6.06    0.48
   2   5  10    5.32    0.42
  -2   5 -10    5.67    0.40
   2  -5 -11    7.81    0.56
   2   5  11    6.93    0.49
  -2   5 -11    6.87    0.44
   2  -5 -12    9.74    0.62
   2   5  12    9.06    0.56
  -2   5 -12   10.31    0.55
  -2   5 -13    1.83    0.25
   2  -5 -13    2.13    0.31
   2   5  13    1.93    0.27
   2   5  14    2.62    0.32
  -2   5 -14    2.47    0.30
   2  -5 -14    2.51    0.34
   2   5  15    2.22    0.30
   2  -5 -15    2.49    0.36
  -2   5 -15    2.24    0.29
  -2   5 -16    3.84    0.36
   2   5  16    3.59    0.38
  -2  -5  16    3.00    0.12
   2  -5 -16    3.48    0.41
  -2   5 -17    2.12    0.28
   2   5  17    1.82    0.29
   2  -5 -17    2.18    0.35
  -2  -5  17    1.97    0.12
  -2  -5  18    5.21    0.21
  -2   5 -18    5.70    0.45
   2   5  18    5.59    0.48
   2  -5 -18    5.88    0.53
  -2   5 -19    2.94    0.35
  -2  -5  19    2.93    0.18
   2   5  19    2.98    0.38
   2  -5 -19    2.43    0.37
  -2   5 -20    5.17    0.44
   2   5  20    4.72    0.46
   2  -5 -20    5.08    0.51
  -2  -5  20    4.64    0.24
  -2   5 -21    1.13    0.25
   2   5  21    1.29    0.26
   2  -5 -21    1.21    0.30
  -2   5 -22    0.71    0.20
   2   5  22    0.67    0.21
   2  -5 -22    0.23    0.21
  -2   5 -23    1.26    0.26
   2   5  23    0.92    0.25
   2  -5 -23    0.56    0.24
   2   5  24    2.49    0.36
  -2   5 -24    3.13    0.38
   2  -5 -24    3.01    0.44
  -2   5 -25    0.20    0.17
   2   5  25    0.39    0.21
   2  -5 -25    0.47    0.26
  -2   5 -26    2.35    0.34
   2   5  26    2.21    0.36
   2  -5 -26    2.87    0.45
  -2   5 -27    0.22    0.18
   2   5  27    0.27    0.21
   2  -5 -27    0.78    0.30
  -2   5 -28    2.72    0.39
   2   5  28    1.81    0.34
   2  -5 -28    2.30    0.42
  -2   5 -29    0.36    0.21
   2   5  29    0.32    0.21
   2  -5 -29    0.73    0.31
  -2   5 -30    0.79    0.25
   2   5  30    0.58    0.24
   2  -5 -30    0.46    0.26
  -2   5 -31    0.49    0.22
   2   5  31    0.09    0.18
   2  -5 -31    0.26    0.27
  -2   5 -32    0.34    0.23
   2  -5 -32    0.00    0.18
   2   5  32    0.37    0.24
   2  -5 -33    0.57    0.29
   2   5  33    0.50    0.24
  -2   5 -33    0.64    0.26
   2  -5 -34   -0.12    0.26
   2   5  34    0.07    0.20
   2  -5 -35    0.16    0.20
   2   5  35    0.11    0.22
   2   5  36   -0.28    0.25
  -2  -6 -32    0.51    0.27
  -2   6  31    1.20    0.40
  -2  -6 -31    0.80    0.28
   2  -6  31    0.37    0.30
  -2  -6 -30    0.79    0.28
   2  -6  30    0.64    0.32
  -2   6  30    0.89    0.33
   2  -6  29    0.28    0.27
  -2  -6 -29    0.30    0.25
  -2  -6 -28    1.33    0.38
   2  -6  28    1.01    0.34
  -2   6  28    1.58    0.42
  -2  -6 -27    0.80    0.33
   2  -6  27    0.18    0.25
  -2   6  27    0.65    0.33
  -2  -6 -26    2.11    0.42
   2  -6  26    1.52    0.37
  -2   6  26    2.49    0.45
  -2  -6 -25    1.41    0.34
  -2  -6 -25    1.32    0.33
   2  -6  25    1.36    0.34
  -2   6  25    1.81    0.40
  -2  -6 -24    0.33    0.24
   2  -6  24    0.23    0.22
  -2   6  24    0.65    0.30
   2  -6  23    0.07    0.19
  -2   6  23    0.34    0.26
  -2  -6 -22   -0.18    0.24
  -2   6  22    0.13    0.10
   2  -6  22    0.52    0.25
  -2   6  22    0.70    0.29
  -2  -6 -21    1.32    0.29
  -2   6  21    1.63    0.22
   2  -6  21    1.63    0.34
  -2   6  21    1.69    0.34
  -2   6  20    0.39    0.13
  -2   6  20    0.68    0.28
   2  -6  20    0.25    0.24
  -2  -6 -20   -0.04    0.24
  -2   6  19    1.25    0.20
   2  -6  19    1.31    0.31
  -2   6  19    1.95    0.39
  -2  -6 -19    1.26    0.29
  -2   6  18    7.73    0.42
  -2  -6 -18    6.95    0.58
   2  -6  18    8.35    0.63
  -2   6  18    8.14    0.61
   2  -6  17    1.65    0.32
  -2   6  17    1.56    0.20
  -2  -6 -17    1.29    0.28
  -2   6  16    2.82    0.25
  -2  -6 -16    2.87    0.36
  -2   6  15    0.38    0.12
  -2  -6 -15    0.11    0.18
  -2   6  15    0.57    0.24
  -2   6  14    1.20    0.16
  -2   6  14    1.41    0.28
  -2  -6 -14    1.29    0.28
  -2   6  13    1.25    0.16
  -2   6  13    1.64    0.29
  -2  -6 -13    1.27    0.28
  -2   6  12   10.89    0.45
  -2  -6 -12   10.98    0.64
  -2   6  12   11.37    0.65
  -2   6  11    2.46    0.22
  -2  -6 -11    2.79    0.36
  -2   6  11    2.85    0.35
   2  -6  11    2.39    0.29
  -2  -6 -10    6.02    0.47
  -2   6  10    5.75    0.46
   2  -6  10    5.58    0.42
  -2  -6  -9    9.37    0.56
  -2   6   9    9.24    0.56
   2  -6   9    8.95    0.53
   2  -6   8    1.04    0.21
  -2   6   8    1.26    0.24
  -2  -6  -8    1.27    0.25
  -2  -6  -7    2.78    0.31
  -2   6   7    2.40    0.28
   2  -6   7    3.36    0.32
  -2  -6  -6    3.04    0.31
  -2   6   6    3.05    0.31
   2  -6   6    2.56    0.29
   2  -6   5    1.91    0.26
   2   6  -5    1.62    0.15
  -2  -6  -5    2.24    0.28
   2  -6   4    2.10    0.27
  -2   6   4    1.60    0.23
  -2  -6  -4    1.84    0.24
   2   6  -4    1.75    0.16
   2   6  -3    0.59    0.11
   2   6  -3    0.50    0.06
  -2   6   3    0.67    0.17
  -2  -6  -3    0.69    0.18
   2  -6   3    0.55    0.18
   2   6  -2    0.97    0.14
   2   6  -2    0.99    0.10
   2  -6   2    1.12    0.23
  -2   6   2    0.88    0.17
  -2  -6  -2    1.10    0.20
   2  -6   1   13.30    0.64
   2   6  -1   12.26    0.47
  -2  -6  -1   13.33    0.53
  -2  -6   0    0.56    0.18
   2  -6   0   -0.22    0.19
   2  -6  -1   12.25    0.63
  -2  -6   1   14.33    0.51
  -2  -6   2    1.16    0.17
   2  -6  -2    0.61    0.18
   2  -6  -3    0.75    0.21
  -2  -6   3    0.65    0.13
   2  -6  -4    1.63    0.26
  -2  -6   4    1.99    0.19
  -2  -6   4    1.74    0.14
   2  -6  -5    1.32    0.24
  -2  -6   5    1.65    0.17
  -2  -6   5    1.50    0.12
   2  -6  -6    2.97    0.37
  -2  -6   6    2.48    0.15
  -2  -6   6    2.98    0.19
   2  -6  -7    3.13    0.36
  -2  -6   7    3.10    0.19
  -2  -6   7    2.70    0.14
  -2  -6   8    1.31    0.13
  -2  -6   8    1.01    0.08
   2  -6  -9    9.79    0.62
  -2   6  -9    9.13    0.53
  -2  -6   9    8.57    0.26
  -2   6 -10    5.77    0.43
  -2  -6  10    5.09    0.18
  -2   6 -11    2.80    0.32
   2   6  11    2.50    0.33
  -2  -6  11    2.22    0.10
   2  -6 -11    2.67    0.37
   2   6  12   10.97    0.64
   2  -6 -12   11.58    0.69
  -2   6 -12   11.34    0.60
   2  -6 -13    1.11    0.27
  -2   6 -13    1.42    0.24
   2   6  13    0.92    0.24
   2  -6 -14    0.66    0.25
  -2   6 -14    0.88    0.21
   2   6  14    1.16    0.25
   2   6  15    0.28    0.17
  -2   6 -15    0.54    0.17
   2  -6 -15    0.49    0.22
   2   6  16    3.10    0.37
  -2   6 -16    2.93    0.34
   2  -6 -16    3.31    0.42
   2  -6 -17    1.73    0.33
  -2   6 -17    1.41    0.26
   2   6  17    1.39    0.27
   2   6  18    7.15    0.56
  -2   6 -18    7.46    0.53
   2  -6 -18    7.34    0.63
   2   6  19    1.25    0.27
   2  -6 -19    1.52    0.35
  -2   6 -19    1.24    0.25
   2   6  20    0.27    0.17
   2  -6 -20    0.41    0.24
  -2   6 -20    0.24    0.15
   2   6  21    1.53    0.29
   2  -6 -21    1.67    0.38
  -2   6 -21    1.39    0.25
   2   6  22    0.24    0.19
   2  -6 -22    0.44    0.28
  -2   6 -22   -0.11    0.16
   2   6  23    0.11    0.17
  -2   6 -23    0.12    0.13
   2  -6 -23    0.00    0.16
  -2   6 -24    0.02    0.15
   2   6  24   -0.07    0.19
   2  -6 -24   -0.06    0.22
  -2   6 -25    1.37    0.29
   2   6  25    1.22    0.29
   2  -6 -25    1.32    0.36
   2   6  26    1.94    0.37
  -2   6 -26    1.93    0.32
   2  -6 -26    2.11    0.43
   2   6  27    0.33    0.25
  -2   6 -27    0.17    0.18
   2  -6 -27    0.61    0.31
  -2   6 -28    0.93    0.26
   2  -6 -28    1.37    0.40
   2   6  28    0.98    0.26
   2   6  29    0.30    0.23
  -2   6 -29    0.33    0.21
   2  -6 -29    0.33    0.27
   2   6  30    1.24    0.34
  -2   6 -30    0.36    0.20
   2  -6 -30    0.88    0.35
   2   6  31    0.23    0.23
   2  -6 -31    0.50    0.26
   2  -6 -32    0.36    0.26
   2   6  32    0.21    0.20
   2   6  33    0.75    0.32
   2   6  34    1.20    0.33
   2   6  35    0.32    0.26
  -2  -7 -30    0.78    0.33
  -2  -7 -29    0.51    0.28
  -2   7  29    0.64    0.29
  -2  -7 -28    0.50    0.27
  -2   7  28    0.70    0.30
  -2  -7 -27    0.25    0.23
  -2  -7 -27    0.22    0.25
  -2   7  27    0.48    0.25
  -2  -7 -26    1.72    0.37
  -2  -7 -26    1.83    0.42
  -2   7  26    1.33    0.39
  -2  -7 -25    0.65    0.28
  -2   7  25    1.47    0.38
  -2  -7 -24   -0.12    0.22
  -2   7  24    0.18    0.27
  -2  -7 -23    0.02    0.23
  -2   7  23    0.46    0.24
  -2   7  22    1.23    0.35
  -2  -7 -22    0.01    0.22
  -2   7  21    1.40    0.34
  -2  -7 -21    1.15    0.29
  -2  -7 -20    3.11    0.44
  -2   7  20    3.66    0.48
  -2  -7 -19    2.57    0.40
  -2   7  19    3.60    0.32
  -2   7  19    3.68    0.46
  -2   7  18   -0.02    0.10
  -2   7  18    0.32    0.29
  -2  -7 -18   -0.16    0.19
  -2   7  17    1.08    0.18
  -2   7  17    1.90    0.37
  -2  -7 -17    1.37    0.33
  -2   7  16    7.73    0.44
  -2  -7 -16    8.07    0.63
  -2   7  16    8.19    0.63
   2  -7  16    7.97    0.54
   2  -7  15    0.28    0.16
  -2   7  15    0.33    0.14
  -2  -7 -15    0.37    0.25
  -2  -7 -14    2.18    0.35
  -2   7  14    2.44    0.25
   2  -7  14    2.24    0.31
  -2   7  14    3.09    0.42
  -2   7  13    9.30    0.46
  -2  -7 -13    9.48    0.64
  -2   7  13    9.58    0.63
   2  -7  13    8.44    0.56
   2  -7  12    1.10    0.23
  -2  -7 -12    1.45    0.32
  -2   7  12    1.16    0.18
  -2   7  12    1.41    0.29
   2  -7  11    0.39    0.16
  -2   7  11    0.47    0.11
  -2   7  11    0.45    0.17
  -2  -7 -11    0.63    0.23
   2  -7  10    0.74    0.19
  -2   7  10    0.66    0.20
  -2  -7 -10    0.83    0.24
   2  -7   9    0.67    0.21
  -2   7   9    0.36    0.14
  -2  -7  -9    0.41    0.19
   2  -7   8    3.90    0.38
  -2  -7  -8    4.11    0.42
  -2   7   8    3.90    0.39
   2  -7   7    2.84    0.34
  -2  -7  -7    2.94    0.35
  -2   7   7    2.72    0.32
   2  -7   6    0.67    0.20
  -2   7   6    0.49    0.14
  -2  -7  -6    0.84    0.23
   2  -7   5    0.61    0.20
  -2   7   5    0.57    0.16
  -2  -7  -5    0.73    0.20
   2  -7   4    0.40    0.18
  -2   7   4    0.31    0.13
  -2  -7  -4    0.61    0.20
   2  -7   3    3.27    0.35
  -2  -7  -3    3.41    0.33
  -2   7   3    3.56    0.34
   2   7  -3    2.74    0.13
   2  -7   2    4.04    0.39
   2   7  -2    3.68    0.18
  -2  -7  -2    4.45    0.36
  -2   7   2    4.12    0.36
   2  -7   1    2.01    0.29
   2   7  -1    2.11    0.16
   2  -7   0    5.55    0.46
  -2  -7   0    5.92    0.40
   2  -7  -1    2.29    0.31
  -2  -7   1    2.80    0.27
   2  -7  -2    4.39    0.42
  -2  -7   2    4.51    0.32
   2  -7  -3    3.34    0.38
  -2  -7   3    3.34    0.27
  -2  -7   4    0.51    0.10
  -2  -7   4    0.35    0.12
  -2  -7   5    0.58    0.09
   2  -7  -5    0.73    0.22
  -2  -7   5    0.64    0.12
  -2  -7   6    0.72    0.10
  -2  -7   6    0.83    0.13
   2  -7  -6    1.05    0.28
   2  -7  -7    3.18    0.40
  -2  -7   7    2.66    0.21
  -2  -7   7    2.55    0.17
  -2  -7   8    3.52    0.22
  -2  -7   8    3.39    0.18
   2  -7  -9    1.12    0.30
  -2  -7   9    0.47    0.09
   2  -7 -10    0.61    0.20
  -2  -7  10    0.54    0.08
   2  -7 -11    0.46    0.20
  -2  -7  11    0.45    0.08
   2   7  12    0.85    0.20
   2  -7 -12    1.38    0.31
  -2   7 -13    8.56    0.55
   2   7  13    8.09    0.59
   2  -7 -13    9.10    0.69
  -2   7 -14    2.54    0.33
   2   7  14    2.15    0.33
   2  -7 -14    2.30    0.39
  -2   7 -15    0.30    0.19
   2  -7 -15    0.37    0.22
   2   7  15    0.34    0.18
   2  -7 -16    8.30    0.68
   2   7  16    8.12    0.61
  -2   7 -16    8.29    0.56
   2   7  17    1.05    0.26
  -2   7 -17    0.85    0.24
   2  -7 -17    1.17    0.34
  -2   7 -18   -0.04    0.14
   2   7  18    0.22    0.18
   2  -7 -18    0.08    0.20
   2   7  19    4.33    0.47
  -2   7 -19    3.61    0.40
   2  -7 -19    3.78    0.51
  -2   7 -20    3.69    0.41
   2   7  20    3.74    0.44
   2  -7 -20    3.73    0.50
  -2   7 -21    1.36    0.29
   2  -7 -21    1.77    0.40
   2   7  21    1.11    0.29
   2   7  22    0.12    0.15
  -2   7 -22    0.33    0.19
   2  -7 -22    0.69    0.29
  -2   7 -23    0.00    0.14
   2   7  23    0.03    0.16
   2  -7 -23   -0.13    0.23
  -2   7 -24   -0.13    0.15
   2   7  24    0.02    0.17
   2  -7 -24   -0.01    0.23
  -2   7 -25    0.83    0.23
   2   7  25    0.68    0.21
   2  -7 -25    1.40    0.37
  -2   7 -26    1.33    0.28
   2   7  26    1.23    0.32
   2  -7 -26    1.49    0.36
   2   7  27    0.25    0.22
   2  -7 -27    0.55    0.34
   2   7  28    0.37    0.25
   2  -7 -28    0.49    0.28
   2   7  29    0.90    0.33
   2  -7 -29    0.83    0.39
   2   7  30    0.38    0.23
   2  -7 -30    0.37    0.31
   2   7  31    0.85    0.28
   2   7  32    0.50    0.29
   2   7  33    0.30    0.23
  -2  -8 -28    0.65    0.32
  -2  -8 -27    0.28    0.20
  -2  -8 -27    1.00    0.38
  -2   8  27    0.46    0.30
  -2  -8 -26   -0.06    0.24
  -2   8  26    0.30    0.27
  -2  -8 -25    0.02    0.25
  -2   8  25    0.46    0.28
  -2  -8 -24    0.26    0.26
  -2   8  24    0.14    0.27
  -2   8  23    0.43    0.27
   2  -8  23    0.08    0.13
  -2  -8 -23   -0.15    0.25
   2  -8  22    0.10    0.15
  -2   8  22    0.18    0.24
  -2  -8 -22    0.14    0.23
   2  -8  21    0.41    0.19
  -2   8  21    0.83    0.31
  -2  -8 -21    0.69    0.30
   2  -8  20    2.11    0.32
  -2   8  20    2.39    0.41
  -2  -8 -20    2.00    0.39
   2  -8  19    0.09    0.16
  -2  -8 -19    0.14    0.21
  -2   8  19    0.43    0.24
   2  -8  18    0.59    0.20
  -2   8  18    0.28    0.25
  -2  -8 -18    0.37    0.24
   2  -8  17    0.10    0.12
  -2   8  17    0.35    0.22
  -2  -8 -17    0.39    0.25
   2  -8  16    0.27    0.16
  -2   8  16    0.39    0.22
  -2  -8 -16    0.27    0.20
   2  -8  15    2.77    0.34
  -2   8  15    2.80    0.38
  -2   8  15    2.72    0.28
  -2  -8 -15    2.86    0.39
   2  -8  14    0.07    0.15
  -2   8  14    0.14    0.10
  -2   8  14    0.22    0.20
  -2  -8 -14    0.23    0.21
   2  -8  13    1.15    0.25
  -2  -8 -13    1.29    0.31
  -2   8  13    1.19    0.20
  -2   8  13    1.18    0.28
  -2   8  12    2.55    0.27
   2  -8  12    2.05    0.31
  -2   8  12    2.44    0.37
  -2  -8 -12    2.52    0.38
   2  -8  11    1.68    0.29
  -2   8  11    1.30    0.28
  -2  -8 -11    2.02    0.32
   2  -8  10    1.40    0.28
  -2   8  10    0.81    0.21
  -2  -8 -10    1.21    0.29
   2  -8   9    2.50    0.35
  -2   8   9    2.34    0.32
  -2  -8  -9    2.62    0.37
   2  -8   8    3.65    0.40
  -2  -8  -8    4.03    0.43
  -2   8   8    3.35    0.38
   2  -8   7    1.48    0.29
  -2   8   7    0.66    0.20
  -2  -8  -7    1.57    0.30
  -2   8   6    1.45    0.25
  -2  -8  -6    1.56    0.29
   2  -8   6    1.62    0.29
   2  -8   5   -0.15    0.18
  -2   8   5   -0.03    0.15
   2  -8   4    1.07    0.26
  -2   8   4    1.16    0.23
  -2  -8  -4    1.30    0.26
   2  -8   3    1.28    0.26
  -2  -8  -3    1.51    0.26
  -2   8   3    1.15    0.21
   2  -8   2    0.70    0.19
  -2  -8  -2    1.67    0.28
   2  -8   1    1.30    0.27
  -2  -8  -1    1.46    0.24
   2  -8   0   -0.02    0.16
  -2  -8   0    0.34    0.16
   2  -8  -1    1.10    0.27
   2   8   1    1.28    0.16
  -2  -8   1    1.35    0.23
   2  -8  -2    1.35    0.29
   2   8   2    1.56    0.19
  -2  -8   2    1.67    0.23
   2  -8  -3    1.83    0.33
  -2  -8   3    1.72    0.22
   2  -8  -4    1.14    0.27
  -2  -8   4    1.03    0.18
   2  -8  -5    0.82    0.28
  -2  -8   5    0.27    0.12
   2  -8  -6    2.18    0.36
  -2  -8   6    1.39    0.18
   2  -8  -7    1.42    0.31
  -2  -8   7    1.09    0.16
   2  -8  -8    4.73    0.52
  -2  -8   8    3.46    0.25
   2  -8  -9    2.68    0.41
   2  -8 -10    0.81    0.24
   2  -8 -11    1.64    0.35
   2  -8 -12    2.59    0.41
   2   8  13    0.98    0.27
   2  -8 -13    1.09    0.32
   2   8  14   -0.07    0.15
   2  -8 -14    0.40    0.27
   2   8  15    2.68    0.38
   2  -8 -15    2.92    0.44
   2  -8 -16    0.48    0.29
   2   8  16    0.27    0.21
   2   8  17   -0.07    0.19
   2  -8 -17    0.03    0.18
  -2   8 -18    0.46    0.22
   2   8  18    0.17    0.21
   2  -8 -18    0.21    0.23
   2   8  19    0.35    0.22
   2  -8 -19    0.37    0.24
  -2   8 -19    0.30    0.19
  -2   8 -20    1.80    0.30
   2   8  20    1.99    0.36
   2  -8 -20    1.99    0.43
   2   8  21    0.53    0.21
   2  -8 -21    1.17    0.34
  -2   8 -21    0.72    0.22
  -2   8 -22    0.31    0.18
   2  -8 -22    0.27    0.27
   2   8  22    0.02    0.15
   2   8  23    0.01    0.17
   2  -8 -23   -0.72    0.31
   2  -8 -24   -0.06    0.22
   2   8  24    0.16    0.16
   2   8  25    0.14    0.19
   2  -8 -25    0.78    0.37
   2   8  26    0.29    0.19
   2  -8 -26    0.67    0.31
   2   8  27    0.38    0.25
   2  -8 -27    0.97    0.35
   2   8  28    0.30    0.23
   2   8  29    0.90    0.31
   2   8  30    0.27    0.20
   2   8  31    0.04    0.20
  -2  -9 -25   -0.15    0.26
  -2   9  25    0.00    0.20
  -2   9  24    0.43    0.28
  -2  -9 -24   -0.13    0.26
  -2   9  23    0.18    0.20
  -2  -9 -23    0.11    0.17
  -2   9  22    0.36    0.24
  -2  -9 -22   -0.15    0.26
  -2   9  21   -0.13    0.24
  -2  -9 -21    0.03    0.24
   2  -9  20    0.15    0.15
  -2   9  20    0.25    0.23
  -2  -9 -20    0.20    0.26
   2  -9  19    0.72    0.21
  -2   9  19    0.34    0.19
  -2  -9 -19    0.94    0.30
   2  -9  18    0.90    0.24
  -2   9  18    0.71    0.27
  -2  -9 -18    0.57    0.25
   2  -9  17    0.05    0.14
  -2   9  17    0.13    0.22
  -2  -9 -17    0.15    0.23
   2  -9  16    0.48    0.18
  -2   9  16    0.68    0.26
  -2  -9 -16    0.07    0.23
   2  -9  15    1.54    0.29
  -2   9  15    1.30    0.31
  -2  -9 -15    1.26    0.33
   2  -9  14    0.47    0.20
  -2   9  14    0.18    0.20
  -2  -9 -14    0.18    0.19
   2  -9  13    1.14    0.27
  -2   9  13    1.00    0.27
  -2  -9 -13    1.18    0.29
   2  -9  12    0.97    0.25
  -2   9  12    0.61    0.18
  -2   9  12    0.82    0.25
  -2  -9 -12    1.00    0.31
  -2  -9 -11    1.57    0.33
   2  -9  11    1.60    0.30
  -2   9  11    1.29    0.28
   2  -9  10    0.24    0.17
  -2   9  10    0.11    0.17
  -2  -9 -10    0.22    0.23
   2  -9   9    0.86    0.23
  -2   9   9    0.78    0.23
  -2  -9  -9    0.98    0.27
   2  -9   8    0.36    0.19
  -2  -9  -8    0.54    0.23
  -2   9   8    0.26    0.21
   2  -9   7    1.98    0.33
  -2   9   7    2.15    0.33
  -2  -9  -7    2.43    0.35
   2  -9   6    1.04    0.26
  -2   9   6    1.23    0.24
  -2  -9  -6    1.40    0.29
   2  -9   5    1.00    0.26
  -2   9   5    0.77    0.20
  -2  -9  -5    0.89    0.26
   2  -9   4    0.27    0.18
  -2   9   4    0.24    0.14
  -2  -9  -4    0.76    0.25
   2  -9   3    1.67    0.31
  -2  -9  -3    1.84    0.30
   2  -9   2    0.76    0.22
  -2  -9  -2    1.26    0.27
   2  -9   1    3.99    0.46
  -2  -9  -1    4.48    0.40
   2  -9   0    0.53    0.24
  -2  -9   0    0.34    0.20
   2  -9  -1    4.90    0.52
  -2  -9   1    4.33    0.38
   2  -9  -2    1.12    0.30
  -2  -9   2    1.10    0.23
   2  -9  -3    2.51    0.40
  -2  -9   3    1.67    0.24
   2  -9  -4    0.56    0.25
  -2  -9   4    0.41    0.16
   2  -9  -5    0.95    0.30
  -2  -9   5    0.82    0.18
   2  -9  -6    1.57    0.33
   2  -9  -7    2.83    0.45
   2  -9  -8    0.19    0.20
   2  -9  -9    0.84    0.30
   2  -9 -10    0.08    0.16
   2  -9 -11    1.23    0.33
   2  -9 -12    0.82    0.29
   2   9  13    0.96    0.25
   2  -9 -13    1.15    0.33
   2   9  14    0.00    0.14
   2  -9 -14    0.45    0.29
   2   9  15    1.32    0.30
   2  -9 -15    1.35    0.36
   2   9  16   -0.05    0.18
   2  -9 -16    0.43    0.30
   2  -9 -17    0.12    0.21
   2   9  17   -0.13    0.21
   2   9  18    0.85    0.27
   2  -9 -18    1.10    0.37
   2   9  19    0.94    0.29
   2  -9 -19    0.59    0.29
   2   9  20   -0.05    0.17
   2  -9 -20    0.01    0.21
   2   9  21    0.17    0.20
   2  -9 -21    0.27    0.29
   2   9  22   -0.06    0.17
   2  -9 -22    0.10    0.23
   2   9  23    0.23    0.22
   2  -9 -23    0.38    0.28
   2   9  24   -0.39    0.26
   2  -9 -24    0.18    0.28
   2   9  25   -0.15    0.21
   2   9  26   -0.04    0.20
   2   9  27    0.34    0.21
   2   9  28    0.11    0.17
  -2  10  22    0.34    0.27
  -2 -10 -22    0.21    0.24
  -2  10  21    0.14    0.19
  -2 -10 -21    0.27    0.28
  -2  10  20   -0.01    0.22
  -2 -10 -20    0.16    0.24
  -2  10  19    0.12    0.19
  -2 -10 -19   -0.01    0.21
  -2  10  18    0.42    0.23
  -2 -10 -18    0.20    0.22
  -2  10  17    0.41    0.24
  -2 -10 -17    0.24    0.24
  -2 -10 -16    0.71    0.29
   2 -10  16    1.09    0.26
  -2  10  16    0.98    0.29
  -2 -10 -15    0.47    0.29
   2 -10  15    0.11    0.17
  -2  10  15    0.38    0.22
   2 -10  14    1.06    0.27
  -2  10  14    2.02    0.37
  -2 -10 -14    1.54    0.34
   2 -10  13   -0.04    0.17
  -2  10  13    0.60    0.28
  -2 -10 -13    0.46    0.28
   2 -10  12    1.94    0.33
  -2  10  12    1.74    0.34
  -2 -10 -12    2.32    0.40
   2 -10  11    0.68    0.24
  -2  10  11    0.25    0.19
   2 -10  10    0.40    0.19
  -2  10  10    0.67    0.24
   2 -10   9    0.26    0.18
  -2  10   9    0.05    0.16
  -2 -10  -9   -0.06    0.18
   2 -10   8    0.03    0.17
  -2  10   8   -0.20    0.20
  -2 -10  -8    0.27    0.21
   2 -10   7    0.33    0.20
  -2  10   7    0.30    0.16
   2 -10   6    0.26    0.22
  -2 -10  -6    0.77    0.28
  -2  10   6    0.30    0.17
   2 -10   5    1.61    0.34
  -2  10   5    1.12    0.25
  -2 -10  -5    1.88    0.33
   2 -10   4    1.72    0.34
  -2 -10  -4    2.01    0.34
  -2 -10  -3    0.55    0.22
   2 -10   3    0.56    0.26
   2 -10   2    0.88    0.26
  -2 -10  -2    1.12    0.25
   2 -10   1    0.42    0.25
  -2 -10  -1    0.53    0.19
  -2 -10   0    0.06    0.14
   2 -10   0    0.43    0.26
   2 -10  -1    0.58    0.27
  -2 -10   1    0.46    0.18
   2 -10  -2    1.42    0.37
   2 -10  -3    1.03    0.32
   2 -10  -4    1.94    0.39
   2 -10  -5    2.25    0.43
   2 -10  -6    0.08    0.24
   2 -10  -7    0.42    0.22
   2 -10  -8   -0.34    0.28
   2 -10  -9    0.34    0.26
   2 -10 -10    0.42    0.29
   2 -10 -11    1.37    0.39
   2 -10 -12    2.56    0.46
   2  10  13    0.56    0.26
   2 -10 -13    0.42    0.29
   2  10  14    1.71    0.35
   2 -10 -14    2.13    0.45
   2  10  15    0.13    0.18
   2 -10 -15    0.42    0.28
   2  10  16    0.92    0.29
   2 -10 -16    1.15    0.33
   2  10  17    0.14    0.17
   2 -10 -17    0.66    0.33
   2 -10 -18    0.35    0.29
   2  10  18    0.49    0.24
   2  10  19    0.25    0.21
   2 -10 -19    0.05    0.21
   2  10  20   -0.16    0.21
   2 -10 -20    0.03    0.24
   2  10  21    0.07    0.17
   2  10  22    0.70    0.29
   2  10  23    0.41    0.25
   2  10  24   -0.10    0.23
   2  10  25    0.08    0.19
  -2 -11 -19    0.13    0.21
  -2  11  19    0.57    0.27
  -2  11  18   -0.13    0.22
  -2 -11 -18    0.29    0.29
  -2  11  17    0.33    0.25
  -2 -11 -17    0.75    0.31
  -2 -11 -16    0.29    0.23
  -2  11  16    0.19    0.23
  -2  11  15    0.04    0.18
  -2 -11 -15    0.39    0.30
  -2  11  14    0.45    0.24
  -2 -11 -14    0.69    0.31
  -2  11  13    0.13    0.21
  -2 -11 -13   -0.04    0.17
   2 -11  12    1.69    0.34
  -2  11  12    1.96    0.37
  -2 -11 -12    1.17    0.32
   2 -11  11    0.15    0.21
  -2 -11 -11    0.66    0.30
  -2  11  11    0.60    0.26
   2 -11  10    1.22    0.30
  -2  11  10    1.08    0.27
  -2 -11 -10    1.33    0.30
   2 -11   9    0.01    0.18
  -2  11   9   -0.09    0.19
  -2 -11  -9   -0.06    0.23
   2 -11   8    0.59    0.27
  -2  11   8    0.23    0.17
  -2 -11  -8    0.68    0.27
   2 -11   7    0.70    0.28
  -2 -11  -7    0.63    0.27
   2 -11   6    0.38    0.27
  -2 -11  -6    0.49    0.23
   2 -11   5   -0.21    0.19
  -2 -11  -5   -0.14    0.16
   2 -11   4    0.31    0.20
  -2 -11  -4    0.57    0.24
   2 -11   3    0.03    0.21
   2 -11   2    1.34    0.33
   2 -11   1    0.26    0.26
   2 -11   0    0.30    0.27
   2 -11  -1    0.25    0.24
   2 -11  -2    1.15    0.32
   2 -11  -3    0.05    0.19
   2 -11  -4    0.14    0.22
   2 -11  -5   -0.20    0.27
   2 -11  -6   -0.04    0.22
   2 -11  -7    0.54    0.27
   2 -11  -8    0.14    0.23
   2 -11  -9    0.38    0.28
   2 -11 -10    1.16    0.38
   2 -11 -11    0.68    0.36
   2 -11 -12    1.11    0.34
   2  11  13    0.35    0.21
   2 -11 -13    0.15    0.24
   2  11  14    0.09    0.14
   2 -11 -14    0.47    0.30
   2  11  15    0.05    0.17
   2 -11 -15   -0.13    0.30
   2  11  16   -0.07    0.22
   2  11  17    0.27    0.21
   2  11  18    0.14    0.22
   2  11  19   -0.02    0.20
   2  11  20    0.21    0.22
  -2 -12 -15    0.39    0.26
  -2 -12 -14   -0.14    0.25
  -2 -12 -13    0.33    0.21
  -2 -12 -12   -0.04    0.25
  -2 -12 -11    0.69    0.26
  -2 -12 -10    0.16    0.23
   2 -12   7    0.65    0.29
   2 -12   6    0.65    0.29
   2 -12   5    0.60    0.26
   2 -12   4    0.55    0.27
   2 -12   3    0.50    0.28
   2 -12   2    0.78    0.31
   2 -12   1    0.65    0.28
   2 -12   0    1.59    0.37
   2 -12  -1    0.23    0.25
   2 -12  -2    0.66    0.31
   2 -12  -3   -0.19    0.25
   2 -12  -4    0.82    0.34
   2 -12  -5    0.91    0.37
   2 -12  -6    0.53    0.33
   2 -12  -7    0.98    0.36
   2 -12  -8    0.01    0.25
   2 -12  -9    0.52    0.30
   2 -13   2   -0.03    0.21
   2 -13   1    0.22    0.19
   2 -13   0    0.23    0.27
   2 -13  -1    0.41    0.29
   3   0   0    0.06    0.08
  -3   0   0   -0.06    0.09
   3   0   0    0.08    0.08
  -3   0  -1   53.76    0.89
   3   0  -1   55.07    0.76
  -3   0   1   53.55    0.88
   3   0   1   54.30    0.91
   3   0   1   55.33    0.82
   3   0  -1   54.83    0.88
  -3   0  -2    0.05    0.10
  -3   0   2    0.19    0.10
   3   0  -2    0.28    0.11
   3   0   2    0.18    0.09
   3   0   2    0.28    0.11
   3   0  -2    0.00    0.07
   3   0  -3  147.77    1.41
  -3   0   3  140.50    1.37
   3   0   3  147.09    1.56
  -3   0  -3  142.43    1.55
   3   0   3  149.28    1.45
   3   0  -3  146.33    1.52
  -3   0  -4  204.08    1.77
   3   0   4  206.23    1.77
   3   0  -4  204.05    1.66
   3   0   4  205.21    1.89
   3   0  -4  202.09    1.81
  -3   0  -4  197.95    1.85
   3   0  -4  205.11    1.66
   3   0  -5   15.01    0.45
  -3   0  -5   14.67    0.50
   3   0  -5   14.69    0.45
   3   0  -5   14.94    0.50
  -3   0  -5   14.33    0.52
   3   0   5   14.25    0.51
   3   0  -6    9.46    0.36
   3   0   6    9.46    0.42
  -3   0  -6    9.14    0.41
  -3   0  -6    9.32    0.42
   3   0  -6    9.56    0.37
   3   0  -6    9.40    0.40
   3   0  -7   52.87    0.85
   3   0   7   53.33    1.00
  -3   0  -7   50.21    1.02
  -3   0   7   51.37    0.95
   3   0  -7   53.37    0.95
   3   0  -7   53.32    0.87
   3   0  -8   46.47    0.81
   3   0  -8   45.09    0.81
  -3   0  -8   43.81    0.97
   3   0   8   43.81    0.95
   3   0  -8   44.90    0.67
  -3   0   8   44.37    0.89
   3   0  -9    1.93    0.18
  -3   0   9    1.79    0.20
   3   0   9    2.09    0.25
  -3   0  -9    1.95    0.22
   3   0  -9    1.86    0.15
  -3   0  10    0.91    0.13
  -3   0 -10    0.80    0.17
   3   0 -10    1.01    0.15
   3   0  10    1.02    0.17
   3   0 -10    0.91    0.11
  -3   0  10    0.93    0.15
   3   0 -11    9.32    0.39
  -3   0 -11    8.58    0.48
   3   0  11    9.60    0.49
   3   0 -11    8.61    0.33
  -3   0  11    9.53    0.45
  -3   0  11    8.80    0.38
   3   0 -12   26.92    0.67
  -3   0 -12   25.80    0.82
   3   0 -12   24.97    0.57
   3   0  12   25.75    0.82
  -3   0  12   25.89    0.65
   3   0  13    1.83    0.26
  -3   0 -13    1.56    0.25
   3   0 -13    1.26    0.15
   3   0 -13    1.20    0.17
  -3   0  13    1.29    0.16
  -3   0 -14    0.58    0.18
  -3   0  14    0.39    0.10
   3   0  14    0.40    0.17
   3   0 -14    0.51    0.13
   3   0 -14    0.41    0.11
   3   0 -15    1.83    0.22
   3   0 -15    1.41    0.16
   3   0  15    1.66    0.26
  -3   0 -15    1.33    0.22
   3   0 -16    0.03    0.11
   3   0  16    0.45    0.19
  -3   0 -16    0.11    0.13
   3   0 -16    0.17    0.10
   3   0  17    4.52    0.41
  -3   0 -17    4.78    0.43
   3   0 -17    4.36    0.33
  -3   0 -18   23.58    0.91
   3   0  18   23.57    0.93
   3   0 -18   23.12    0.73
  -3   0  18   23.92    0.83
  -3   0 -19    7.85    0.56
   3   0  19    7.88    0.57
   3   0 -19    7.02    0.42
  -3   0  19    7.03    0.49
   3   0  20    6.93    0.53
  -3   0 -20    7.36    0.54
   3   0 -20    6.47    0.41
  -3   0  20    6.85    0.46
  -3   0  21    1.25    0.25
   3   0  21    0.87    0.23
   3   0 -21    1.07    0.20
  -3   0 -21    0.85    0.25
   3   0  22   -0.07    0.18
   3   0 -22    0.07    0.13
  -3   0 -22    0.04    0.18
  -3   0  22    0.19    0.18
   3   0  23    5.26    0.50
   3   0 -23    5.31    0.40
  -3   0 -23    5.38    0.49
  -3   0  23    6.00    0.48
   3   0  24    1.67    0.33
  -3   0  24    1.93    0.33
  -3   0 -24    1.35    0.31
   3   0 -24    1.43    0.26
   3   0 -25    1.82    0.28
   3   0  25    2.09    0.35
  -3   0 -25    1.46    0.29
  -3   0  25    2.27    0.33
   3   0  26   -0.14    0.18
  -3   0 -26    0.00    0.20
   3   0 -26    0.22    0.13
  -3   0  26    0.42    0.20
   3   0 -27    0.01    0.12
   3   0  27    0.30    0.22
  -3   0 -27    0.10    0.16
  -3   0  27    0.34    0.22
   3   0  28    0.06    0.19
  -3   0  28    0.47    0.23
  -3   0 -28    0.21    0.15
   3   0 -28   -0.02    0.14
   3   0 -29    0.60    0.18
  -3   0  29    1.19    0.28
   3   0  29    1.09    0.31
  -3   0 -29    0.60    0.21
   3   0  30    0.16    0.24
  -3   0 -30    0.01    0.19
  -3   0  30    0.31    0.21
   3   0  31    0.34    0.26
  -3   0 -31    0.21    0.18
  -3   0  31    0.44    0.23
   3   0 -32    0.55    0.23
   3   0  32    0.06    0.20
  -3   0  32    0.77    0.27
  -3   0 -32    0.19    0.18
   3   0  33    0.28    0.25
  -3   0  33    0.52    0.26
  -3   0 -33   -0.09    0.22
   3   0  34    0.11    0.21
  -3   0 -34   -0.26    0.21
   3   0  35    0.31    0.26
  -3   0  35    0.71    0.30
  -3   0 -35   -0.29    0.20
  -3   0 -36    0.39    0.25
   3   0  36    0.58    0.31
  -3   0  36    0.74    0.31
  -3   0  37    0.91    0.32
  -3   0  38    1.05    0.37
  -3   0  39    0.80    0.31
  -3   1  38    1.64    0.42
  -3   1  37    1.85    0.42
   3  -1  36    1.03    0.39
  -3  -1 -36    0.32    0.24
  -3   1  36    0.91    0.34
   3  -1  35    0.16    0.24
  -3  -1 -35    0.15    0.20
  -3   1  35    0.64    0.32
   3  -1  34    0.09    0.20
  -3  -1 -34    0.18    0.21
  -3   1  34    0.72    0.29
   3  -1  33    0.11    0.16
  -3  -1 -33    0.34    0.25
  -3   1  33    0.66    0.28
   3  -1  32    0.11    0.22
  -3  -1 -32    0.09    0.20
  -3   1  32    0.72    0.27
  -3  -1 -31    0.15    0.20
   3  -1  31    0.19    0.24
  -3   1  31    0.10    0.13
  -3   1  31    0.24    0.20
   3  -1  30    0.42    0.26
  -3   1  30   -0.01    0.15
  -3  -1 -30    0.04    0.13
  -3   1  30    0.30    0.24
  -3   1  29    0.04    0.11
   3  -1  29    0.59    0.28
   3   1 -29    0.52    0.20
  -3  -1 -29    0.11    0.17
  -3   1  29    0.56    0.24
   3   1 -28    0.25    0.17
  -3   1  28    0.01    0.12
  -3  -1 -28    0.14    0.21
  -3   1  28    0.35    0.22
   3  -1  28    0.17    0.21
   3   1 -27    1.27    0.25
   3  -1  27    1.14    0.29
  -3   1  27    0.64    0.17
  -3  -1 -27    0.87    0.24
  -3   1  27    1.26    0.29
   3  -1  26    0.52    0.24
  -3   1  26    0.76    0.18
  -3  -1 -26    0.86    0.24
  -3   1  26    0.99    0.28
  -3  -1 -25    4.53    0.48
   3  -1  25    4.00    0.47
  -3   1  25    3.62    0.34
   3   1 -25    3.94    0.33
  -3   1  25    4.81    0.47
  -3  -1 -24    4.87    0.49
   3   1 -24    4.37    0.35
   3  -1  24    4.62    0.51
  -3   1  24    4.97    0.38
  -3   1  24    5.35    0.50
  -3  -1 -23    8.69    0.64
   3  -1  23    9.22    0.65
  -3   1  23    8.47    0.47
   3   1 -23    8.51    0.46
  -3   1  23    9.03    0.62
  -3  -1 -22   13.10    0.74
  -3   1  22   12.29    0.55
   3   1 -22   12.85    0.54
   3  -1  22   12.98    0.75
  -3   1  22   12.79    0.70
  -3  -1 -21    6.01    0.50
  -3   1  21    5.73    0.36
   3   1 -21    5.49    0.35
   3  -1  21    5.84    0.52
  -3   1  21    6.53    0.52
   3  -1  20    3.12    0.38
  -3  -1 -20    2.63    0.34
   3   1 -20    2.57    0.24
  -3   1  20    2.56    0.25
  -3   1  20    2.51    0.32
   3  -1  19    3.01    0.37
  -3  -1 -19    3.03    0.35
   3   1 -19    3.00    0.26
  -3   1  19    2.85    0.25
  -3   1  19    2.68    0.32
  -3  -1 -18    9.05    0.58
   3  -1  18    8.96    0.59
   3   1 -18    8.80    0.40
  -3   1  18    8.94    0.54
   3  -1  17    9.35    0.57
  -3  -1 -17   10.34    0.60
   3   1 -17    9.44    0.40
  -3   1  17   10.53    0.58
  -3  -1 -16    1.59    0.26
   3  -1  16    1.38    0.24
   3   1 -16    1.82    0.19
  -3   1  16    1.63    0.26
   3   1 -15    0.07    0.07
   3  -1  15    0.16    0.14
  -3  -1 -15    0.12    0.12
   3   1 -14    3.13    0.22
  -3  -1 -14    2.82    0.31
   3  -1  14    2.91    0.31
   3   1 -13   10.29    0.37
   3  -1  13    9.94    0.53
  -3  -1 -13   10.19    0.53
  -3  -1 -12    2.90    0.30
   3   1 -12    2.85    0.19
   3   1 -12    2.78    0.23
   3  -1  12    2.85    0.30
   3   1 -11   10.65    0.36
  -3  -1 -11    9.90    0.51
   3  -1  11   10.71    0.52
   3   1 -11   10.73    0.43
   3   1 -10    2.46    0.18
   3  -1  10    2.34    0.26
   3   1 -10    2.31    0.20
  -3  -1 -10    2.40    0.26
   3   1  -9    7.19    0.28
  -3  -1  -9    7.05    0.41
   3  -1   9    7.58    0.42
   3   1  -9    7.16    0.28
   3   1  -8   17.84    0.43
   3   1  -8   19.14    0.45
  -3  -1  -8   18.55    0.63
   3  -1   8   19.53    0.62
   3   1  -8   18.74    0.53
  -3   1   8   18.89    0.59
   3   1  -7   11.18    0.34
   3  -1   7   12.36    0.49
  -3  -1  -7   11.17    0.48
   3   1  -7   11.44    0.35
   3   1  -7   10.96    0.41
   3   1  -6   65.37    0.82
  -3  -1  -6   62.92    1.09
   3  -1   6   65.44    1.06
   3   1  -6   66.50    0.97
   3   1  -6   66.18    0.81
   3   1  -5   24.86    0.51
   3  -1   5   25.45    0.63
  -3  -1  -5   23.83    0.64
   3   1  -5   25.15    0.61
   3   1  -5   24.35    0.50
  -3  -1  -4   38.00    0.78
   3  -1   4   39.95    0.75
   3   1  -4   39.65    0.74
   3   1  -4   38.76    0.63
   3  -1   3   31.33    0.63
  -3  -1  -3   31.30    0.69
   3   1  -3   31.26    0.58
   3   1  -3   31.28    0.66
  -3   1   2    8.13    0.38
   3  -1   2    7.56    0.30
   3   1  -2    7.84    0.30
  -3  -1  -2    7.95    0.34
   3  -1   1    9.37    0.32
   3   1  -1    9.33    0.33
  -3  -1  -1    9.02    0.35
  -3   1   1    9.42    0.40
   3   1   0    2.75    0.19
   3  -1   0    2.71    0.17
  -3   1   0    3.09    0.25
   3  -1   0    2.74    0.22
  -3  -1   0    2.77    0.19
   3  -1  -1    9.01    0.39
  -3  -1   1    8.78    0.32
   3  -1  -1    9.05    0.27
   3   1   1    9.10    0.35
  -3   1  -1    9.09    0.40
  -3   1  -1    9.25    0.32
   3   1   2    7.27    0.34
   3  -1  -2    8.27    0.38
  -3   1  -2    7.87    0.31
   3  -1  -2    7.91    0.24
  -3   1  -2    7.43    0.38
   3   1   2    7.81    0.33
  -3  -1   2    7.47    0.29
   3   1   3   31.10    0.72
  -3   1  -3   31.57    0.76
   3   1   3   30.75    0.68
  -3   1  -3   30.55    0.63
   3  -1  -3   31.03    0.73
  -3  -1   3   30.34    0.57
   3  -1  -3   30.95    0.43
   3  -1  -3   31.48    0.72
  -3   1  -4   38.04    0.86
   3   1   4   38.48    0.79
   3   1   4   38.84    0.83
   3  -1  -4   39.54    0.82
   3  -1  -4   36.87    0.44
   3  -1  -4   39.19    0.81
  -3   1  -4   39.23    0.75
   3   1   5   25.16    0.66
   3   1   5   25.81    0.70
  -3   1  -5   23.92    0.61
   3  -1  -5   23.66    0.33
   3  -1  -5   25.36    0.66
  -3   1  -5   24.75    0.70
   3  -1  -5   24.77    0.65
   3  -1  -6   65.31    1.05
  -3   1  -6   64.52    1.05
   3   1   6   66.86    1.14
  -3   1  -6   67.05    1.17
   3  -1  -6   64.59    1.06
   3  -1  -7   11.40    0.46
   3  -1  -7   11.33    0.45
   3   1   7   10.77    0.48
   3  -1  -7   10.11    0.22
  -3   1  -7   10.95    0.50
   3  -1  -8   19.23    0.59
   3   1   8   18.28    0.63
   3  -1  -8   17.33    0.30
  -3   1  -8   19.32    0.66
  -3  -1   8   18.52    0.54
   3  -1  -9    6.76    0.35
   3   1   9    7.04    0.41
   3  -1  -9    6.69    0.20
  -3   1  -9    7.14    0.42
  -3  -1   9    7.19    0.34
   3  -1 -10    2.33    0.23
   3   1  10    2.40    0.26
   3  -1 -10    2.27    0.13
  -3   1 -10    2.56    0.26
  -3  -1  10    2.48    0.21
   3  -1 -11   10.66    0.46
   3   1  11   10.43    0.52
  -3   1 -11    9.99    0.51
  -3  -1  11   11.04    0.44
   3  -1 -11   10.01    0.28
   3  -1 -12    3.19    0.27
   3   1  12    2.96    0.30
   3  -1 -12    2.93    0.17
  -3   1 -12    2.70    0.28
  -3  -1  12    3.19    0.25
  -3  -1  12    2.88    0.19
   3  -1 -13   10.32    0.49
  -3   1 -13    9.51    0.52
   3  -1 -13   10.05    0.33
   3   1  13   10.41    0.54
  -3  -1  13   10.21    0.44
  -3  -1  13   10.13    0.36
   3  -1 -14    3.18    0.29
   3   1  14    3.61    0.35
   3  -1 -14    3.10    0.20
  -3   1 -14    2.71    0.30
  -3  -1  14    2.97    0.25
  -3  -1  14    3.21    0.21
  -3  -1  15    0.16    0.08
  -3   1 -15    0.15    0.12
   3   1  15    0.15    0.15
   3  -1 -15    0.24    0.09
   3  -1 -15    0.21    0.13
  -3  -1  16    1.72    0.18
  -3   1 -16    1.41    0.25
   3  -1 -16    1.53    0.17
   3   1  16    1.33    0.24
   3  -1 -16    1.47    0.22
  -3  -1  17   10.19    0.41
   3   1  17   10.46    0.60
  -3   1 -17   10.60    0.60
   3  -1 -17    9.42    0.39
   3  -1 -17   10.20    0.53
  -3  -1  18    8.71    0.39
   3  -1 -18    8.52    0.50
   3   1  18    8.85    0.59
   3  -1 -18    8.47    0.39
  -3   1 -18    8.77    0.56
   3  -1 -19    2.83    0.31
  -3   1 -19    2.54    0.33
   3   1  19    3.62    0.40
  -3   1 -20    2.48    0.33
   3  -1 -20    1.99    0.25
  -3  -1  20    2.37    0.28
   3   1  20    2.98    0.39
   3   1  21    6.43    0.53
  -3   1 -21    6.09    0.50
   3  -1 -21    5.64    0.43
  -3  -1  21    5.88    0.44
   3   1  22   13.06    0.76
  -3   1 -22   12.38    0.72
   3  -1 -22   13.52    0.66
  -3  -1  22   14.00    0.66
   3   1  23    8.67    0.65
  -3   1 -23    8.82    0.63
   3  -1 -23    8.41    0.55
  -3  -1  23    8.77    0.56
   3   1  24    4.89    0.51
  -3   1 -24    4.46    0.46
   3  -1 -24    4.98    0.45
  -3  -1  24    5.75    0.46
  -3   1 -25    4.18    0.44
   3   1  25    4.14    0.48
   3  -1 -25    4.44    0.42
  -3  -1  25    4.33    0.41
  -3   1 -26    0.89    0.24
   3   1  26    0.64    0.24
   3  -1 -26    0.98    0.24
  -3  -1  26    1.15    0.27
  -3   1 -27    0.99    0.28
   3   1  27    0.94    0.30
   3  -1 -27    0.84    0.22
  -3  -1  27    0.94    0.24
  -3   1 -28    0.07    0.18
   3   1  28   -0.13    0.21
   3  -1 -28    0.13    0.16
  -3  -1  28    0.01    0.15
  -3   1 -29   -0.03    0.18
   3   1  29    0.00    0.19
   3  -1 -29    0.34    0.19
  -3   1 -30    0.09    0.13
   3   1  30    0.04    0.17
  -3  -1  30    0.46    0.23
   3  -1 -30   -0.10    0.18
  -3   1 -31    0.04    0.16
   3   1  31    0.04    0.16
  -3  -1  31    0.35    0.21
   3  -1 -31    0.18    0.16
   3  -1 -32    0.10    0.17
  -3   1 -32   -0.09    0.21
   3   1  32    0.21    0.22
  -3   1 -33    0.29    0.20
   3   1  33    0.24    0.23
  -3   1 -34   -0.29    0.17
  -3  -1  34    0.50    0.24
   3   1  34    0.42    0.27
   3  -1 -35    0.14    0.22
  -3   1 -35   -0.30    0.25
   3   1  35    0.15    0.28
  -3  -1  35    0.42    0.25
  -3   1 -36    0.14    0.20
   3   1  36    0.77    0.33
  -3  -1  36    1.15    0.32
  -3   2  37    0.65    0.31
  -3   2  36    1.03    0.35
   3  -2  35   -0.01    0.21
  -3  -2 -35    0.29    0.24
  -3   2  35    0.55    0.29
   3  -2  34    0.07    0.23
  -3  -2 -34    0.12    0.19
  -3   2  34    0.38    0.26
   3  -2  33    0.08    0.24
  -3  -2 -33   -0.04    0.19
  -3   2  33    0.55    0.29
   3  -2  32    0.07    0.22
  -3  -2 -32   -0.05    0.18
   3  -2  31    0.46    0.26
  -3  -2 -31    0.04    0.19
  -3   2  31    0.25    0.22
  -3  -2 -30    0.63    0.25
   3  -2  30    1.17    0.32
  -3   2  30    0.88    0.29
   3  -2  29    0.76    0.27
  -3  -2 -29    0.82    0.27
  -3   2  29    1.04    0.30
   3  -2  28   -0.19    0.17
  -3  -2 -28    0.15    0.19
  -3   2  28    0.08    0.11
   3  -2  27    0.74    0.26
  -3  -2 -27    0.31    0.19
  -3   2  27    0.62    0.17
  -3  -2 -26    0.64    0.24
  -3   2  26    0.81    0.18
  -3   2  26    0.99    0.26
   3   2 -25    1.13    0.20
   3  -2  25    1.02    0.28
  -3  -2 -25    1.19    0.30
  -3   2  25    0.77    0.18
  -3   2  25    1.11    0.28
   3   2 -24    2.44    0.26
  -3  -2 -24    2.70    0.38
  -3   2  24    2.39    0.26
   3  -2  24    2.87    0.42
  -3   2  24    2.80    0.39
   3   2 -23    1.18    0.20
   3  -2  23    1.43    0.33
  -3  -2 -23    1.02    0.29
  -3   2  23    0.97    0.19
  -3   2  23    1.33    0.31
   3   2 -22    1.10    0.19
   3  -2  22    0.92    0.27
  -3  -2 -22    1.35    0.30
  -3   2  22    0.93    0.18
  -3   2  22    1.19    0.30
   3   2 -21    4.58    0.31
  -3  -2 -21    4.89    0.47
   3  -2  21    4.31    0.46
  -3   2  21    4.28    0.30
  -3   2  21    4.35    0.43
  -3  -2 -20    3.38    0.39
   3  -2  20    4.10    0.43
  -3   2  20    3.52    0.27
  -3   2  20    4.48    0.45
  -3  -2 -19    5.73    0.48
  -3   2  19    5.02    0.30
  -3   2  19    6.17    0.50
   3  -2  19    4.95    0.46
  -3  -2 -18    5.49    0.48
   3  -2  18    5.82    0.49
  -3   2  18    5.28    0.29
   3   2 -18    4.95    0.26
  -3   2  18    5.75    0.47
  -3  -2 -17    7.69    0.53
   3  -2  17    8.28    0.55
  -3   2  17    8.17    0.34
   3   2 -17    7.81    0.30
  -3   2  17    8.11    0.54
   3   2 -16    1.28    0.13
  -3   2  16    1.52    0.15
   3  -2  16    1.81    0.29
  -3  -2 -16    1.42    0.26
  -3   2  16    1.73    0.27
   3  -2  15    0.19    0.16
  -3  -2 -15    0.33    0.16
  -3   2  15    0.22    0.07
  -3   2  15    0.31    0.15
   3   2 -15    0.18    0.06
   3  -2  14    0.65    0.19
  -3  -2 -14    0.44    0.17
   3   2 -14    0.44    0.08
  -3   2  14    0.42    0.13
  -3  -2 -13    3.19    0.32
   3  -2  13    2.70    0.29
   3   2 -13    3.34    0.16
   3   2 -12    0.75    0.08
   3  -2  12    0.90    0.20
   3  -2  11    0.45    0.17
  -3  -2 -11    0.41    0.14
   3   2 -11    0.36    0.06
   3   2 -11    0.42    0.07
   3   2 -10   10.90    0.29
  -3  -2 -10   11.50    0.52
   3   2 -10   10.60    0.25
   3  -2  10   11.54    0.52
  -3  -2  -9   10.30    0.49
   3   2  -9   10.15    0.25
   3   2  -9    9.88    0.26
   3  -2   9   10.99    0.50
   3   2  -8    5.77    0.19
   3  -2   8    6.47    0.39
  -3  -2  -8    6.15    0.37
   3   2  -8    6.19    0.28
   3   2  -8    5.85    0.20
   3   2  -7   11.15    0.27
   3  -2   7   12.35    0.49
   3   2  -7   11.21    0.27
   3   2  -7   11.32    0.37
  -3  -2  -7   11.05    0.48
  -3  -2  -6   24.67    0.68
   3  -2   6   25.95    0.68
   3   2  -6   24.19    0.40
   3   2  -6   24.15    0.54
   3   2  -6   24.40    0.41
   3   2  -5   58.80    0.64
  -3  -2  -5   58.42    1.00
   3  -2   5   60.11    0.97
   3   2  -5   58.69    0.84
   3   2  -4   17.30    0.36
  -3  -2  -4   16.70    0.53
   3  -2   4   17.98    0.52
   3   2  -4   17.68    0.46
   3   2  -3   10.92    0.30
  -3  -2  -3   10.69    0.41
   3  -2   3   11.70    0.40
   3   2  -2   14.76    0.37
  -3   2   2   14.72    0.28
   3  -2   2   15.15    0.42
  -3  -2  -2   14.87    0.45
  -3   2   1    2.05    0.12
   3   2  -1    1.93    0.15
   3  -2   1    2.31    0.17
  -3  -2  -1    1.99    0.17
  -3  -2   0    0.02    0.06
   3   2   0   -0.03    0.05
   3  -2   0    0.02    0.05
  -3   2   0    0.07    0.05
  -3   2  -1    2.09    0.15
   3   2   1    2.11    0.17
   3  -2  -1    2.01    0.13
  -3   2  -1    2.26    0.23
  -3  -2   1    2.07    0.15
   3  -2  -1    1.77    0.20
  -3  -2   2   15.33    0.38
   3   2   2   15.34    0.46
  -3   2  -2   14.84    0.41
   3  -2  -2   14.63    0.29
  -3   2  -2   14.57    0.56
   3  -2  -2   15.57    0.57
  -3   2  -3   11.27    0.39
  -3  -2   3   11.03    0.31
   3  -2  -3   10.46    0.20
  -3   2  -3   11.32    0.49
   3  -2  -3   10.87    0.48
   3   2   4   19.31    0.56
  -3   2  -4   17.72    0.51
   3   2   4   16.94    0.59
  -3   2  -4   17.95    0.63
  -3  -2   4   17.44    0.36
   3  -2  -4   17.10    0.60
   3  -2  -5   57.91    1.10
   3   2   5   60.50    1.03
  -3   2  -5   57.93    1.13
   3   2   5   57.71    1.10
  -3   2  -5   59.53    0.98
   3   2   6   24.36    0.74
  -3   2  -6   24.56    0.75
  -3   2  -6   25.42    0.67
   3  -2  -6   24.30    0.72
  -3   2  -7   12.20    0.53
   3  -2  -7   11.51    0.50
   3   2   7   10.99    0.51
   3  -2  -8    6.30    0.38
   3   2   8    5.94    0.38
  -3   2  -8    5.91    0.39
   3  -2  -9   10.12    0.48
   3   2   9   10.37    0.52
  -3   2  -9   10.12    0.51
   3  -2 -10   10.88    0.51
   3   2  10   10.82    0.55
  -3  -2  10   10.80    0.39
  -3   2 -10   11.05    0.54
   3   2  11    0.18    0.12
  -3  -2  11    0.38    0.09
  -3   2 -11    0.27    0.14
   3  -2 -12    0.75    0.07
  -3   2 -12    0.95    0.18
  -3  -2  12    1.01    0.14
   3   2  12    0.71    0.17
   3  -2 -12    0.89    0.19
   3  -2 -13    3.14    0.31
   3  -2 -13    2.99    0.15
   3   2  13    3.10    0.32
  -3   2 -13    3.00    0.30
  -3  -2  13    2.93    0.23
   3  -2 -14    0.38    0.07
   3  -2 -14    0.57    0.16
  -3   2 -14    0.36    0.13
  -3  -2  14    0.27    0.08
  -3  -2  14    0.37    0.06
   3   2  14    0.27    0.15
  -3  -2  15    0.23    0.06
   3  -2 -15    0.21    0.14
   3   2  15    0.08    0.11
  -3   2 -15    0.24    0.13
   3  -2 -15    0.27    0.07
  -3  -2  15    0.10    0.08
   3  -2 -16    1.44    0.14
   3   2  16    1.21    0.22
  -3   2 -16    1.52    0.25
   3  -2 -16    1.60    0.25
  -3  -2  16    1.43    0.19
  -3  -2  16    1.39    0.13
  -3  -2  17    8.44    0.32
   3  -2 -17    8.42    0.52
   3  -2 -17    8.25    0.33
   3   2  17    8.03    0.55
  -3   2 -17    9.34    0.57
  -3  -2  18    5.06    0.26
   3   2  18    5.04    0.46
   3  -2 -18    4.94    0.28
   3  -2 -18    5.23    0.43
  -3  -2  19    5.34    0.28
   3  -2 -19    5.02    0.29
   3   2  19    5.71    0.49
   3  -2 -19    5.60    0.44
  -3   2 -19    5.77    0.49
  -3  -2  20    3.65    0.24
   3   2  20    3.23    0.38
   3  -2 -20    3.59    0.37
  -3   2 -20    3.58    0.40
   3   2  21    4.41    0.45
  -3   2 -21    4.69    0.44
   3  -2 -21    4.02    0.39
  -3   2 -22    0.71    0.25
   3   2  22    0.88    0.28
   3  -2 -22    0.92    0.22
  -3   2 -23    1.13    0.28
   3  -2 -23    1.16    0.27
  -3  -2  23    1.39    0.25
   3   2  23    1.18    0.32
   3  -2 -24    2.62    0.36
   3   2  24    2.91    0.41
  -3   2 -24    2.45    0.36
  -3  -2  24    2.67    0.30
  -3   2 -25    0.92    0.26
   3   2  25    0.91    0.28
   3  -2 -25    0.91    0.23
  -3  -2  25    1.18    0.23
  -3   2 -26    0.98    0.26
   3   2  26    0.73    0.23
   3  -2 -26    1.42    0.29
  -3  -2  26    1.18    0.23
  -3   2 -27    0.46    0.17
   3   2  27    0.42    0.22
   3  -2 -27    0.88    0.25
  -3  -2  27    0.73    0.22
  -3   2 -28   -0.18    0.15
   3   2  28    0.15    0.20
   3  -2 -28    0.24    0.20
  -3  -2  28    0.39    0.19
   3   2  29    0.49    0.24
  -3   2 -29    0.75    0.23
   3  -2 -29    0.51    0.22
  -3  -2  29    0.59    0.21
  -3   2 -30    0.16    0.18
   3   2  30    0.70    0.27
   3  -2 -30    0.63    0.26
  -3  -2  30    0.60    0.22
  -3   2 -31    0.06    0.18
   3   2  31   -0.12    0.20
   3  -2 -31   -0.01    0.16
  -3  -2  31    0.07    0.17
  -3   2 -32    0.01    0.19
   3   2  32    0.44    0.24
  -3  -2  32    0.31    0.20
   3  -2 -32   -0.07    0.18
  -3   2 -33   -0.03    0.20
   3   2  33   -0.02    0.20
   3  -2 -33   -0.30    0.23
  -3   2 -34   -0.19    0.20
   3   2  34    0.19    0.25
   3  -2 -34   -0.08    0.23
  -3   2 -35    0.08    0.17
   3   2  35   -0.18    0.22
  -3   2 -36    0.20    0.21
   3   2  36    0.02    0.17
  -3   2 -37    0.52    0.28
  -3   3  35    0.94    0.33
   3  -3  34    0.43    0.27
  -3  -3 -34    0.22    0.20
  -3   3  34    0.87    0.34
   3  -3  33    0.32    0.29
  -3  -3 -33    0.30    0.26
  -3   3  33    0.85    0.34
   3  -3  32    0.37    0.26
  -3  -3 -32    0.36    0.21
  -3   3  32    0.71    0.32
  -3  -3 -31    0.27    0.26
   3  -3  31    0.03    0.19
  -3   3  31    0.05    0.22
  -3  -3 -30    0.33    0.21
   3  -3  30    0.25    0.25
  -3   3  30    0.56    0.30
  -3  -3 -29    0.85    0.30
   3  -3  29    0.34    0.20
  -3   3  29    0.82    0.31
  -3  -3 -28    0.06    0.16
   3  -3  28    0.05    0.23
  -3   3  28    0.50    0.26
  -3  -3 -27    0.34    0.22
   3  -3  27   -0.01    0.17
  -3   3  27    0.68    0.29
  -3  -3 -26    2.00    0.36
   3  -3  26    2.45    0.40
  -3   3  26    2.16    0.38
  -3  -3 -25    0.36    0.25
   3  -3  25    0.51    0.23
  -3   3  25    0.38    0.16
  -3   3  25    0.46    0.23
  -3  -3 -24    4.39    0.49
   3  -3  24    5.62    0.56
  -3   3  24    4.08    0.31
  -3   3  24    4.95    0.52
  -3  -3 -23    7.24    0.60
   3  -3  23    6.25    0.56
  -3   3  23    6.90    0.39
  -3   3  23    8.22    0.64
  -3  -3 -22    3.65    0.44
  -3   3  22    3.31    0.27
   3  -3  22    3.67    0.45
  -3   3  22    4.01    0.47
  -3  -3 -21    4.29    0.45
   3   3 -21    4.05    0.26
   3  -3  21    3.92    0.45
  -3   3  21    3.51    0.26
  -3   3  21    3.88    0.44
  -3  -3 -20    7.31    0.57
   3   3 -20    7.31    0.33
   3  -3  20    7.78    0.58
  -3   3  20    7.12    0.35
  -3   3  20    8.65    0.62
  -3  -3 -19   11.04    0.67
   3   3 -19   10.02    0.36
   3  -3  19   10.42    0.66
  -3   3  19    9.61    0.38
  -3   3  19   10.96    0.67
  -3  -3 -18    6.04    0.50
   3   3 -18    6.07    0.27
   3  -3  18    6.37    0.51
  -3   3  18    5.74    0.28
  -3   3  18    5.97    0.50
  -3  -3 -17    5.19    0.46
   3   3 -17    4.91    0.23
  -3   3  17    5.05    0.24
   3  -3  17    4.83    0.45
  -3   3  17    4.97    0.46
   3  -3  16    5.84    0.47
  -3  -3 -16    5.54    0.46
   3   3 -16    5.54    0.22
  -3   3  16    5.66    0.24
  -3   3  16    6.19    0.49
  -3  -3 -15    4.43    0.41
   3   3 -15    4.19    0.18
   3  -3  15    4.97    0.42
  -3   3  15    4.12    0.19
  -3   3  15    4.84    0.42
   3   3 -14    1.02    0.08
  -3  -3 -14    1.18    0.24
  -3   3  14    0.94    0.09
   3  -3  14    1.32    0.25
  -3   3  14    1.27    0.25
   3   3 -13    0.46    0.05
  -3   3  13    0.31    0.05
   3   3 -13    0.35    0.04
  -3  -3 -12    7.75    0.47
   3  -3  12    8.31    0.49
  -3  -3 -11    1.07    0.24
   3  -3  11    0.92    0.23
  -3  -3 -10   15.26    0.63
   3  -3  10   16.63    0.66
  -3  -3  -9   12.98    0.57
   3  -3   9   12.95    0.56
  -3  -3  -8   15.50    0.59
   3  -3   8   14.94    0.58
  -3  -3  -7    3.20    0.27
   3  -3   7    3.42    0.28
   3   3  -7    3.03    0.17
  -3  -3  -6    4.24    0.30
   3   3  -6    3.40    0.18
   3   3  -6    3.52    0.12
   3  -3   6    4.15    0.29
  -3  -3  -5   14.42    0.52
   3  -3   5   14.76    0.51
   3   3  -5   14.06    0.29
   3   3  -5   14.04    0.38
  -3  -3  -4   25.16    0.64
   3  -3   4   25.59    0.63
   3   3  -4   25.82    0.44
  -3   3   3    3.93    0.14
  -3  -3  -3    3.95    0.25
   3  -3   3    4.21    0.25
   3   3  -3    4.27    0.20
  -3   3   2    3.93    0.16
  -3  -3  -2    4.02    0.24
   3  -3   2    4.17    0.24
   3   3  -2    4.00    0.21
  -3  -3  -1    5.82    0.27
  -3   3   1    5.62    0.22
   3  -3   1    5.70    0.26
   3   3  -1    5.94    0.26
   3  -3   1    5.65    0.38
  -3   3   0   10.56    0.32
   3  -3   0   10.41    0.32
   3   3   0   10.52    0.37
  -3  -3   0   10.01    0.33
   3  -3   0    9.64    0.48
  -3   3  -1    5.55    0.26
  -3   3  -1    5.38    0.36
   3  -3  -1    5.28    0.21
   3   3   1    6.09    0.31
  -3  -3   1    5.73    0.23
   3  -3  -1    5.73    0.37
   3   3   2    4.36    0.26
  -3   3  -2    4.02    0.23
  -3  -3   2    3.97    0.18
  -3   3  -2    3.92    0.32
   3  -3  -2    3.80    0.31
   3  -3  -3    3.93    0.32
   3   3   3    4.06    0.28
  -3   3  -3    4.45    0.34
  -3   3  -3    4.17    0.25
  -3  -3   3    4.14    0.17
   3  -3  -4   26.13    0.79
  -3   3  -4   26.25    0.64
  -3  -3   4   24.42    0.36
  -3   3  -4   25.59    0.79
   3  -3  -5   14.57    0.61
  -3   3  -5   14.30    0.61
  -3   3  -5   14.62    0.51
   3  -3  -6    3.81    0.32
  -3   3  -6    3.70    0.32
   3   3   6    3.95    0.33
   3  -3  -7    2.61    0.27
  -3   3  -7    3.05    0.30
   3   3   7    3.03    0.30
   3  -3  -8   14.85    0.62
   3   3   8   14.20    0.63
  -3   3  -8   14.87    0.63
   3  -3  -9   12.92    0.59
  -3   3  -9   11.92    0.58
   3   3   9   12.16    0.59
  -3   3 -10   15.98    0.68
   3  -3 -10   16.14    0.67
   3   3  10   16.74    0.70
  -3   3 -11    0.58    0.17
   3   3  11    0.42    0.14
   3  -3 -12    8.25    0.50
   3   3  12    7.18    0.48
  -3   3 -12    8.24    0.50
  -3   3 -13    0.85    0.20
   3  -3 -13    0.61    0.20
   3   3  13    0.32    0.13
  -3  -3  13    0.44    0.10
  -3   3 -14    1.21    0.22
   3   3  14    0.66    0.18
   3  -3 -14    1.28    0.24
  -3  -3  14    1.01    0.13
   3  -3 -15    4.81    0.42
   3   3  15    4.08    0.39
  -3  -3  15    4.58    0.27
  -3   3 -15    4.11    0.38
   3  -3 -16    6.62    0.49
  -3  -3  16    6.01    0.31
  -3   3 -16    5.73    0.45
   3   3  16    5.21    0.45
   3   3  17    4.12    0.41
   3  -3 -17    4.66    0.42
  -3  -3  17    4.86    0.29
  -3   3 -17    5.41    0.46
   3  -3 -18    6.56    0.51
  -3  -3  18    5.69    0.33
  -3   3 -18    7.08    0.53
   3   3  18    6.29    0.51
  -3  -3  18    5.38    0.19
   3   3  19    9.88    0.64
   3  -3 -19   10.35    0.64
  -3   3 -19   10.31    0.63
  -3  -3  19   10.13    0.45
  -3  -3  19    9.10    0.27
   3   3  20    7.20    0.57
  -3   3 -20    6.82    0.53
   3  -3 -20    7.42    0.55
   3   3  21    3.79    0.43
   3  -3 -21    3.33    0.40
  -3   3 -21    4.12    0.44
   3   3  22    2.94    0.40
  -3   3 -22    3.61    0.43
   3  -3 -22    3.64    0.41
   3   3  23    7.19    0.59
   3  -3 -23    6.59    0.55
  -3   3 -23    6.80    0.57
   3   3  24    4.59    0.49
   3  -3 -24    3.74    0.43
  -3   3 -24    3.94    0.45
   3   3  25    0.65    0.23
  -3   3 -25    0.46    0.23
   3  -3 -25    0.62    0.25
  -3  -3  25    0.34    0.16
   3   3  26    2.23    0.38
  -3   3 -26    1.74    0.30
  -3  -3  26    2.15    0.28
   3  -3 -26    2.08    0.36
   3   3  27    0.24    0.23
  -3   3 -27    0.10    0.17
   3  -3 -27    0.14    0.20
  -3  -3  27    0.47    0.17
   3   3  28    0.47    0.24
  -3   3 -28   -0.06    0.16
   3  -3 -28   -0.10    0.20
  -3  -3  28   -0.08    0.12
   3   3  29    1.08    0.28
  -3   3 -29    0.72    0.26
   3  -3 -29    0.59    0.25
  -3   3 -30    0.63    0.26
   3  -3 -30    0.37    0.23
  -3   3 -31   -0.03    0.16
   3   3  31    0.09    0.16
   3  -3 -31    0.14    0.19
   3   3  32    0.22    0.23
  -3   3 -32    0.72    0.26
   3  -3 -32    0.35    0.25
   3   3  33    0.34    0.26
  -3   3 -33    0.13    0.23
   3  -3 -33    0.43    0.23
   3   3  34    0.47    0.25
  -3   3 -34    0.22    0.22
   3  -3 -34   -0.06    0.19
   3   3  35    0.96    0.30
  -3   3 -35    0.68    0.28
   3  -3 -35    0.49    0.28
  -3   3 -36    0.33    0.24
   3  -3 -36    0.11    0.21
  -3   4  34    0.88    0.34
  -3  -4 -33    0.42    0.25
   3  -4  33   -0.06    0.19
  -3   4  33    0.54    0.34
  -3  -4 -32    1.20    0.36
   3  -4  32    1.57    0.39
  -3   4  32    1.39    0.38
  -3  -4 -31    0.66    0.30
   3  -4  31    0.47    0.28
  -3   4  31    0.86    0.33
  -3  -4 -30   -0.01    0.21
   3  -4  30    0.21    0.26
  -3   4  30    0.46    0.31
  -3  -4 -29    0.11    0.22
   3  -4  29    0.38    0.28
  -3   4  29    0.37    0.26
  -3  -4 -28    0.89    0.26
   3  -4  28    0.41    0.23
  -3   4  28    0.51    0.26
   3  -4  27    0.28    0.26
  -3  -4 -27    0.90    0.33
  -3   4  27    0.32    0.23
  -3  -4 -26    1.98    0.37
   3  -4  26    1.70    0.35
  -3   4  26    2.10    0.39
  -3  -4 -25    0.67    0.27
   3  -4  25    0.81    0.26
  -3   4  25    0.85    0.31
  -3  -4 -24    0.79    0.26
   3  -4  24    0.96    0.30
  -3   4  24    1.27    0.32
  -3  -4 -23    1.04    0.32
   3  -4  23    0.68    0.25
  -3   4  23    0.71    0.26
  -3  -4 -22    3.18    0.41
  -3   4  22    3.13    0.25
   3  -4  22    3.27    0.42
  -3   4  22    4.06    0.46
  -3  -4 -21    1.21    0.30
  -3   4  21    0.99    0.15
   3  -4  21    1.43    0.30
  -3   4  21    1.59    0.33
  -3  -4 -20    4.61    0.47
   3  -4  20    5.13    0.49
  -3   4  20    4.44    0.26
  -3   4  20    5.28    0.52
  -3   4  19    1.69    0.17
  -3  -4 -19    1.59    0.32
   3  -4  19    2.31    0.38
  -3  -4 -18   12.14    0.70
  -3   4  18   11.04    0.37
   3  -4  18   12.28    0.71
  -3   4  18   12.14    0.73
  -3  -4 -17    3.68    0.41
   3  -4  17    3.91    0.42
  -3   4  17    3.09    0.19
  -3   4  17    3.19    0.38
  -3  -4 -16    0.28    0.17
  -3   4  16    0.15    0.06
   3  -4  16    0.29    0.18
  -3   4  16    0.24    0.16
  -3  -4 -15    0.08    0.14
  -3   4  15    0.08    0.05
   3  -4  15    0.04    0.14
  -3   4  15    0.03    0.13
  -3  -4 -14    0.84    0.21
  -3   4  14    0.72    0.08
   3  -4  14    0.91    0.22
  -3   4  14    0.62    0.18
  -3  -4 -13    0.53    0.19
  -3   4  13    0.16    0.04
   3  -4  13    0.25    0.17
  -3   4  13    0.33    0.16
  -3  -4 -12    4.98    0.40
   3  -4  12    4.97    0.40
  -3   4  12    4.89    0.42
  -3  -4 -11    3.00    0.33
   3  -4  11    2.92    0.31
  -3  -4 -10    7.91    0.48
   3  -4  10    7.84    0.48
  -3  -4  -9   28.31    0.86
   3  -4   9   30.32    0.88
  -3  -4  -8    1.86    0.26
   3  -4   8    1.76    0.25
  -3  -4  -7    1.88    0.23
   3  -4   7    1.65    0.22
  -3  -4  -6    7.69    0.40
  -3   4   6    6.89    0.18
   3  -4   6    8.14    0.42
   3   4  -6    7.57    0.23
  -3  -4  -5    1.45    0.19
   3   4  -5    1.19    0.09
  -3   4   5    1.23    0.09
   3  -4   5    1.13    0.17
   3   4  -5    1.07    0.10
  -3  -4  -4    6.79    0.35
   3   4  -4    6.37    0.23
  -3   4   4    6.27    0.21
   3  -4   4    6.84    0.36
   3  -4   3    0.90    0.18
  -3  -4  -3    1.16    0.16
   3   4  -3    1.06    0.12
  -3   4   3    1.10    0.12
   3  -4   3    1.09    0.15
  -3  -4  -2   18.30    0.52
   3   4  -2   18.80    0.46
  -3   4   2   18.71    0.43
   3  -4   2   18.92    0.72
  -3  -4  -1   10.92    0.38
   3   4  -1   11.43    0.39
  -3   4   1   11.16    0.36
   3  -4   1   10.84    0.55
  -3  -4   0    4.68    0.24
   3   4   0    4.95    0.27
  -3   4   0    5.13    0.27
   3  -4   0    4.67    0.37
  -3  -4   1   10.91    0.33
  -3   4  -1   11.23    0.40
   3   4   1   11.45    0.43
   3  -4  -1   12.14    0.58
   3  -4  -2   19.58    0.74
  -3  -4   2   18.35    0.39
  -3   4  -2   19.41    0.55
   3   4   2   19.66    0.58
  -3   4  -3    1.40    0.19
  -3  -4   3    1.07    0.09
  -3   4  -3    1.02    0.19
   3  -4  -3    1.16    0.22
   3  -4  -4    7.22    0.47
  -3  -4   4    6.28    0.17
  -3   4  -4    6.67    0.35
  -3   4  -4    6.78    0.44
   3  -4  -5    0.95    0.18
  -3   4  -5    1.02    0.20
   3  -4  -6    7.39    0.48
  -3   4  -6    8.50    0.49
  -3   4  -7    1.59    0.24
   3  -4  -7    1.29    0.22
   3   4   8    1.61    0.25
   3  -4  -8    1.73    0.26
  -3   4  -8    1.50    0.25
   3  -4  -9   29.62    0.96
   3   4   9   30.57    0.97
  -3   4  -9   28.83    0.93
   3  -4 -10    7.75    0.52
   3   4  10    7.24    0.50
  -3   4 -10    6.83    0.47
   3   4  11    2.61    0.31
   3  -4 -11    2.69    0.32
  -3   4 -11    2.46    0.28
   3  -4 -12    5.11    0.44
  -3   4 -12    4.40    0.39
   3   4  12    5.02    0.43
   3   4  13    0.02    0.13
   3  -4 -13    0.45    0.21
  -3   4 -13    0.06    0.13
   3   4  14    0.89    0.23
  -3   4 -14    0.83    0.20
   3  -4 -14    0.54    0.20
  -3   4 -15   -0.23    0.17
   3   4  15    0.00    0.11
   3  -4 -15   -0.04    0.16
  -3   4 -16   -0.11    0.16
   3   4  16    0.38    0.20
   3  -4 -16   -0.22    0.20
  -3  -4  16    0.17    0.07
   3   4  17    3.47    0.39
   3  -4 -17    3.41    0.40
  -3  -4  17    3.21    0.21
  -3   4 -17    3.21    0.39
   3   4  18   11.17    0.69
   3  -4 -18   10.96    0.68
  -3  -4  18   11.05    0.39
  -3   4 -18   10.89    0.64
   3   4  19    1.13    0.26
  -3   4 -19    1.78    0.30
   3  -4 -19    1.52    0.32
  -3  -4  19    1.44    0.17
   3   4  20    4.16    0.43
  -3  -4  20    4.59    0.28
   3  -4 -20    4.98    0.50
  -3   4 -20    4.38    0.43
  -3   4 -21    1.05    0.25
   3   4  21    0.96    0.23
   3  -4 -21    1.46    0.30
  -3  -4  21    1.23    0.17
   3   4  22    3.65    0.43
   3  -4 -22    3.13    0.42
  -3  -4  22    3.98    0.28
  -3   4 -22    4.08    0.44
   3   4  23    0.40    0.25
   3  -4 -23    0.75    0.27
  -3   4 -23    0.58    0.23
   3   4  24    0.95    0.28
   3  -4 -24    0.73    0.25
  -3   4 -24    0.79    0.24
   3   4  25    0.64    0.24
   3  -4 -25    0.22    0.18
  -3   4 -25    0.66    0.22
   3   4  26    1.40    0.30
   3  -4 -26    1.64    0.34
  -3   4 -26    1.32    0.30
   3   4  27   -0.06    0.17
   3  -4 -27    0.48    0.28
  -3   4 -27    0.24    0.18
   3   4  28    0.46    0.24
   3  -4 -28    1.10    0.31
  -3   4 -28    0.64    0.24
   3   4  29    0.37    0.24
  -3   4 -29    0.32    0.20
   3  -4 -29    0.09    0.25
   3   4  30    0.15    0.20
  -3   4 -30    0.21    0.21
   3  -4 -30    0.33    0.25
   3   4  31    0.30    0.25
  -3   4 -31    0.64    0.24
   3  -4 -31    0.43    0.24
   3   4  32    1.23    0.33
  -3   4 -32    0.94    0.26
   3  -4 -32    0.89    0.31
   3   4  33    0.34    0.25
  -3   4 -33    0.04    0.18
   3  -4 -33    0.34    0.25
   3   4  34    0.85    0.30
  -3   4 -34    0.52    0.24
   3  -4 -34    0.84    0.29
   3   4  35   -0.12    0.24
  -3   4 -35    0.23    0.19
   3  -4 -35    0.11    0.22
  -3   4 -36   -0.04    0.20
   3  -4 -36   -0.12    0.23
  -3  -5 -32    0.56    0.31
   3  -5  32    0.88    0.36
  -3   5  32    0.75    0.33
  -3  -5 -31    0.26    0.28
   3  -5  31   -0.24    0.22
  -3   5  31    0.40    0.24
  -3  -5 -30    0.52    0.26
   3  -5  30    0.27    0.24
  -3   5  30    0.19    0.26
  -3  -5 -29    0.51    0.26
   3  -5  29    0.31    0.27
  -3   5  29    0.96    0.33
  -3  -5 -28    1.46    0.38
   3  -5  28    1.06    0.35
  -3   5  28    1.14    0.34
  -3  -5 -27    0.86    0.28
   3  -5  27    1.53    0.35
  -3   5  27    1.58    0.38
   3  -5  26    1.17    0.34
  -3  -5 -26    0.81    0.29
  -3   5  26    0.76    0.31
  -3  -5 -25    0.81    0.27
   3  -5  25    0.68    0.29
  -3   5  25    0.79    0.27
  -3  -5 -24    0.03    0.19
   3  -5  24    0.19    0.23
  -3   5  24    0.49    0.28
  -3  -5 -23    0.74    0.26
   3  -5  23    0.70    0.27
  -3  -5 -22    0.81    0.25
   3  -5  22    1.52    0.34
  -3   5  22    1.77    0.37
  -3  -5 -21    0.97    0.29
   3  -5  21    0.75    0.28
  -3   5  21    0.77    0.28
   3  -5  20    0.45    0.26
  -3  -5 -20    0.54    0.25
  -3   5  20    0.31    0.23
  -3  -5 -19    3.99    0.46
   3  -5  19    4.80    0.47
  -3   5  19    4.17    0.45
  -3   5  18    2.00    0.17
   3  -5  18    1.95    0.34
  -3  -5 -18    2.34    0.35
  -3   5  18    2.08    0.35
  -3  -5 -17    1.93    0.31
  -3   5  17    1.35    0.14
   3  -5  17    1.82    0.33
  -3   5  17    2.22    0.36
  -3  -5 -16    5.47    0.48
   3  -5  16    5.42    0.49
  -3   5  16    5.62    0.50
  -3   5  16    4.36    0.22
  -3  -5 -15    1.23    0.28
  -3   5  15    0.70    0.09
   3  -5  15    1.06    0.24
  -3   5  15    1.29    0.29
  -3  -5 -14    3.25    0.36
  -3   5  14    3.22    0.17
   3  -5  14    3.92    0.40
  -3   5  14    4.00    0.41
  -3  -5 -13    0.31    0.19
  -3   5  13    0.20    0.06
   3  -5  13    0.41    0.20
  -3   5  13    0.01    0.12
  -3   5  12    0.52    0.07
  -3  -5 -12    0.71    0.20
   3  -5  12    0.43    0.16
  -3   5  12    0.68    0.19
  -3   5  11    0.58    0.07
  -3  -5 -11    0.69    0.20
   3  -5  11    0.93    0.21
  -3   5  11    0.57    0.17
  -3   5  10    0.67    0.08
  -3  -5 -10    1.09    0.22
   3  -5  10    0.76    0.20
  -3   5  10    0.59    0.07
  -3   5  10    0.55    0.18
  -3   5   9    0.34    0.06
  -3  -5  -9    0.74    0.19
  -3   5   9    0.29    0.05
   3  -5   9    0.55    0.17
  -3   5   9    0.10    0.15
  -3  -5  -8    4.78    0.36
  -3   5   8    4.27    0.18
  -3   5   8    4.31    0.19
   3  -5   8    5.41    0.39
  -3   5   8    4.65    0.39
  -3   5   7    0.23    0.07
   3  -5   7    0.50    0.16
  -3   5   7    0.24    0.12
  -3  -5  -6    4.45    0.33
  -3   5   6    4.19    0.20
  -3   5   6    4.88    0.40
   3  -5   6    4.14    0.37
   3   5  -6    3.61    0.13
   3  -5   5   -0.08    0.15
   3   5  -5    0.04    0.04
  -3   5   5    0.06    0.06
  -3   5   5   -0.08    0.13
   3   5  -5    0.01    0.03
   3   5  -4    1.89    0.14
   3  -5   4    2.05    0.27
  -3  -5  -4    2.11    0.23
  -3   5   4    1.99    0.16
  -3   5   4    1.72    0.25
   3   5  -3    2.83    0.19
  -3  -5  -3    2.58    0.23
  -3   5   3    2.89    0.20
   3  -5   3    2.57    0.31
  -3  -5  -2    3.12    0.24
   3   5  -2    3.24    0.21
  -3   5   2    3.15    0.21
   3  -5   2    3.18    0.33
   3   5  -1    1.61    0.17
  -3  -5  -1    1.44    0.16
   3  -5   1    1.42    0.23
  -3   5   1    1.80    0.18
  -3  -5   0    1.37    0.15
   3  -5   0    1.19    0.22
   3   5   0    1.36    0.17
  -3   5   0    1.26    0.15
   3   5   1    1.77    0.19
  -3  -5   1    1.47    0.14
  -3   5  -1    1.80    0.19
   3  -5  -1    2.04    0.28
   3  -5  -2    3.19    0.35
  -3  -5   2    3.08    0.18
   3  -5  -3    3.25    0.33
  -3  -5   3    2.75    0.15
   3  -5  -4    1.70    0.25
  -3  -5   4    1.92    0.10
   3  -5  -5   -0.13    0.19
   3  -5  -6    4.34    0.39
  -3   5  -6    3.83    0.36
  -3   5  -7    0.55    0.18
   3  -5  -7    0.19    0.17
   3  -5  -8    4.42    0.41
  -3   5  -8    4.80    0.41
  -3   5  -9    0.03    0.12
   3  -5  -9    0.19    0.17
   3   5  10    0.36    0.15
   3  -5 -10    0.63    0.24
  -3   5 -10    0.78    0.21
   3   5  11    0.41    0.16
  -3   5 -11    0.41    0.15
  -3   5 -12    0.71    0.20
   3   5  12    0.57    0.19
   3  -5 -12    1.11    0.29
  -3   5 -13    0.09    0.15
   3  -5 -13    0.28    0.20
   3   5  13   -0.02    0.14
   3  -5 -14    3.41    0.40
   3   5  14    3.45    0.39
  -3   5 -14    3.31    0.36
   3   5  15    0.65    0.20
   3  -5 -15    0.76    0.25
  -3   5 -15    0.81    0.21
  -3   5 -16    4.75    0.44
   3  -5 -16    4.79    0.48
   3   5  16    5.54    0.50
   3   5  17    1.82    0.30
   3  -5 -17    1.86    0.33
  -3   5 -17    1.70    0.30
  -3   5 -18    2.36    0.34
   3   5  18    2.88    0.39
   3  -5 -18    2.03    0.36
  -3   5 -19    4.91    0.46
   3   5  19    4.53    0.48
   3  -5 -19    5.74    0.55
   3   5  20   -0.04    0.20
  -3   5 -20    0.59    0.23
   3  -5 -20    0.39    0.26
   3   5  21    0.61    0.23
  -3   5 -21    0.82    0.23
   3  -5 -21    0.55    0.28
   3   5  22    0.70    0.22
  -3   5 -22    1.21    0.25
   3  -5 -22    1.28    0.31
  -3   5 -23    0.63    0.22
   3  -5 -23    0.91    0.29
   3   5  23    0.96    0.26
   3   5  24    0.08    0.20
  -3   5 -24    0.15    0.18
   3  -5 -24   -0.13    0.20
  -3   5 -25    0.87    0.26
   3   5  25    0.54    0.24
   3  -5 -25    0.39    0.24
  -3   5 -26    0.80    0.25
   3  -5 -26    0.53    0.27
   3   5  26    1.07    0.32
  -3   5 -27    1.00    0.29
   3   5  27    1.36    0.34
   3  -5 -27    1.35    0.36
  -3   5 -28    0.87    0.27
   3   5  28    1.09    0.31
   3  -5 -28    1.27    0.34
  -3   5 -29    0.27    0.23
   3   5  29    0.38    0.23
  -3   5 -30    0.26    0.22
   3   5  30    0.41    0.24
   3  -5 -30    0.63    0.27
  -3   5 -31    0.15    0.18
   3   5  31    0.85    0.32
   3  -5 -31    0.46    0.29
  -3   5 -32    0.23    0.18
   3   5  32    0.91    0.31
   3  -5 -32    0.91    0.32
  -3   5 -33    0.12    0.19
   3   5  33    0.79    0.33
   3  -5 -33    0.54    0.31
  -3   5 -34    0.94    0.29
   3  -5 -34    0.46    0.25
  -3   5 -35    0.46    0.25
  -3  -6 -30    0.31    0.23
   3  -6  30    0.20    0.24
  -3   6  30    0.54    0.33
  -3  -6 -29    0.47    0.28
   3  -6  29    0.90    0.34
  -3   6  29    1.11    0.31
  -3  -6 -28    0.09    0.23
   3  -6  28    0.11    0.23
  -3   6  28    0.27    0.27
  -3  -6 -27    0.43    0.23
   3  -6  27    0.42    0.27
  -3   6  27    0.43    0.30
  -3  -6 -26    0.83    0.31
   3  -6  26    1.07    0.32
  -3   6  26    0.82    0.32
  -3  -6 -25    0.14    0.21
   3  -6  25    0.42    0.28
  -3   6  25   -0.03    0.23
  -3  -6 -24    0.15    0.20
   3  -6  24    0.31    0.22
  -3   6  24    0.67    0.26
  -3  -6 -23    0.18    0.23
   3  -6  23    0.12    0.23
  -3   6  23    0.35    0.27
  -3  -6 -22    1.82    0.35
   3  -6  22    1.46    0.34
  -3   6  22    1.83    0.36
  -3  -6 -21    1.44    0.34
   3  -6  21    1.08    0.32
  -3   6  21    2.04    0.39
  -3  -6 -20    6.07    0.57
   3  -6  20    5.28    0.53
  -3   6  20    6.37    0.61
  -3  -6 -19    3.72    0.47
   3  -6  19    2.84    0.42
  -3   6  19    3.25    0.44
  -3  -6 -18    0.37    0.22
   3  -6  18    0.01    0.20
  -3   6  18    0.14    0.23
  -3  -6 -17    0.61    0.23
   3  -6  17    0.43    0.20
  -3   6  17    0.40    0.22
  -3  -6 -16    0.31    0.21
   3  -6  16    0.00    0.17
  -3   6  16    0.16    0.18
  -3  -6 -15    0.64    0.23
  -3   6  15    0.49    0.09
   3  -6  15    0.39    0.19
  -3   6  15    0.22    0.18
  -3   6  14    0.46    0.09
   3  -6  14    0.49    0.20
  -3   6  14    0.21    0.17
  -3  -6 -13   -0.04    0.18
  -3  -6 -13    0.48    0.22
  -3   6  13    0.28    0.08
   3  -6  13    0.27    0.18
  -3   6  13   -0.08    0.18
  -3  -6 -12    7.41    0.54
  -3  -6 -12    7.60    0.53
  -3   6  12    7.30    0.29
  -3   6  12    7.35    0.56
  -3  -6 -11    1.55    0.26
  -3  -6 -11    1.95    0.30
  -3   6  11    1.64    0.14
  -3   6  11    1.53    0.28
  -3  -6 -10    0.31    0.15
  -3   6  10    0.43    0.08
  -3   6  10    0.49    0.17
   3  -6  10    0.36    0.16
  -3  -6  -9    0.19    0.15
   3  -6   9    0.64    0.18
  -3   6   9    0.65    0.10
  -3  -6  -9    0.86    0.20
  -3   6   9    0.38    0.09
  -3   6   9    0.22    0.17
  -3  -6  -8    3.04    0.31
  -3   6   8    2.91    0.20
  -3  -6  -8    3.08    0.32
  -3   6   8    2.93    0.34
   3  -6   8    2.98    0.34
  -3  -6  -7    0.47    0.13
  -3  -6  -7    0.73    0.18
   3  -6   7    0.26    0.15
  -3   6   7    0.62    0.11
  -3   6   7    0.73    0.20
  -3  -6  -6    2.93    0.29
  -3   6   6    2.91    0.22
  -3  -6  -6    3.07    0.30
  -3   6   6    3.22    0.34
   3  -6   6    2.93    0.34
  -3  -6  -5    0.30    0.11
  -3  -6  -5    0.37    0.16
   3  -6   5    0.31    0.18
   3   6  -5    0.28    0.06
  -3   6   5    0.18    0.09
  -3   6   5    0.11    0.14
   3   6  -4    1.80    0.15
  -3  -6  -4    1.62    0.22
  -3  -6  -4    1.93    0.23
   3  -6   4    2.06    0.30
  -3   6   4    1.56    0.17
  -3   6   4    1.78    0.26
   3  -6   3    5.85    0.47
   3   6  -3    5.18    0.27
  -3  -6  -3    5.33    0.34
  -3   6   3    4.88    0.29
  -3  -6  -3    4.97    0.34
  -3  -6  -2    0.21    0.11
  -3  -6  -2    0.40    0.13
   3  -6   2    0.29    0.17
   3   6  -2    0.26    0.09
  -3   6   2    0.30    0.11
   3  -6   1    3.10    0.35
   3   6  -1    2.67    0.23
  -3  -6  -1    2.84    0.23
  -3  -6  -1    2.68    0.24
   3  -6   0    1.11    0.25
  -3  -6   0    0.84    0.14
   3  -6  -1    2.82    0.35
  -3  -6   1    2.85    0.21
   3  -6  -2    0.05    0.14
  -3  -6   2    0.30    0.09
   3  -6  -3    4.97    0.44
  -3  -6   3    5.09    0.22
  -3  -6   4    1.68    0.12
   3  -6  -4    1.54    0.25
  -3  -6   5    0.23    0.04
   3  -6  -5    0.35    0.20
  -3  -6   5    0.19    0.04
   3  -6  -6    2.91    0.36
   3  -6  -7    0.87    0.25
   3  -6  -8    3.29    0.40
  -3   6  -9    0.65    0.19
   3  -6  -9    0.77    0.23
  -3   6 -10    0.48    0.18
   3  -6 -10    0.77    0.24
   3  -6 -11    1.74    0.32
   3   6  11    1.51    0.27
  -3   6 -11    1.43    0.26
   3  -6 -12    6.75    0.57
  -3   6 -12    6.68    0.52
   3   6  12    7.07    0.56
  -3   6 -13    0.46    0.20
   3   6  13    0.07    0.17
   3  -6 -13    0.44    0.23
   3   6  14    0.31    0.15
   3  -6 -14    0.30    0.17
  -3   6 -14    0.48    0.18
   3   6  15    0.23    0.15
   3  -6 -15    0.26    0.18
  -3   6 -15    0.29    0.17
   3   6  16   -0.12    0.17
  -3   6 -16    0.03    0.12
  -3   6 -17    0.33    0.18
   3   6  17    0.69    0.23
   3  -6 -17    0.38    0.23
  -3   6 -18    0.18    0.20
   3   6  18    0.09    0.17
   3  -6 -18    0.19    0.24
  -3   6 -19    3.06    0.40
   3  -6 -19    3.81    0.49
   3   6  19    3.06    0.42
   3   6  20    6.00    0.58
  -3   6 -20    6.34    0.55
   3  -6 -20    6.18    0.61
   3   6  21    1.27    0.31
   3  -6 -21    1.20    0.34
  -3   6 -21    1.65    0.32
   3   6  22    1.48    0.32
   3  -6 -22    2.28    0.42
  -3   6 -22    1.71    0.30
   3   6  23    0.02    0.15
  -3   6 -23   -0.09    0.18
   3   6  24   -0.08    0.17
  -3   6 -24    0.51    0.21
   3  -6 -24    0.05    0.17
   3   6  25   -0.25    0.22
  -3   6 -25   -0.09    0.16
   3  -6 -25   -0.01    0.27
   3   6  26    0.80    0.27
  -3   6 -26    1.22    0.29
   3  -6 -26    0.71    0.31
   3   6  27    0.04    0.16
  -3   6 -27    0.32    0.23
   3  -6 -27    0.22    0.23
  -3   6 -28   -0.11    0.17
   3   6  28    0.24    0.23
   3  -6 -28    0.47    0.30
   3   6  29    0.81    0.28
  -3   6 -29    0.67    0.24
   3  -6 -29    0.78    0.28
   3   6  30    0.74    0.28
  -3   6 -30    0.27    0.22
   3  -6 -30    1.02    0.38
   3   6  31    1.01    0.33
  -3   6 -31    0.81    0.27
   3  -6 -31    1.26    0.35
   3   6  32    0.45    0.31
  -3   6 -32    0.26    0.20
   3  -6 -32    0.44    0.31
  -3   6 -33    0.86    0.29
  -3  -7 -29    0.96    0.31
   3  -7  29    0.88    0.31
  -3  -7 -28   -0.05    0.20
   3  -7  28    0.33    0.29
  -3   7  28    0.42    0.25
  -3  -7 -27    0.41    0.26
   3  -7  27    0.47    0.29
  -3   7  27    1.25    0.37
  -3  -7 -26    0.24    0.20
   3  -7  26    0.30    0.22
  -3   7  26    0.86    0.32
  -3  -7 -25    0.52    0.26
   3  -7  25    0.83    0.32
  -3   7  25    0.74    0.27
  -3  -7 -24    0.75    0.30
   3  -7  24    0.48    0.24
  -3   7  24    0.45    0.27
  -3   7  23    0.12    0.23
  -3  -7 -23    0.09    0.19
  -3  -7 -22    1.16    0.33
  -3   7  22    0.61    0.26
  -3  -7 -21    0.44    0.26
  -3   7  21    0.47    0.26
  -3  -7 -20    1.39    0.34
  -3   7  20    1.14    0.31
  -3  -7 -19    0.58    0.27
  -3   7  19    0.22    0.19
  -3  -7 -18    3.39    0.44
  -3   7  18    2.26    0.38
  -3  -7 -17    2.24    0.37
  -3  -7 -17    2.66    0.41
  -3   7  17    2.70    0.41
  -3  -7 -16    1.46    0.30
  -3  -7 -16    2.01    0.35
  -3   7  16    1.76    0.36
  -3  -7 -15    2.15    0.34
  -3  -7 -15    3.08    0.40
  -3   7  15    2.68    0.39
   3  -7  15    2.38    0.35
  -3  -7 -14    3.48    0.41
  -3  -7 -14    4.14    0.45
  -3   7  14    3.78    0.45
   3  -7  14    3.78    0.41
  -3  -7 -13    0.05    0.18
   3  -7  13    0.21    0.19
  -3   7  13    0.06    0.17
  -3  -7 -12    1.28    0.26
   3  -7  12    0.90    0.22
  -3   7  12    1.26    0.15
  -3   7  12    1.05    0.23
  -3  -7 -11    0.05    0.15
   3  -7  11    0.25    0.18
  -3   7  11    0.14    0.08
  -3  -7 -10   -0.15    0.20
   3  -7  10    0.00    0.14
  -3   7  10    0.14    0.07
  -3   7  10    0.09    0.16
  -3  -7  -9   -0.01    0.17
   3  -7   9    0.24    0.18
  -3   7   9   -0.05    0.17
   3  -7   8    1.44    0.26
  -3   7   8    1.37    0.25
  -3  -7  -8    0.97    0.20
   3  -7   7    0.74    0.23
  -3   7   7    0.43    0.19
  -3  -7  -7    0.36    0.14
   3  -7   6    2.54    0.33
  -3   7   6    2.48    0.32
  -3  -7  -6    2.22    0.28
   3  -7   5    0.10    0.15
  -3   7   5   -0.01    0.15
  -3  -7  -5    0.07    0.13
   3  -7   4    0.34    0.18
  -3  -7  -4   -0.02    0.11
   3  -7   3    6.09    0.51
  -3  -7  -3    5.09    0.38
   3  -7   2    3.85    0.42
  -3  -7  -2    2.89    0.28
   3  -7   1    2.39    0.33
  -3  -7  -1    1.82    0.22
   3  -7   0    1.32    0.26
  -3  -7   0    1.30    0.19
  -3  -7   1    2.25    0.21
  -3  -7   1    1.95    0.21
   3  -7  -1    1.59    0.27
   3  -7  -2    2.80    0.37
  -3  -7   2    3.39    0.24
  -3  -7   2    3.24    0.26
   3  -7  -3    4.60    0.45
  -3  -7   3    5.37    0.27
  -3  -7   3    5.29    0.31
   3  -7  -4    0.14    0.21
  -3  -7   4    0.08    0.06
   3  -7  -5    0.01    0.20
  -3  -7   5    0.07    0.05
   3  -7  -6    2.75    0.38
   3  -7  -7    0.76    0.26
   3  -7  -8    1.76    0.34
   3  -7  -9    0.26    0.21
   3  -7 -10    0.36    0.20
   3   7  11    0.09    0.16
   3  -7 -11    0.34    0.24
   3   7  12    1.21    0.28
   3  -7 -12    1.93    0.36
  -3   7 -12    1.61    0.28
   3   7  13    0.20    0.17
   3  -7 -13   -0.20    0.24
  -3   7 -13    0.07    0.14
   3  -7 -14    3.84    0.50
   3   7  14    3.52    0.43
  -3   7 -14    3.76    0.42
   3  -7 -15    2.57    0.42
   3   7  15    1.85    0.35
  -3   7 -15    2.34    0.35
   3   7  16    1.23    0.28
  -3   7 -16    1.12    0.27
   3  -7 -16    1.39    0.34
  -3   7 -17    2.11    0.33
   3   7  17    2.59    0.40
   3  -7 -17    2.17    0.37
   3   7  18    2.22    0.38
   3  -7 -18    3.18    0.46
  -3   7 -18    2.93    0.41
   3   7  19    0.70    0.28
   3  -7 -19    0.58    0.29
  -3   7 -19    0.42    0.23
   3   7  20    1.36    0.32
   3  -7 -20    1.43    0.39
  -3   7 -20    1.21    0.29
   3   7  21    0.52    0.26
  -3   7 -21    0.44    0.24
   3  -7 -21    0.48    0.25
   3   7  22    0.71    0.26
  -3   7 -22    0.78    0.25
   3  -7 -22    0.47    0.28
   3   7  23   -0.09    0.22
  -3   7 -23    0.20    0.16
   3  -7 -23    0.25    0.27
  -3   7 -24    0.25    0.17
   3   7  24   -0.07    0.20
   3  -7 -24    0.33    0.24
   3   7  25    0.55    0.22
  -3   7 -25    0.80    0.25
   3  -7 -25    0.94    0.32
  -3   7 -26    0.28    0.21
   3  -7 -26   -0.08    0.22
   3   7  26    0.17    0.19
  -3   7 -27    0.46    0.22
   3   7  27    0.25    0.24
   3  -7 -27    0.55    0.31
  -3   7 -28    0.10    0.19
   3   7  28   -0.12    0.21
   3  -7 -28    0.46    0.27
  -3   7 -29    0.63    0.24
   3   7  29    0.78    0.27
   3  -7 -29    0.98    0.38
   3   7  30    0.21    0.22
  -3  -8 -27    0.61    0.35
  -3  -8 -26    0.46    0.24
  -3   8  26   -0.18    0.20
  -3  -8 -25    0.58    0.29
  -3   8  25    0.54    0.27
  -3  -8 -24    0.29    0.27
  -3   8  24    0.48    0.29
  -3  -8 -23    0.45    0.23
  -3   8  23    0.10    0.19
  -3  -8 -22    0.46    0.28
  -3   8  22    0.33    0.27
  -3  -8 -21    0.75    0.32
  -3   8  21    0.33    0.25
   3  -8  21    0.13    0.16
   3  -8  20   -0.04    0.17
  -3  -8 -20    0.76    0.29
  -3   8  20    0.63    0.26
  -3  -8 -19    0.20    0.21
   3  -8  19    0.12    0.16
  -3   8  19    0.15    0.21
  -3  -8 -18    0.08    0.18
   3  -8  18   -0.09    0.17
  -3  -8 -18    0.09    0.22
  -3   8  18    0.13    0.21
  -3  -8 -17   -0.09    0.23
   3  -8  17    0.19    0.18
  -3   8  17    0.13    0.15
  -3  -8 -16    0.02    0.18
   3  -8  16    0.24    0.19
  -3   8  16   -0.02    0.18
  -3  -8 -15    0.00    0.22
   3  -8  15    0.31    0.18
  -3   8  15    0.19    0.17
  -3  -8 -14    0.80    0.23
   3  -8  14    1.09    0.26
  -3   8  14    1.14    0.28
  -3  -8 -13    0.10    0.20
   3  -8  13    0.83    0.22
  -3   8  13    0.47    0.20
   3  -8  12    0.52    0.21
  -3   8  12    0.85    0.25
  -3  -8 -12    0.40    0.17
  -3  -8 -11    3.92    0.43
  -3   8  11    4.12    0.46
   3  -8  11    4.09    0.45
   3  -8  10    1.05    0.26
  -3   8  10    0.94    0.25
  -3  -8 -10    0.90    0.23
   3  -8   9    1.81    0.33
  -3   8   9    1.92    0.33
  -3  -8  -9    1.36    0.27
   3  -8   8    0.83    0.25
  -3   8   8    0.83    0.24
  -3  -8  -8    1.09    0.26
   3  -8   7    2.35    0.35
  -3   8   7    2.15    0.33
  -3  -8  -7    2.18    0.30
  -3   8   6    0.33    0.15
   3  -8   6    0.80    0.24
  -3  -8  -6    0.46    0.16
   3  -8   5    2.65    0.38
  -3   8   5    2.11    0.32
  -3  -8  -5    1.74    0.27
   3  -8   4    2.81    0.39
  -3  -8  -4    2.67    0.32
   3  -8   3   -0.09    0.22
  -3  -8  -3    0.06    0.13
   3  -8   2    0.96    0.22
  -3  -8  -2    1.35    0.22
   3  -8   1    1.12    0.24
  -3  -8  -1    1.55    0.23
   3  -8   0   -0.08    0.21
  -3  -8   0    0.03    0.11
   3  -8  -1    1.46    0.29
  -3  -8   1    1.59    0.20
   3  -8  -2    1.16    0.30
  -3  -8   2    1.32    0.18
   3  -8  -3   -0.03    0.18
  -3  -8   3    0.22    0.10
   3  -8  -4    2.79    0.39
  -3  -8   4    2.20    0.21
   3  -8  -5    2.24    0.38
   3  -8  -6    1.09    0.33
   3  -8  -7    2.52    0.39
   3  -8  -8    1.06    0.30
   3  -8  -9    1.97    0.39
   3  -8 -10    1.66    0.37
   3  -8 -11    3.97    0.52
   3   8  12    0.44    0.20
   3  -8 -12    0.39    0.27
   3   8  13    0.22    0.16
   3  -8 -13    0.23    0.22
   3   8  14    0.54    0.20
   3  -8 -14    1.02    0.34
   3   8  15   -0.03    0.17
   3  -8 -15    0.21    0.24
   3   8  16    0.21    0.16
   3  -8 -16    0.42    0.28
   3   8  17    0.24    0.17
   3  -8 -17    0.49    0.29
  -3   8 -17    0.36    0.18
   3   8  18    0.06    0.15
   3  -8 -18    0.12    0.18
  -3   8 -18    0.17    0.18
   3   8  19    0.34    0.18
  -3   8 -19    0.70    0.24
   3  -8 -19    0.78    0.33
  -3   8 -20    0.26    0.17
   3   8  20    0.01    0.15
   3  -8 -20    0.51    0.26
   3   8  21    0.26    0.18
   3  -8 -21    0.38    0.26
  -3   8 -21    0.50    0.23
   3   8  22    0.04    0.18
  -3   8 -22    0.01    0.18
   3  -8 -22    0.09    0.19
   3   8  23    0.17    0.20
  -3   8 -23   -0.02    0.17
   3  -8 -23    0.10    0.27
  -3   8 -24   -0.06    0.18
   3   8  24    0.13    0.20
  -3   8 -25    0.16    0.16
   3   8  25    0.28    0.18
   3  -8 -25    0.28    0.25
   3   8  26   -0.42    0.26
   3  -8 -26   -0.44    0.25
   3   8  27   -0.21    0.26
   3   8  28    0.30    0.22
  -3  -9 -25    0.60    0.32
  -3  -9 -24    0.26    0.19
   3  -9  23    0.00    0.17
  -3  -9 -23    0.19    0.25
  -3   9  23    0.21    0.27
   3  -9  22   -0.04    0.16
  -3   9  22   -0.37    0.29
  -3  -9 -22    0.10    0.27
   3  -9  21   -0.01    0.19
  -3  -9 -21    0.36    0.24
  -3   9  21    0.07    0.22
  -3  -9 -20    0.04    0.24
  -3  -9 -20    0.51    0.28
   3  -9  20    0.07    0.15
  -3   9  20    0.03    0.22
  -3  -9 -19    0.37    0.17
   3  -9  19    0.45    0.19
  -3   9  19    0.58    0.25
  -3  -9 -18   -0.22    0.26
  -3  -9 -18    0.49    0.32
   3  -9  18    0.33    0.17
  -3   9  18    0.05    0.22
  -3  -9 -17    2.21    0.38
   3  -9  17    2.78    0.40
  -3   9  17    3.27    0.47
  -3  -9 -16    0.75    0.28
   3  -9  16    0.87    0.28
  -3   9  16    0.76    0.32
  -3  -9 -15    2.21    0.39
   3  -9  15    2.74    0.40
  -3   9  15    2.72    0.44
  -3  -9 -14    2.39    0.40
   3  -9  14    2.27    0.38
  -3   9  14    2.59    0.43
   3  -9  13    0.31    0.20
  -3   9  13    0.31    0.22
  -3  -9 -13    0.01    0.18
   3  -9  12    2.06    0.36
  -3   9  12    1.52    0.32
  -3  -9 -12    1.62    0.30
   3  -9  11    2.95    0.42
  -3   9  11    2.18    0.37
  -3  -9 -11    2.47    0.37
  -3   9  10    0.10    0.18
  -3  -9 -10    0.01    0.18
   3  -9   9    0.06    0.19
  -3   9   9    0.02    0.14
  -3  -9  -9   -0.12    0.19
   3  -9   8    0.34    0.20
  -3   9   8   -0.02    0.17
  -3  -9  -8   -0.01    0.17
  -3   9   7    0.17    0.16
   3  -9   7    0.41    0.22
  -3  -9  -7    0.02    0.18
   3  -9   6    0.15    0.17
  -3  -9  -6    0.40    0.17
   3  -9   5    0.22    0.21
  -3  -9  -5    0.44    0.18
   3  -9   4    1.66    0.33
  -3  -9  -4    1.99    0.28
   3  -9   3    0.11    0.16
  -3  -9  -3    0.09    0.14
   3  -9   2    1.19    0.29
  -3  -9  -2    0.76    0.18
   3  -9   1    0.22    0.19
  -3  -9  -1    0.21    0.13
   3  -9   0    1.51    0.33
  -3  -9   0    1.27    0.22
   3  -9  -1    0.26    0.23
   3  -9  -2    0.91    0.30
   3  -9  -3    0.22    0.22
   3  -9  -4    2.68    0.42
   3  -9  -5    0.35    0.24
   3  -9  -6    0.76    0.32
   3  -9  -7    0.44    0.26
   3  -9  -8    0.64    0.28
   3  -9  -9    0.40    0.28
   3  -9 -10    0.47    0.28
   3  -9 -11    2.13    0.42
   3  -9 -12    1.86    0.40
   3   9  12    2.11    0.38
   3   9  13    0.64    0.28
   3  -9 -13    0.47    0.26
   3   9  14    3.29    0.47
   3  -9 -14    3.14    0.51
   3   9  15    1.98    0.38
   3  -9 -15    2.47    0.49
   3   9  16    1.07    0.32
   3  -9 -16    1.29    0.40
   3   9  17    2.69    0.42
   3  -9 -17    3.24    0.52
   3   9  18   -0.04    0.15
   3  -9 -18    0.22    0.23
   3   9  19    0.89    0.30
   3  -9 -19    0.65    0.34
   3   9  20    0.07    0.20
   3  -9 -20    0.33    0.23
   3   9  21    0.35    0.25
   3  -9 -21    0.22    0.28
   3   9  22   -0.31    0.23
   3  -9 -22    0.16    0.27
   3   9  23    0.24    0.19
   3   9  24   -0.33    0.22
   3   9  25   -0.46    0.29
  -3 -10 -22    0.44    0.29
  -3 -10 -21    0.49    0.24
  -3 -10 -20   -0.14    0.27
  -3 -10 -20    0.28    0.28
  -3  10  20    0.25    0.22
  -3 -10 -19    0.08    0.23
  -3 -10 -19    0.88    0.32
   3 -10  19    0.50    0.24
  -3  10  19    0.52    0.27
  -3 -10 -18   -0.12    0.25
  -3 -10 -18    0.33    0.28
   3 -10  18    0.24    0.20
  -3  10  18   -0.12    0.24
  -3 -10 -17   -0.31    0.28
   3 -10  17    0.45    0.24
  -3  10  17    0.58    0.29
  -3 -10 -16    0.20    0.21
   3 -10  16    0.28    0.24
  -3  10  16    0.29    0.25
  -3 -10 -15   -0.34    0.26
   3 -10  15    0.17    0.18
  -3  10  15   -0.17    0.24
   3 -10  14    0.33    0.24
  -3  10  14   -0.16    0.20
  -3 -10 -14    0.12    0.20
   3 -10  13    0.96    0.30
  -3  10  13    0.66    0.29
  -3 -10 -13    0.83    0.28
   3 -10  12    1.55    0.36
  -3  10  12    1.13    0.33
  -3 -10 -12    0.98    0.28
   3 -10  11    0.87    0.29
  -3  10  11    1.19    0.33
  -3 -10 -11    0.82    0.25
   3 -10  10    0.49    0.22
  -3  10  10    0.53    0.21
  -3 -10 -10    0.72    0.25
   3 -10   9    0.37    0.18
  -3  10   9    0.00    0.19
  -3 -10  -9    0.27    0.19
   3 -10   8    0.44    0.22
  -3  10   8    0.04    0.18
  -3 -10  -8    0.10    0.17
   3 -10   7    0.01    0.19
  -3 -10  -7   -0.25    0.22
   3 -10   6    0.12    0.19
  -3 -10  -6    0.24    0.16
   3 -10   5    0.31    0.17
  -3 -10  -5    0.38    0.19
   3 -10   4    0.19    0.17
  -3 -10  -4    0.20    0.14
   3 -10   3   -0.18    0.19
   3 -10   2   -0.13    0.20
   3 -10   1   -0.01    0.19
   3 -10   0    1.65    0.37
   3 -10  -1    0.82    0.32
   3 -10  -2    0.35    0.23
   3 -10  -3    0.26    0.25
   3 -10  -4    0.84    0.31
   3 -10  -5    0.61    0.25
   3 -10  -6    0.69    0.30
   3 -10  -7    0.42    0.32
   3 -10  -8    0.54    0.26
   3 -10  -9    0.53    0.30
   3 -10 -10    1.08    0.35
   3 -10 -11    0.83    0.33
   3  10  12    1.27    0.33
   3 -10 -12    1.36    0.38
   3  10  13    1.00    0.29
   3 -10 -13    1.00    0.36
   3  10  14   -0.06    0.14
   3 -10 -14   -0.03    0.22
   3  10  15    0.04    0.18
   3 -10 -15    0.08    0.27
   3  10  16    0.35    0.26
   3 -10 -16    0.12    0.23
   3  10  17   -0.01    0.22
   3 -10 -17    0.45    0.32
   3 -10 -18    0.22    0.28
   3  10  18    0.30    0.24
   3  10  19    0.54    0.24
   3  10  20    0.17    0.20
   3  10  21    0.28    0.23
  -3 -11 -20    0.66    0.32
  -3 -11 -19    0.48    0.27
  -3 -11 -18   -0.06    0.28
  -3 -11 -18    0.98    0.35
  -3 -11 -17   -0.14    0.23
  -3 -11 -17    0.70    0.33
  -3 -11 -16    2.09    0.42
  -3  11  16    2.20    0.43
  -3 -11 -15    0.01    0.19
   3 -11  15    0.19    0.23
  -3  11  15    0.44    0.27
  -3 -11 -14    0.88    0.30
   3 -11  14    1.15    0.33
  -3  11  14    0.89    0.30
   3 -11  13    1.09    0.31
  -3  11  13    1.97    0.39
  -3 -11 -13    1.62    0.36
   3 -11  12    0.41    0.23
  -3  11  12    0.58    0.29
  -3 -11 -12    0.68    0.27
   3 -11  11    0.90    0.27
  -3  11  11    1.02    0.31
  -3 -11 -11    1.00    0.30
  -3  11  10    0.40    0.24
   3 -11  10    0.08    0.16
  -3 -11 -10    0.27    0.20
   3 -11   9   -0.24    0.22
   3 -11   8    0.26    0.22
   3 -11   7    0.12    0.18
   3 -11   6   -0.05    0.20
   3 -11   5    0.35    0.22
   3 -11   4    0.04    0.20
   3 -11   3    0.14    0.20
   3 -11   2    0.23    0.23
   3 -11   1    0.26    0.23
   3 -11   0    0.42    0.25
   3 -11  -1    0.44    0.29
   3 -11  -2    0.86    0.34
   3 -11  -3    0.37    0.28
   3 -11  -4    0.08    0.21
   3 -11  -5    0.38    0.26
   3 -11  -6    0.20    0.25
   3 -11  -7    0.07    0.24
   3 -11  -8   -0.06    0.22
   3 -11  -9   -0.03    0.21
   3 -11 -10    0.10    0.28
   3 -11 -11    1.35    0.44
   3 -11 -12    0.99    0.40
   3  11  12    1.01    0.34
   3  11  13    1.54    0.36
   3  11  14    1.24    0.35
   3  11  15    0.09    0.23
   3 -12  10    0.68    0.27
   3 -12   9    0.36    0.24
   3 -12   8    0.26    0.27
   3 -12   7    0.23    0.25
   3 -12   6    0.42    0.28
   3 -12   5    0.74    0.31
   3 -12   4    0.39    0.31
   3 -12   3    0.67    0.32
   3 -12   2    0.71    0.29
   3 -12   1    0.44    0.30
   3 -12   0    0.83    0.33
   3 -12  -1    0.29    0.26
   3 -12  -2    0.65    0.29
   3 -12  -3    0.98    0.33
   3 -12  -4    0.46    0.26
   4   0   0    4.49    0.27
  -4   0   0    4.30    0.31
   4   0  -1    4.17    0.25
   4   0   1    4.26    0.27
  -4   0  -1    4.10    0.30
  -4   0   1    3.96    0.30
  -4   0  -2    6.06    0.36
   4   0   2    5.72    0.33
  -4   0   2    5.91    0.34
   4   0  -2    5.97    0.29
  -4   0  -3   28.63    0.79
  -4   0   3   27.52    0.72
   4   0  -3   27.77    0.60
   4   0   3   26.99    0.71
   4   0   4  108.50    1.47
  -4   0  -4  110.74    1.57
   4   0   5    6.12    0.38
  -4   0  -5    6.60    0.42
   4   0  -5    5.38    0.33
   4   0   6   20.34    0.67
  -4   0  -6   19.68    0.71
   4   0  -6   20.39    0.61
   4   0  -7   16.16    0.54
   4   0   7   15.72    0.61
  -4   0  -7   16.33    0.65
   4   0   8    0.72    0.17
  -4   0  -8    0.78    0.17
   4   0  -8    0.69    0.13
   4   0  -9    0.94    0.14
   4   0   9    1.13    0.20
  -4   0  -9    1.04    0.19
   4   0 -10    1.14    0.17
   4   0  10    1.29    0.20
  -4   0 -10    1.35    0.21
   4   0 -10    1.20    0.14
   4   0 -11    2.99    0.25
   4   0  11    2.94    0.30
   4   0 -11    2.97    0.21
  -4   0 -11    3.10    0.31
  -4   0 -12    0.18    0.15
   4   0 -12    0.07    0.11
   4   0  12    0.32    0.14
   4   0 -12    0.07    0.07
   4   0 -13    6.46    0.37
   4   0  13    6.53    0.46
   4   0 -13    5.87    0.30
  -4   0 -13    5.99    0.45
  -4   0 -14    0.69    0.21
   4   0  14    0.94    0.23
   4   0 -14    0.83    0.17
   4   0 -14    0.70    0.13
   4   0 -15    2.56    0.24
   4   0  15    3.19    0.35
   4   0 -15    2.22    0.20
  -4   0 -15    2.87    0.34
  -4   0  15    2.32    0.26
  -4   0 -16    1.08    0.26
   4   0  16    0.87    0.24
   4   0 -16    0.40    0.11
   4   0 -16    0.31    0.12
  -4   0  16    0.35    0.15
   4   0  17    2.75    0.39
  -4   0 -17    2.24    0.35
   4   0 -17    1.69    0.23
  -4   0  17    2.09    0.31
   4   0 -18   18.98    0.69
   4   0  18   19.57    0.89
  -4   0 -18   19.42    0.89
  -4   0  18   19.34    0.79
   4   0  19    6.42    0.56
   4   0 -19    5.62    0.39
  -4   0 -19    6.22    0.54
  -4   0  19    5.53    0.45
  -4   0 -20    2.95    0.39
   4   0  20    2.68    0.38
   4   0 -20    2.14    0.25
  -4   0  20    2.88    0.35
   4   0  21    5.76    0.52
  -4   0 -21    5.93    0.51
   4   0 -21    4.98    0.37
  -4   0  21    5.62    0.46
  -4   0 -22    0.00    0.16
   4   0  22    0.16    0.18
   4   0 -22    0.06    0.12
  -4   0  22   -0.04    0.14
  -4   0 -23    1.09    0.25
   4   0  23    1.20    0.29
   4   0 -23    1.62    0.26
  -4   0  23    1.39    0.26
  -4   0 -24    0.34    0.23
   4   0  24   -0.09    0.19
   4   0 -24    0.12    0.14
  -4   0  24    0.03    0.16
  -4   0 -25    1.93    0.35
   4   0  25    2.43    0.39
   4   0 -25    2.00    0.29
  -4   0  25    2.22    0.33
  -4   0 -26   -0.19    0.20
  -4   0  26    0.00    0.15
  -4   0 -27   -0.14    0.18
   4   0  27   -0.01    0.20
  -4   0  27    0.18    0.17
  -4   0 -28    0.51    0.22
   4   0  28    0.19    0.26
  -4   0  28    0.41    0.20
  -4   0 -29    0.24    0.22
   4   0  29    0.28    0.21
  -4   0  29    0.44    0.22
  -4   0 -30    0.30    0.23
   4   0  30    0.17    0.23
  -4   0  30    0.26    0.15
  -4   0 -31   -0.10    0.19
   4   0  31    0.03    0.20
  -4   0  31    0.11    0.17
  -4   0 -32    0.29    0.20
   4   0  32    0.24    0.26
  -4   0  32    0.00    0.17
  -4   0 -33    0.15    0.18
   4   0  33   -0.27    0.24
  -4   0  33   -0.13    0.16
  -4   0 -34   -0.04    0.22
   4   0  34    0.36    0.26
  -4   0  34    0.04    0.16
  -4   0  35    0.31    0.21
  -4   0  36    0.35    0.25
  -4   0  37   -0.02    0.23
  -4   1  37    0.46    0.25
  -4   1  36    0.19    0.22
  -4   1  35   -0.08    0.22
  -4  -1 -34    0.32    0.22
   4  -1  34    1.01    0.32
  -4   1  34    0.49    0.28
  -4  -1 -33    0.34    0.27
   4  -1  33    0.45    0.25
  -4   1  33    0.13    0.20
   4  -1  32    0.47    0.25
  -4   1  32    0.78    0.28
  -4  -1 -32    0.19    0.19
   4  -1  31    0.20    0.29
  -4   1  31    0.10    0.20
  -4  -1 -31    0.39    0.22
   4  -1  30   -0.09    0.20
  -4   1  30    0.13    0.19
  -4  -1 -30   -0.48    0.25
   4  -1  29    0.50    0.29
  -4   1  29    0.30    0.23
  -4  -1 -29    0.16    0.20
   4  -1  28   -0.07    0.19
  -4   1  28    0.33    0.20
  -4  -1 -28    0.36    0.19
   4  -1  27    0.06    0.24
  -4   1  27    0.12    0.21
  -4  -1 -27   -0.15    0.16
   4  -1  26    1.14    0.30
  -4   1  26    0.92    0.26
  -4  -1 -26    0.73    0.22
   4  -1  25    0.32    0.20
  -4   1  25    0.06    0.16
  -4  -1 -25   -0.22    0.21
   4  -1  24    0.10    0.15
  -4   1  24    0.22    0.18
  -4  -1 -24    0.12    0.19
   4  -1  23    1.40    0.30
  -4   1  23    1.86    0.31
  -4  -1 -23    1.27    0.28
   4  -1  22    1.13    0.28
   4   1 -22    1.20    0.19
  -4   1  22    1.17    0.23
  -4  -1 -22    1.36    0.28
   4  -1  21    0.33    0.22
   4   1 -21    0.09    0.10
  -4   1  21   -0.09    0.15
  -4  -1 -21    0.19    0.15
   4   1 -20    2.23    0.24
   4  -1  20    2.41    0.36
  -4   1  20    2.28    0.31
  -4  -1 -20    2.43    0.36
  -4  -1 -19    6.46    0.54
   4  -1  19    6.77    0.55
   4   1 -19    6.08    0.36
  -4   1  19    6.25    0.49
  -4  -1 -18    9.15    0.63
   4  -1  18   10.30    0.66
   4   1 -18    9.23    0.43
  -4   1  18    9.64    0.60
  -4  -1 -17   13.60    0.74
   4  -1  17   13.70    0.73
   4   1 -17   12.61    0.49
  -4   1  17   12.51    0.67
  -4  -1 -16   13.52    0.72
   4   1 -16   13.30    0.49
   4  -1  16   14.64    0.72
  -4   1  16   13.11    0.66
  -4  -1 -15    0.22    0.23
   4  -1  15    0.37    0.21
   4   1 -15    0.10    0.09
  -4   1  15    0.24    0.15
   4   1 -14    3.97    0.27
   4   1 -14    3.62    0.25
  -4  -1 -14    4.01    0.39
   4  -1  14    4.14    0.38
  -4   1  14    3.50    0.34
   4   1 -13    4.10    0.26
   4  -1  13    4.75    0.39
  -4  -1 -13    4.14    0.39
  -4   1  13    4.07    0.36
   4   1 -13    4.45    0.28
   4   1 -12    0.14    0.07
  -4  -1 -12    0.17    0.12
   4   1 -12    0.42    0.12
   4  -1  12    0.12    0.14
  -4   1  12    0.36    0.16
  -4  -1 -11    0.21    0.13
   4   1 -11    0.42    0.10
   4  -1  11    0.71    0.19
   4   1 -11    0.40    0.10
  -4   1  11    0.37    0.13
   4   1 -10    4.55    0.26
   4  -1  10    4.99    0.38
   4   1 -10    4.13    0.26
  -4  -1 -10    4.71    0.37
   4   1  -9   10.45    0.39
   4  -1   9   10.97    0.53
  -4  -1  -9    9.74    0.52
   4   1  -9   10.16    0.40
   4   1  -8    4.42    0.26
   4   1  -8    4.04    0.25
   4  -1   8    4.11    0.33
  -4  -1  -8    4.15    0.33
   4   1  -7    1.06    0.14
   4   1  -7    1.23    0.14
  -4  -1  -7    1.20    0.19
   4  -1   7    1.13    0.18
   4  -1   6    1.09    0.16
  -4  -1  -6    1.65    0.21
   4   1  -6    1.30    0.15
   4   1  -6    1.45    0.16
   4  -1   5    4.36    0.29
  -4  -1  -5    4.22    0.32
   4   1  -5    4.83    0.27
   4  -1   4    5.58    0.33
   4   1  -4    6.09    0.31
  -4  -1  -4    5.49    0.36
   4   1  -3    0.84    0.13
   4  -1   3    1.02    0.17
  -4  -1  -3    0.85    0.17
  -4   1   2   24.81    0.73
   4  -1   2   24.92    0.62
   4   1  -2   25.45    0.65
  -4  -1  -2   24.97    0.69
  -4  -1  -1   17.32    0.57
   4  -1   1   17.00    0.50
   4   1  -1   17.28    0.54
  -4   1   1   16.39    0.61
  -4  -1   0   30.41    0.73
   4   1   0   30.19    0.74
   4  -1   0   30.70    0.64
   4   1   0   30.29    0.73
  -4   1   0   29.28    0.82
   4   1   1   16.72    0.58
   4  -1  -1   16.60    0.45
  -4  -1   1   17.33    0.55
  -4   1  -1   16.94    0.63
  -4   1  -2   25.32    0.78
  -4  -1   2   24.94    0.64
   4   1   2   24.63    0.70
   4  -1  -2   25.97    0.53
  -4   1  -3    0.96    0.15
  -4  -1   3    0.74    0.15
   4   1   3    0.98    0.18
   4  -1  -3    0.87    0.10
  -4   1  -3    0.49    0.16
   4  -1  -3    0.83    0.17
  -4  -1   4    5.44    0.29
  -4   1  -4    5.74    0.39
  -4   1  -4    6.03    0.33
   4   1   4    5.50    0.35
   4  -1  -4    5.44    0.22
   4  -1  -4    5.67    0.36
  -4   1  -5    4.40    0.34
   4  -1  -5    4.41    0.19
   4   1   5    4.40    0.32
   4  -1  -5    4.88    0.34
   4  -1  -6    1.34    0.19
   4   1   6    1.10    0.18
  -4   1  -6    1.54    0.22
   4  -1  -6    1.41    0.11
   4  -1  -7    1.08    0.16
  -4   1  -7    1.19    0.21
   4   1   7    1.20    0.18
   4  -1  -7    1.10    0.09
   4  -1  -8    3.81    0.31
   4   1   8    3.90    0.33
   4  -1  -8    3.73    0.16
  -4   1  -8    4.28    0.35
   4  -1  -9    9.94    0.48
   4   1   9   10.29    0.54
   4  -1  -9    9.24    0.25
  -4   1  -9   10.38    0.55
   4  -1 -10    4.29    0.32
   4   1  10    4.29    0.37
   4  -1 -10    4.09    0.18
  -4   1 -10    4.41    0.38
   4   1  11    0.10    0.11
   4  -1 -11    0.40    0.13
   4  -1 -11    0.40    0.07
  -4   1 -11    0.57    0.18
   4  -1 -12    0.31    0.13
   4   1  12    0.28    0.15
   4  -1 -12    0.15    0.05
  -4   1 -12    0.15    0.14
   4  -1 -13    4.37    0.35
   4   1  13    4.13    0.39
   4  -1 -13    3.97    0.20
  -4   1 -13    4.62    0.41
   4  -1 -14    4.05    0.35
   4   1  14    3.58    0.36
   4  -1 -14    3.43    0.19
  -4   1 -14    4.00    0.39
   4   1  15    0.45    0.20
   4  -1 -15    0.27    0.09
   4  -1 -15    0.80    0.19
  -4   1 -15    0.51    0.21
   4  -1 -16   13.12    0.61
   4   1  16   13.06    0.70
   4  -1 -16   12.47    0.41
   4  -1 -17   12.76    0.61
   4   1  17   14.84    0.76
  -4   1 -17   14.36    0.76
  -4  -1  17   12.47    0.48
   4  -1 -18    8.80    0.53
   4   1  18    8.68    0.61
  -4   1 -18    9.33    0.63
  -4  -1  18    9.32    0.53
   4   1  19    6.49    0.54
  -4   1 -19    5.82    0.52
  -4  -1  19    6.29    0.44
   4  -1 -19    6.00    0.45
  -4   1 -20    2.48    0.36
   4   1  20    2.34    0.35
   4  -1 -20    2.06    0.28
  -4  -1  20    1.87    0.27
  -4   1 -21    0.04    0.15
   4   1  21    0.46    0.21
   4  -1 -21   -0.03    0.16
  -4  -1  21    0.00    0.15
   4   1  22    1.30    0.30
  -4   1 -22    1.04    0.26
   4  -1 -22    1.07    0.22
  -4  -1  22    1.62    0.25
  -4   1 -23    1.58    0.32
   4   1  23    1.80    0.36
   4  -1 -23    1.03    0.22
  -4  -1  23    1.25    0.23
  -4   1 -24    0.24    0.17
   4   1  24   -0.04    0.16
   4  -1 -24    0.21    0.14
  -4  -1  24    0.27    0.15
  -4   1 -25    0.03    0.17
   4   1  25    0.07    0.20
   4  -1 -25    0.41    0.20
  -4  -1  25    0.07    0.15
  -4   1 -26    1.05    0.27
   4   1  26    0.48    0.24
   4  -1 -26    1.31    0.27
  -4  -1  26    1.09    0.24
  -4   1 -27   -0.28    0.20
   4   1  27    0.09    0.20
   4  -1 -27    0.46    0.21
  -4  -1  27    0.02    0.14
  -4   1 -28    0.08    0.17
   4   1  28    0.42    0.23
   4  -1 -28    0.35    0.18
  -4  -1  28    0.22    0.17
  -4   1 -29    0.34    0.19
   4   1  29    0.32    0.19
  -4  -1  29    0.14    0.15
  -4   1 -30   -0.06    0.17
   4   1  30   -0.23    0.24
  -4  -1  30   -0.03    0.16
  -4   1 -31    0.02    0.15
   4   1  31    0.21    0.24
  -4  -1  31    0.08    0.17
  -4   1 -32    0.84    0.27
   4   1  32    0.80    0.30
  -4  -1  32    0.67    0.24
  -4   1 -33    0.44    0.24
   4   1  33    0.52    0.30
  -4  -1  33    0.29    0.18
  -4   1 -34    0.57    0.29
   4   1  34    0.37    0.26
  -4   2  36    0.20    0.26
  -4   2  35   -0.03    0.22
  -4   2  34    0.73    0.30
  -4  -2 -33    0.31    0.21
  -4   2  33    0.27    0.25
   4  -2  32    0.32    0.24
  -4  -2 -32    0.27    0.26
  -4   2  32    0.63    0.29
   4  -2  31    1.72    0.40
  -4  -2 -31    0.83    0.28
  -4   2  31    1.03    0.32
   4  -2  30    0.14    0.22
  -4  -2 -30   -0.09    0.16
  -4   2  30    0.20    0.23
   4  -2  29    0.21    0.26
  -4  -2 -29    0.10    0.23
  -4   2  29   -0.04    0.18
   4  -2  28    0.26    0.24
  -4  -2 -28    0.30    0.24
  -4   2  28    0.05    0.18
   4  -2  27    0.29    0.24
  -4  -2 -27    0.32    0.26
  -4   2  27    0.19    0.17
   4  -2  26    0.02    0.19
  -4  -2 -26   -0.01    0.15
  -4   2  26   -0.04    0.17
   4  -2  25    0.82    0.27
  -4  -2 -25    0.34    0.16
  -4   2  25    0.53    0.21
   4  -2  24    1.03    0.28
  -4  -2 -24    1.40    0.31
  -4   2  24    1.22    0.29
  -4  -2 -23    4.50    0.49
   4  -2  23    4.74    0.52
  -4   2  23    4.80    0.48
   4  -2  22    2.32    0.39
  -4  -2 -22    1.99    0.33
  -4   2  22    2.19    0.36
   4  -2  21    1.59    0.34
  -4  -2 -21    1.66    0.33
  -4   2  21    1.54    0.36
  -4  -2 -20   12.08    0.73
   4  -2  20   12.49    0.76
  -4   2  20   11.91    0.71
  -4  -2 -19    6.52    0.56
   4  -2  19    7.23    0.58
  -4   2  19    6.61    0.54
   4  -2  18    6.05    0.52
   4   2 -18    6.21    0.29
  -4   2  18    6.57    0.52
  -4  -2 -18    5.96    0.53
  -4  -2 -17   11.19    0.67
   4  -2  17   11.30    0.67
   4   2 -17   10.96    0.37
  -4   2  17   11.83    0.67
   4   2 -16    3.55    0.21
  -4  -2 -16    3.47    0.38
   4  -2  16    3.71    0.41
  -4   2  16    3.49    0.40
   4   2 -15    1.81    0.15
   4  -2  15    1.75    0.27
   4   2 -15    1.97    0.17
  -4   2  15    1.81    0.28
  -4  -2 -15    2.21    0.31
  -4  -2 -14    2.53    0.32
   4   2 -14    2.46    0.17
   4  -2  14    2.57    0.31
   4   2 -14    2.69    0.19
  -4   2  14    2.46    0.29
   4   2 -13    0.45    0.09
   4  -2  13    0.78    0.23
   4   2 -13    0.47    0.09
  -4  -2 -13    0.58    0.18
   4   2 -12    6.78    0.28
  -4  -2 -12    6.44    0.46
   4  -2  12    6.69    0.46
   4   2 -12    6.59    0.27
  -4   2  12    6.68    0.47
   4   2 -11    1.45    0.13
   4   2 -11    1.59    0.14
   4  -2  11    1.78    0.25
  -4   2  11    1.55    0.25
  -4  -2 -11    1.23    0.21
   4   2 -10    0.16    0.06
   4   2 -10    0.25    0.07
   4  -2  10    0.19    0.11
  -4   2  10    0.32    0.14
  -4  -2 -10    0.45    0.15
   4   2  -9    2.48    0.17
  -4  -2  -9    2.78    0.29
   4  -2   9    2.70    0.28
   4   2  -9    2.39    0.16
   4   2  -8   11.72    0.36
  -4  -2  -8   12.01    0.56
   4  -2   8   12.11    0.54
   4   2  -8   11.81    0.36
  -4  -2  -7    2.06    0.23
   4   2  -7    1.59    0.14
   4   2  -7    1.71    0.15
   4  -2   6    9.09    0.44
   4   2  -6    8.47    0.31
  -4  -2  -6    8.57    0.45
   4   2  -6    8.79    0.32
   4   2  -5   19.92    0.49
  -4  -2  -5   19.53    0.66
   4   2  -4   17.21    0.47
   4  -2   4   18.50    0.58
  -4  -2  -4   17.09    0.59
   4   2  -3   51.81    0.82
   4  -2   3   51.99    0.90
  -4  -2  -3   50.73    0.98
   4  -2   2    0.86    0.16
  -4  -2  -2    0.53    0.14
   4   2  -2    0.57    0.13
  -4   2   1    0.09    0.12
   4  -2   1    0.35    0.10
   4   2  -1    0.29    0.09
  -4  -2  -1    0.31    0.10
   4   2   0    3.38    0.24
   4  -2   0    3.35    0.20
  -4   2   0    3.29    0.20
  -4  -2   0    3.36    0.24
  -4   2   0    3.16    0.30
  -4   2  -1    0.13    0.11
  -4   2  -1    0.25    0.07
  -4  -2   1    0.23    0.08
   4  -2  -1    0.23    0.07
   4   2   1    0.20    0.09
   4  -2  -2    0.58    0.17
  -4   2  -2    0.57    0.11
   4  -2  -2    0.56    0.09
  -4  -2   2    0.47    0.11
  -4   2  -2    0.70    0.17
  -4   2  -3   52.40    1.17
  -4   2  -3   50.60    0.90
   4   2   3   51.15    1.10
  -4  -2   3   51.36    0.83
   4  -2  -3   52.74    1.15
   4  -2  -3   49.18    0.58
   4   2   4   17.28    0.66
  -4   2  -4   16.16    0.53
  -4   2  -4   17.34    0.69
   4  -2  -4   15.52    0.28
  -4  -2   4   16.74    0.46
   4  -2  -4   17.42    0.67
   4   2   5   21.10    0.74
  -4   2  -5   20.55    0.77
   4  -2  -5   20.83    0.73
   4  -2  -6    9.05    0.48
  -4   2  -6    8.88    0.50
   4   2   6    8.35    0.49
   4  -2  -7    1.67    0.24
   4   2   7    1.83    0.24
  -4   2  -7    1.68    0.24
   4  -2  -8   12.25    0.57
  -4   2  -8   12.24    0.61
   4   2   8   12.95    0.61
  -4   2  -9    2.67    0.31
   4  -2  -9    2.41    0.27
   4   2   9    2.20    0.28
  -4   2 -10    0.28    0.14
   4  -2 -10    0.18    0.11
   4   2  10    0.30    0.12
  -4   2 -11    1.53    0.25
   4   2  11    1.34    0.25
   4  -2 -11    1.30    0.22
   4  -2 -12    7.44    0.47
   4   2  12    6.45    0.47
  -4   2 -12    6.82    0.48
   4   2  13    0.21    0.15
   4  -2 -13    0.88    0.21
  -4   2 -13    0.58    0.19
   4  -2 -14    2.87    0.32
   4   2  14    2.61    0.32
  -4   2 -14    2.30    0.29
   4  -2 -15    1.50    0.09
   4   2  15    1.74    0.27
  -4   2 -15    1.83    0.30
   4  -2 -16    3.25    0.35
   4   2  16    3.14    0.36
  -4   2 -16    3.68    0.43
   4  -2 -17   11.79    0.63
   4   2  17   12.19    0.71
  -4   2 -17   12.64    0.72
   4   2  18    6.09    0.53
   4  -2 -18    6.07    0.48
  -4   2 -18    6.74    0.56
   4  -2 -19    6.32    0.49
   4   2  19    7.38    0.59
  -4   2 -19    6.30    0.54
   4  -2 -20   12.01    0.67
  -4   2 -20   12.49    0.76
   4   2  20   12.15    0.76
   4   2  21    1.26    0.33
  -4   2 -21    1.48    0.33
   4  -2 -21    1.12    0.26
  -4  -2  21    1.03    0.19
   4   2  22    2.54    0.39
  -4   2 -22    2.27    0.37
   4  -2 -22    2.02    0.30
  -4  -2  22    2.24    0.28
   4   2  23    4.46    0.50
   4  -2 -23    3.83    0.42
  -4   2 -23    4.10    0.47
  -4  -2  23    4.64    0.39
   4   2  24    1.24    0.29
  -4   2 -24    1.05    0.30
   4  -2 -24    0.71    0.23
  -4  -2  24    0.97    0.21
   4   2  25    0.65    0.27
  -4   2 -25    0.38    0.19
   4  -2 -25    0.25    0.16
  -4  -2  25    0.14    0.13
   4   2  26    0.04    0.16
  -4   2 -26    0.10    0.16
   4  -2 -26    0.37    0.24
  -4  -2  26   -0.04    0.13
  -4   2 -27    0.02    0.16
   4   2  27    0.13    0.18
  -4  -2  27    0.09    0.12
  -4   2 -28    0.02    0.18
   4   2  28    0.01    0.19
   4  -2 -28    0.03    0.17
  -4  -2  28    0.07    0.13
  -4   2 -29   -0.13    0.20
   4   2  29    0.03    0.23
   4  -2 -29    0.14    0.19
  -4  -2  29    0.01    0.14
  -4   2 -30   -0.03    0.19
   4   2  30    0.31    0.20
   4  -2 -30    0.05    0.18
  -4   2 -31    1.48    0.36
   4   2  31    1.34    0.36
   4  -2 -31    1.10    0.30
  -4   2 -32    0.44    0.27
   4   2  32    0.32    0.26
  -4   2 -33    0.20    0.24
   4   2  33    0.29    0.24
  -4   2 -34    0.21    0.23
   4   2  34    0.17    0.20
  -4   3  34    0.38    0.25
   4  -3  33    0.68    0.34
  -4   3  33    0.62    0.24
   4  -3  32    0.03    0.22
  -4  -3 -32    0.22    0.25
  -4   3  32    0.53    0.26
   4  -3  31    0.50    0.23
  -4  -3 -31    0.62    0.26
  -4   3  31    0.93    0.30
   4  -3  30    0.26    0.28
  -4  -3 -30    0.42    0.23
  -4   3  30    0.24    0.21
   4  -3  29    0.25    0.22
  -4  -3 -29    0.77    0.30
  -4   3  29    0.51    0.25
   4  -3  28    0.32    0.23
  -4  -3 -28    0.30    0.19
  -4   3  28    0.57    0.27
   4  -3  27    0.68    0.30
  -4  -3 -27    0.48    0.21
  -4   3  27    0.59    0.26
   4  -3  26    1.15    0.30
  -4  -3 -26    1.42    0.33
  -4   3  26    1.31    0.30
   4  -3  25    0.69    0.27
  -4  -3 -25    0.87    0.28
  -4   3  25    0.81    0.27
   4  -3  24    0.94    0.25
  -4  -3 -24    0.77    0.25
  -4   3  24    0.90    0.24
   4  -3  23    1.09    0.30
  -4  -3 -23    0.46    0.21
  -4   3  23    0.40    0.24
   4  -3  22    1.29    0.30
  -4  -3 -22    1.41    0.31
  -4   3  22    0.80    0.22
   4  -3  21    0.51    0.24
  -4  -3 -21    0.44    0.23
  -4   3  21    0.08    0.18
   4  -3  20    0.17    0.20
  -4  -3 -20    0.11    0.17
  -4   3  20   -0.04    0.18
  -4  -3 -19    4.12    0.45
   4  -3  19    4.60    0.47
  -4   3  19    4.31    0.49
  -4  -3 -18   11.80    0.71
   4  -3  18   13.74    0.76
  -4   3  18   12.76    0.74
  -4  -3 -17    2.51    0.35
   4  -3  17    2.01    0.34
  -4   3  17    2.63    0.36
   4  -3  16    0.24    0.18
  -4  -3 -16    0.14    0.17
  -4   3  16   -0.24    0.18
   4  -3  15    2.41    0.32
  -4  -3 -15    2.33    0.30
  -4   3  15    2.16    0.31
   4  -3  14    0.80    0.23
  -4  -3 -14    0.68    0.19
  -4   3  14    0.43    0.16
   4  -3  13    1.96    0.28
   4   3 -13    1.39    0.09
  -4  -3 -13    1.91    0.28
  -4   3  13    1.47    0.24
   4   3 -12    1.03    0.07
   4  -3  12    1.03    0.21
  -4  -3 -12    1.07    0.20
  -4   3  12    1.09    0.21
   4   3 -11    0.54    0.05
   4  -3  11    0.67    0.19
  -4  -3 -11    0.78    0.18
  -4   3  11    0.79    0.20
   4   3 -10    0.04    0.03
   4  -3  10    0.23    0.17
   4   3 -10   -0.02    0.03
  -4   3  10    0.16    0.17
  -4  -3 -10    0.09    0.12
   4   3  -9    5.84    0.18
   4   3  -9    5.55    0.17
  -4  -3  -9    7.07    0.44
   4  -3   9    6.56    0.43
   4   3  -9    6.33    0.31
   4   3  -8    1.38    0.10
   4   3  -8    1.31    0.09
   4  -3   8    1.72    0.24
   4   3  -8    1.30    0.15
  -4  -3  -8    1.25    0.21
   4   3  -7    0.48    0.07
   4   3  -7    0.69    0.08
   4   3  -7    0.47    0.10
  -4  -3  -7    0.71    0.16
   4   3  -6    8.38    0.26
  -4  -3  -6    8.83    0.46
   4  -3   6    9.30    0.45
   4   3  -6    9.15    0.38
   4   3  -5    9.54    0.29
  -4  -3  -5   10.33    0.48
   4   3  -5    9.64    0.39
   4  -3   5   10.05    0.45
   4   3  -4    4.66    0.22
  -4  -3  -4    4.77    0.32
   4  -3   4    4.59    0.31
   4   3  -4    4.45    0.27
   4   3  -3   18.31    0.45
  -4  -3  -3   18.73    0.60
   4  -3   3   19.38    0.56
   4   3  -2    2.55    0.20
   4  -3   2    2.35    0.20
  -4  -3  -2    2.37    0.21
  -4   3   2    2.31    0.14
   4   3  -2    2.43    0.21
   4   3  -1    1.04    0.14
   4   3  -1    1.31    0.15
  -4   3   1    1.20    0.11
   4  -3   1    1.25    0.14
  -4  -3  -1    1.13    0.15
   4  -3   0    2.09    0.26
   4   3   0    2.41    0.20
  -4   3   0    2.21    0.16
   4  -3   0    2.41    0.17
  -4  -3   0    2.19    0.19
   4   3   0    2.11    0.19
   4   3   1    1.33    0.17
   4  -3  -1    1.12    0.19
  -4   3  -1    1.18    0.13
   4  -3  -1    1.20    0.12
  -4   3  -1    0.97    0.20
  -4  -3   1    1.32    0.14
  -4  -3   2    2.37    0.18
  -4   3  -2    2.36    0.20
   4  -3  -2    2.24    0.14
  -4   3  -2    2.32    0.28
   4  -3  -2    2.44    0.29
  -4  -3   3   18.58    0.46
  -4   3  -3   18.48    0.55
  -4   3  -3   18.58    0.75
   4  -3  -3   18.96    0.75
   4  -3  -4    4.91    0.40
  -4   3  -4    4.86    0.31
  -4  -3   4    4.64    0.22
  -4   3  -4    4.83    0.40
   4  -3  -5   10.34    0.56
   4   3   5    9.71    0.54
  -4   3  -5    9.46    0.54
   4  -3  -6    9.36    0.54
   4   3   6    9.25    0.54
  -4   3  -6    8.59    0.53
  -4   3  -7    0.71    0.17
   4  -3  -7    0.68    0.17
   4   3   7    0.75    0.17
   4   3   8    1.45    0.24
   4  -3  -8    1.18    0.20
  -4   3  -8    1.24    0.22
   4  -3  -9    6.62    0.46
  -4   3  -9    6.04    0.46
   4   3   9    6.47    0.47
   4  -3 -10   -0.19    0.17
   4   3  10    0.03    0.12
  -4   3 -10   -0.07    0.12
   4   3  11    0.51    0.16
   4  -3 -11    0.61    0.18
  -4   3 -11    0.64    0.18
   4   3  12    1.49    0.26
   4  -3 -12    1.12    0.22
  -4   3 -12    0.95    0.21
   4   3  13    1.83    0.28
  -4   3 -13    1.69    0.26
   4  -3 -13    2.06    0.29
  -4   3 -14    0.25    0.13
   4   3  14    0.50    0.20
   4  -3 -15    2.48    0.33
  -4   3 -15    1.95    0.28
   4   3  15    1.59    0.26
  -4   3 -16   -0.08    0.15
   4   3  16   -0.20    0.20
   4  -3 -16    0.30    0.21
   4   3  17    2.40    0.35
   4  -3 -17    2.14    0.32
  -4  -3  17    2.44    0.24
  -4   3 -17    2.57    0.41
   4  -3 -18   12.79    0.72
   4   3  18   12.65    0.76
  -4   3 -18   12.37    0.74
   4  -3 -19    3.37    0.40
   4   3  19    4.34    0.48
  -4   3 -19    3.83    0.44
   4   3  20    0.09    0.21
   4  -3 -20   -0.07    0.21
  -4   3 -20    0.19    0.19
   4   3  21    0.42    0.20
   4  -3 -21   -0.02    0.20
  -4   3 -21    0.26    0.19
   4   3  22    0.80    0.27
   4  -3 -22    1.15    0.27
  -4   3 -22    0.88    0.24
   4   3  23    1.01    0.27
   4  -3 -23    0.68    0.23
  -4   3 -23    0.56    0.23
  -4  -3  23    0.45    0.13
   4   3  24    0.79    0.25
   4  -3 -24    0.72    0.25
  -4   3 -24    0.80    0.25
  -4  -3  24    0.74    0.15
   4   3  25    0.60    0.24
   4  -3 -25    0.87    0.26
  -4   3 -25    0.94    0.28
  -4  -3  25    0.72    0.17
   4   3  26    1.19    0.32
  -4   3 -26    1.24    0.29
   4  -3 -26    1.08    0.28
   4   3  27    0.73    0.25
  -4   3 -27    0.38    0.21
   4  -3 -27    0.60    0.26
   4   3  28    1.18    0.34
  -4   3 -28    0.40    0.22
   4  -3 -28    0.92    0.30
   4   3  29    0.60    0.29
  -4   3 -29    0.16    0.20
   4  -3 -29    0.61    0.26
   4   3  30    0.50    0.28
  -4   3 -30    0.29    0.26
   4  -3 -30    0.34    0.23
   4   3  31    1.26    0.37
  -4   3 -31    0.70    0.28
   4  -3 -31    0.95    0.29
   4   3  32   -0.03    0.17
   4  -3 -32    0.20    0.20
   4   3  33    0.62    0.25
  -4   3 -33    0.30    0.26
   4  -3 -33    0.20    0.22
  -4   3 -34   -0.16    0.22
   4  -4  32    0.51    0.29
  -4  -4 -32    0.66    0.30
  -4   4  32    0.55    0.31
   4  -4  31    0.72    0.30
  -4  -4 -31    0.17    0.23
  -4   4  31    0.76    0.31
   4  -4  30    1.15    0.37
  -4  -4 -30    1.01    0.35
  -4   4  30    0.86    0.32
   4  -4  29    1.24    0.31
  -4  -4 -29    1.65    0.37
  -4   4  29    1.10    0.31
   4  -4  28    0.25    0.27
  -4  -4 -28    0.10    0.22
  -4   4  28    0.10    0.19
   4  -4  27    0.43    0.24
  -4  -4 -27   -0.01    0.16
  -4   4  27    0.29    0.25
   4  -4  26    0.45    0.25
  -4  -4 -26    0.50    0.25
  -4   4  26    0.59    0.26
   4  -4  25    0.09    0.19
  -4  -4 -25    0.17    0.22
  -4   4  25   -0.14    0.23
   4  -4  24    0.39    0.20
  -4  -4 -24    0.30    0.25
  -4   4  24    0.07    0.20
  -4  -4 -23    3.22    0.45
   4  -4  23    2.57    0.41
  -4   4  23    2.33    0.39
  -4  -4 -22    3.94    0.47
   4  -4  22    3.35    0.44
  -4   4  22    3.56    0.46
  -4  -4 -21    1.09    0.28
   4  -4  21    1.10    0.28
  -4   4  21    1.26    0.31
  -4  -4 -20    0.96    0.26
   4  -4  20    0.67    0.22
  -4   4  20    0.63    0.22
  -4  -4 -19    1.23    0.28
   4  -4  19    1.41    0.29
  -4   4  19    1.07    0.28
  -4  -4 -18    6.74    0.55
   4  -4  18    7.19    0.56
  -4   4  18    7.75    0.61
  -4  -4 -17    0.35    0.21
   4  -4  17    0.76    0.26
  -4   4  17    0.56    0.28
  -4  -4 -16    1.86    0.29
   4  -4  16    1.76    0.30
  -4   4  16    1.90    0.31
   4  -4  15    0.04    0.16
  -4  -4 -15    0.22    0.18
  -4   4  15   -0.06    0.18
  -4  -4 -14    3.18    0.36
   4  -4  14    3.06    0.35
  -4   4  14    3.41    0.37
   4  -4  13    0.69    0.21
  -4  -4 -13    0.58    0.22
  -4   4  13    0.30    0.16
  -4  -4 -12    6.13    0.46
   4  -4  12    6.49    0.47
  -4   4  12    6.33    0.50
  -4  -4 -11    1.87    0.28
   4  -4  11    2.47    0.30
  -4   4  11    2.74    0.34
   4  -4  10    1.24    0.22
  -4  -4 -10    1.14    0.22
  -4   4  10    1.17    0.23
   4  -4   9    0.77    0.18
  -4  -4  -9    0.88    0.19
  -4   4   9    0.82    0.20
   4  -4   8    1.12    0.21
  -4  -4  -8    0.88    0.18
  -4   4   8    0.94    0.21
   4   4  -8    0.89    0.12
  -4  -4  -7    5.17    0.37
   4   4  -7    4.52    0.15
   4  -4   7    5.32    0.37
  -4   4   7    5.68    0.44
   4   4  -7    5.01    0.25
   4   4  -7    4.28    0.14
  -4  -4  -6    4.45    0.34
   4   4  -6    4.61    0.18
   4  -4   6    5.05    0.35
   4   4  -6    4.40    0.24
  -4  -4  -5    6.01    0.37
   4   4  -5    5.70    0.23
   4  -4   5    6.05    0.36
   4   4  -5    5.88    0.28
  -4  -4  -4   13.39    0.53
   4   4  -4   13.09    0.38
   4  -4   4   12.75    0.50
  -4   4   3    0.58    0.07
   4  -4   3    0.57    0.13
   4   4  -3    0.65    0.12
   4  -4   3    0.48    0.19
  -4  -4  -3    0.57    0.13
  -4   4   2    2.62    0.16
  -4  -4  -2    2.45    0.21
   4   4  -2    2.78    0.21
   4  -4   2    2.96    0.23
   4  -4   2    2.14    0.29
  -4   4   1    2.46    0.17
  -4  -4  -1    2.33    0.20
   4   4  -1    2.64    0.22
   4  -4   1    2.37    0.20
   4  -4   1    2.69    0.31
  -4   4   0    3.14    0.21
  -4  -4   0    3.14    0.22
   4   4   0    3.30    0.25
   4  -4   0    2.67    0.31
  -4   4  -1    2.34    0.19
  -4  -4   1    2.35    0.18
   4  -4  -1    2.46    0.29
  -4   4  -2    2.93    0.22
  -4  -4   2    2.80    0.18
   4  -4  -2    2.84    0.32
   4  -4  -3    0.58    0.18
  -4   4  -3    0.69    0.14
  -4  -4   3    0.61    0.09
  -4   4  -3    0.66    0.20
   4  -4  -4   13.82    0.69
  -4  -4   4   12.20    0.31
  -4   4  -4   13.55    0.68
   4  -4  -5    6.10    0.47
  -4   4  -5    5.79    0.47
  -4  -4   5    5.24    0.17
   4  -4  -6    4.98    0.43
  -4   4  -6    3.98    0.39
   4  -4  -7    5.11    0.43
   4   4   7    5.00    0.42
  -4   4  -7    4.79    0.42
   4  -4  -8    0.80    0.22
   4   4   8    0.74    0.20
  -4   4  -8    0.73    0.18
   4   4   9    0.74    0.21
   4  -4  -9    0.80    0.20
  -4   4  -9    0.72    0.19
  -4   4 -10    0.99    0.22
   4   4  10    0.81    0.21
   4  -4 -10    0.88    0.22
  -4   4 -11    2.08    0.30
   4   4  11    2.10    0.30
   4  -4 -11    2.62    0.35
   4  -4 -12    6.03    0.49
   4   4  12    5.94    0.49
  -4   4 -12    6.18    0.50
   4   4  13    0.45    0.20
   4  -4 -13    0.76    0.25
  -4   4 -13    0.55    0.20
   4  -4 -14    3.56    0.40
  -4   4 -14    3.28    0.38
   4   4  14    2.61    0.35
   4   4  15    0.00    0.12
   4  -4 -15    0.27    0.22
  -4   4 -15    0.07    0.15
   4   4  16    2.12    0.34
  -4   4 -16    1.48    0.27
   4  -4 -16    2.02    0.33
   4   4  17    0.36    0.22
  -4   4 -17    0.36    0.21
   4  -4 -17    0.20    0.20
  -4   4 -18    7.26    0.57
   4  -4 -18    6.62    0.56
   4   4  18    7.04    0.59
  -4   4 -19    1.24    0.28
   4   4  19    1.34    0.31
   4  -4 -19    1.66    0.33
   4   4  20    0.57    0.22
   4  -4 -20    0.66    0.24
  -4   4 -20    0.74    0.23
  -4   4 -21    1.21    0.29
   4  -4 -21    1.56    0.34
   4   4  21    1.11    0.28
   4  -4 -22    3.55    0.47
   4   4  22    3.59    0.47
  -4   4 -22    4.06    0.48
   4   4  23    2.56    0.39
   4  -4 -23    2.93    0.42
  -4   4 -23    2.57    0.40
  -4   4 -24    0.57    0.25
   4   4  24    0.26    0.23
   4  -4 -24    0.18    0.23
  -4   4 -25    0.09    0.16
   4   4  25   -0.13    0.20
   4  -4 -25   -0.04    0.20
  -4   4 -26    0.63    0.24
   4   4  26    0.40    0.24
   4  -4 -26    0.27    0.23
  -4   4 -27    0.21    0.20
   4   4  27    0.20    0.22
   4  -4 -27    0.21    0.20
  -4   4 -28    0.05    0.15
   4   4  28    0.07    0.17
   4  -4 -28    0.15    0.24
  -4   4 -29    1.02    0.29
   4   4  29    1.25    0.38
   4  -4 -29    1.71    0.36
  -4   4 -30    0.89    0.31
   4   4  30    1.52    0.40
   4  -4 -30    1.57    0.36
   4   4  31    0.91    0.35
   4  -4 -31    0.59    0.27
  -4   4 -31    0.38    0.26
   4   4  32    0.43    0.29
   4  -4 -32    0.67    0.31
  -4   4 -32    0.77    0.29
   4  -4 -33    0.45    0.25
  -4   4 -33    0.45    0.24
   4  -4 -34    0.18    0.25
   4  -4 -35    0.62    0.31
  -4  -5 -30    0.97    0.28
   4  -5  30    1.15    0.36
  -4   5  30    1.09    0.32
  -4  -5 -29    0.41    0.28
   4  -5  29    0.41    0.26
  -4   5  29   -0.20    0.21
  -4  -5 -28    0.57    0.27
   4  -5  28    0.32    0.23
  -4   5  28    0.32    0.23
  -4  -5 -27    0.56    0.26
   4  -5  27    0.10    0.20
  -4   5  27    0.40    0.27
  -4  -5 -26    0.31    0.20
   4  -5  26    0.64    0.28
  -4   5  26    0.00    0.17
  -4  -5 -25    0.80    0.28
   4  -5  25    1.12    0.32
  -4   5  25    0.67    0.24
  -4  -5 -24    1.99    0.38
   4  -5  24    1.30    0.31
  -4   5  24    1.62    0.35
  -4  -5 -23    1.98    0.38
   4  -5  23    1.34    0.32
  -4   5  23    2.50    0.43
  -4  -5 -22    0.37    0.22
   4  -5  22    0.24    0.22
  -4   5  22    0.29    0.26
  -4  -5 -21    0.31    0.22
   4  -5  21    0.39    0.22
  -4   5  21    0.68    0.28
  -4  -5 -20    2.28    0.38
   4  -5  20    2.27    0.37
  -4   5  20    1.81    0.33
  -4  -5 -19    0.42    0.23
   4  -5  19    0.48    0.24
  -4   5  19    0.53    0.21
  -4  -5 -18    0.91    0.24
   4  -5  18    0.74    0.25
  -4   5  18    0.39    0.19
  -4  -5 -17    2.19    0.34
   4  -5  17    1.58    0.31
  -4   5  17    1.88    0.31
  -4  -5 -16    0.06    0.17
   4  -5  16    0.19    0.21
  -4   5  16   -0.06    0.19
  -4  -5 -15    3.96    0.40
   4  -5  15    4.48    0.45
  -4   5  15    4.54    0.45
  -4  -5 -14    0.49    0.19
   4  -5  14    0.55    0.21
  -4   5  14    0.33    0.21
  -4  -5 -13    0.75    0.20
   4  -5  13    0.81    0.23
  -4   5  13    0.57    0.18
  -4  -5 -12    0.76    0.21
   4  -5  12    0.45    0.16
  -4  -5 -11    0.98    0.21
   4  -5  11    1.26    0.23
  -4   5  11    1.05    0.23
  -4  -5 -10    0.08    0.13
   4  -5  10   -0.03    0.12
  -4   5  10    0.04    0.15
  -4  -5  -9    0.99    0.21
   4  -5   9    0.65    0.20
  -4   5   9    0.38    0.17
  -4  -5  -8    6.21    0.42
   4  -5   8    7.08    0.46
  -4   5   8    6.23    0.50
  -4  -5  -7    3.77    0.34
   4  -5   7    3.75    0.34
  -4   5   7    4.37    0.43
  -4  -5  -6    9.43    0.49
   4  -5   6    9.73    0.50
   4  -5   6   10.24    0.62
   4   5  -5    6.54    0.24
  -4  -5  -5    6.55    0.40
  -4   5   5    6.06    0.19
   4  -5   5    6.58    0.40
   4   5  -5    6.07    0.26
   4  -5   5    7.23    0.54
  -4  -5  -4    7.51    0.40
  -4   5   4    6.90    0.24
   4   5  -4    7.26    0.29
   4  -5   4    7.63    0.56
   4   5  -3    4.26    0.24
  -4   5   3    4.10    0.20
  -4  -5  -3    4.90    0.31
   4  -5   3    4.39    0.43
  -4  -5  -2    4.39    0.29
   4   5  -2    4.33    0.26
  -4   5   2    4.42    0.23
   4  -5   2    4.26    0.41
   4  -5   1    0.23    0.15
  -4   5   1    0.42    0.12
   4   5  -1    0.33    0.12
  -4  -5  -1    0.27    0.10
  -4  -5   0    8.87    0.37
  -4   5   0    8.70    0.37
   4  -5   0    9.63    0.59
   4  -5  -1    0.30    0.17
  -4  -5   1    0.39    0.09
  -4   5  -1    0.42    0.13
   4  -5  -2    4.30    0.41
  -4  -5   2    4.25    0.21
   4  -5  -3    4.36    0.43
  -4  -5   3    4.37    0.19
   4  -5  -4    7.67    0.56
  -4  -5   4    6.66    0.20
   4  -5  -5    6.60    0.52
  -4   5  -5    6.80    0.51
   4  -5  -6    9.33    0.62
  -4   5  -6    9.31    0.60
   4  -5  -7    3.47    0.39
  -4   5  -7    3.79    0.40
   4  -5  -8    6.54    0.52
   4   5   8    6.65    0.52
  -4   5  -8    5.79    0.49
  -4   5  -9    0.83    0.21
   4  -5  -9    0.73    0.23
   4   5   9    0.73    0.21
   4  -5 -10    0.11    0.15
   4   5  10   -0.02    0.13
  -4   5 -10   -0.03    0.14
   4  -5 -11    1.59    0.30
   4   5  11    1.34    0.27
  -4   5 -11    1.08    0.23
   4   5  12    0.41    0.20
   4  -5 -12    0.23    0.18
  -4   5 -12    0.22    0.15
   4  -5 -13    1.15    0.29
  -4   5 -13    0.88    0.21
   4   5  13    0.78    0.21
  -4   5 -14    0.44    0.21
   4   5  14    0.30    0.18
   4  -5 -14    0.54    0.24
   4  -5 -15    5.13    0.51
   4   5  15    4.09    0.46
  -4   5 -15    4.13    0.44
   4   5  16    0.23    0.22
   4  -5 -16    0.05    0.23
  -4   5 -16    0.07    0.16
   4   5  17    1.75    0.34
   4  -5 -17    1.98    0.35
  -4   5 -17    2.09    0.33
   4  -5 -18    0.64    0.26
  -4   5 -18    0.58    0.22
   4   5  18    0.45    0.21
   4   5  19    0.39    0.20
   4  -5 -19    0.22    0.21
  -4   5 -19    0.45    0.21
   4   5  20    1.29    0.30
   4  -5 -20    2.05    0.36
  -4   5 -20    1.77    0.32
   4   5  21    0.29    0.21
  -4   5 -21    0.67    0.23
   4  -5 -21    0.55    0.27
   4   5  22    0.37    0.17
  -4   5 -22    0.55    0.25
   4  -5 -22    0.34    0.24
   4   5  23    2.13    0.39
  -4   5 -23    2.02    0.36
   4  -5 -23    2.05    0.40
  -4   5 -24    1.68    0.37
   4  -5 -24    1.65    0.38
   4   5  24    1.27    0.33
   4   5  25    0.86    0.29
  -4   5 -25    1.11    0.30
   4  -5 -25    1.00    0.33
  -4   5 -26    0.50    0.26
   4   5  26    0.68    0.28
   4  -5 -26    0.35    0.25
  -4   5 -27    0.31    0.19
   4   5  27    0.44    0.25
   4  -5 -27    0.46    0.24
  -4   5 -28    0.43    0.24
   4   5  28    0.33    0.24
   4  -5 -28    0.03    0.23
  -4   5 -29    0.16    0.23
   4   5  29    0.38    0.27
   4  -5 -29    0.03    0.22
  -4   5 -30    0.46    0.22
   4   5  30    0.22    0.25
  -4   5 -31   -0.04    0.21
   4   5  31    0.48    0.28
   4  -5 -31    0.19    0.21
  -4   5 -32    0.69    0.27
   4  -5 -32    0.54    0.31
  -4   5 -33    0.23    0.24
   4  -5 -33    1.09    0.36
  -4  -6 -29    0.15    0.26
   4  -6  29    0.38    0.30
  -4  -6 -28    1.11    0.32
   4  -6  28    0.82    0.29
  -4   6  28    0.71    0.35
  -4  -6 -27    0.31    0.25
   4  -6  27    0.19    0.21
  -4   6  27    0.25    0.18
  -4  -6 -26    0.22    0.22
   4  -6  26   -0.13    0.21
  -4   6  26   -0.01    0.23
  -4  -6 -25    0.61    0.27
   4  -6  25    0.28    0.19
  -4   6  25    0.82    0.29
  -4  -6 -24    0.32    0.23
   4  -6  24    0.32    0.21
  -4   6  24    0.18    0.22
  -4  -6 -23    0.84    0.26
   4  -6  23    0.85    0.28
  -4   6  23    0.38    0.27
  -4  -6 -22    0.64    0.28
   4  -6  22    0.59    0.25
  -4   6  22    0.72    0.30
  -4  -6 -21    2.76    0.42
   4  -6  21    2.51    0.41
  -4   6  21    1.77    0.36
  -4  -6 -20    0.55    0.27
   4  -6  20    0.50    0.25
  -4   6  20    0.33    0.26
  -4  -6 -19    0.94    0.27
   4  -6  19    0.41    0.22
  -4   6  19    0.50    0.22
  -4  -6 -18    0.26    0.21
   4  -6  18    0.30    0.17
  -4   6  18    0.12    0.17
  -4  -6 -17   -0.06    0.17
   4  -6  17   -0.09    0.19
  -4   6  17   -0.01    0.16
  -4  -6 -16    0.45    0.22
   4  -6  16   -0.02    0.19
  -4   6  16   -0.15    0.21
  -4  -6 -15    1.35    0.26
   4  -6  15    1.15    0.27
  -4   6  15    0.97    0.24
  -4  -6 -14    1.18    0.26
   4  -6  14    1.16    0.25
  -4   6  14    0.50    0.16
  -4  -6 -13    0.62    0.20
   4  -6  13    0.34    0.18
  -4   6  13    0.14    0.17
  -4  -6 -12    0.49    0.21
   4  -6  12    0.29    0.18
  -4   6  12    0.45    0.21
  -4  -6 -11    6.31    0.48
   4  -6  11    6.12    0.47
  -4   6  11    6.99    0.56
  -4  -6 -10    0.16    0.16
   4  -6  10   -0.08    0.14
  -4   6  10    0.36    0.19
  -4  -6  -9    1.03    0.23
  -4   6   9    0.56    0.18
   4  -6   9    0.62    0.21
  -4  -6  -8    6.65    0.46
  -4   6   8    6.61    0.55
   4  -6   8    6.69    0.54
   4  -6   7    0.91    0.24
  -4  -6  -7    0.68    0.19
  -4   6   7    0.88    0.25
  -4  -6  -6    3.46    0.32
   4  -6   6    2.98    0.37
   4  -6   5    2.38    0.34
  -4  -6  -5    2.49    0.27
   4  -6   4    1.59    0.29
  -4  -6  -4    1.41    0.21
  -4  -6  -3    4.39    0.31
   4  -6   3    4.27    0.44
   4  -6   2    1.16    0.25
  -4   6   2    1.05    0.14
  -4  -6  -2    0.90    0.15
   4  -6   1    0.01    0.13
  -4   6   1    0.09    0.08
  -4  -6  -1    0.12    0.09
   4  -6   0    0.30    0.17
  -4  -6   0    0.46    0.10
   4  -6  -1    0.46    0.21
  -4  -6   1    0.02    0.06
   4  -6  -2    1.46    0.30
  -4  -6   2    1.07    0.12
   4  -6  -3    3.81    0.42
  -4  -6   3    3.78    0.18
   4  -6  -4    0.93    0.24
  -4  -6   4    0.92    0.08
   4  -6  -5    1.81    0.31
   4  -6  -6    2.96    0.39
   4  -6  -7    0.52    0.23
   4  -6  -8    5.98    0.53
  -4   6  -8    6.50    0.54
  -4   6  -9    1.08    0.27
   4   6   9    1.15    0.27
   4  -6  -9    0.58    0.23
  -4   6 -10    0.10    0.16
   4  -6 -10    0.16    0.20
   4   6  10    0.07    0.16
   4  -6 -11    6.17    0.57
   4   6  11    6.83    0.57
  -4   6 -11    6.08    0.52
   4   6  12    0.48    0.22
  -4   6 -12    0.16    0.18
   4  -6 -12    0.46    0.24
  -4   6 -13    0.54    0.22
   4   6  13    0.45    0.21
   4  -6 -13    0.39    0.25
   4   6  14    1.01    0.28
   4  -6 -14    1.32    0.34
  -4   6 -14    1.08    0.27
   4   6  15    1.30    0.29
   4  -6 -15    1.88    0.38
  -4   6 -15    1.39    0.29
   4   6  16    0.23    0.21
  -4   6 -16    0.19    0.19
   4   6  17    0.07    0.16
  -4   6 -17   -0.02    0.14
   4  -6 -17    0.10    0.21
  -4   6 -18    0.04    0.15
   4   6  18    0.35    0.17
   4  -6 -18    0.13    0.24
  -4   6 -19    0.48    0.21
   4   6  19    0.46    0.23
   4  -6 -19    0.76    0.31
  -4   6 -20    0.58    0.21
   4   6  20    0.18    0.19
   4  -6 -20    0.41    0.21
  -4   6 -21    1.72    0.33
   4   6  21    2.14    0.39
   4  -6 -21    1.92    0.38
   4   6  22    0.77    0.28
   4  -6 -22    0.80    0.32
  -4   6 -22    0.82    0.30
   4   6  23    0.73    0.27
   4  -6 -23    1.06    0.36
  -4   6 -23    0.94    0.27
   4   6  24    0.51    0.23
   4  -6 -24    0.23    0.25
  -4   6 -24    0.41    0.22
   4   6  25    0.87    0.30
   4  -6 -25    0.51    0.25
  -4   6 -25    0.47    0.25
   4   6  26    0.29    0.22
   4  -6 -26    0.29    0.28
  -4   6 -26    0.07    0.17
   4   6  27    0.62    0.31
   4  -6 -27    0.30    0.25
  -4   6 -27    0.31    0.24
   4   6  28    0.37    0.23
  -4   6 -28    0.94    0.30
   4  -6 -28    0.34    0.23
   4   6  29    0.71    0.33
  -4   6 -29    0.22    0.23
   4  -6 -29   -0.18    0.28
  -4   6 -30    0.78    0.30
   4  -6 -30    1.03    0.34
  -4   6 -31    0.41    0.26
  -4  -7 -27    0.46    0.27
   4  -7  27   -0.02    0.22
  -4  -7 -26    0.55    0.30
   4  -7  26    0.45    0.27
  -4   7  26    0.05    0.19
  -4  -7 -25    1.01    0.30
   4  -7  25    0.41    0.27
  -4   7  25    0.18    0.23
  -4  -7 -24    0.40    0.25
   4  -7  24    0.48    0.28
  -4   7  24    0.36    0.21
  -4  -7 -23    0.68    0.29
   4  -7  23    0.65    0.27
  -4   7  23    0.57    0.26
  -4  -7 -22    0.15    0.21
   4  -7  22    0.53    0.26
  -4   7  22    0.01    0.17
  -4  -7 -21    0.58    0.25
   4  -7  21    0.49    0.22
  -4   7  21    0.09    0.21
  -4  -7 -20    0.15    0.22
   4  -7  20    0.39    0.24
  -4   7  20    0.16    0.20
  -4  -7 -19    0.35    0.21
   4  -7  19    0.13    0.17
  -4   7  19    0.03    0.18
  -4  -7 -18   -0.15    0.19
   4  -7  18    0.20    0.20
  -4   7  18   -0.13    0.21
  -4  -7 -17    0.21    0.19
  -4   7  17    0.05    0.24
  -4  -7 -16    0.70    0.22
  -4   7  16    0.55    0.24
  -4  -7 -15    0.20    0.17
  -4   7  15   -0.38    0.28
  -4  -7 -14    0.23    0.16
  -4   7  14    0.12    0.18
   4  -7  14   -0.18    0.19
   4  -7  13    0.76    0.24
  -4  -7 -13    0.48    0.18
  -4   7  13    0.76    0.26
   4  -7  12    0.92    0.25
  -4  -7 -12    1.30    0.26
  -4   7  12    1.33    0.28
   4  -7  11    1.31    0.28
  -4  -7 -11    1.31    0.25
  -4   7  11    1.01    0.26
   4  -7  10    1.68    0.31
  -4  -7 -10    1.81    0.28
  -4   7  10    1.58    0.31
   4  -7   9    0.47    0.18
  -4  -7  -9    0.98    0.23
  -4   7   9    0.93    0.25
   4  -7   8    0.42    0.19
  -4  -7  -8    0.82    0.20
  -4   7   8    0.96    0.27
   4  -7   7    2.10    0.34
  -4  -7  -7    2.29    0.29
  -4  -7  -6    2.45    0.29
   4  -7   6    2.66    0.38
  -4  -7  -5    1.86    0.25
   4  -7   5    1.99    0.36
   4  -7   4    8.27    0.62
  -4  -7  -4    7.21    0.43
   4  -7   3    2.92    0.39
  -4  -7  -3    3.46    0.29
   4  -7   2    0.32    0.21
  -4  -7  -2    0.42    0.13
   4  -7   1    1.46    0.30
  -4  -7  -1    1.28    0.17
   4  -7   0    0.24    0.22
  -4  -7   0   -0.06    0.07
   4  -7  -1    0.63    0.23
  -4  -7   1    1.00    0.13
   4  -7  -2    0.18    0.19
   4  -7  -3    3.76    0.44
   4  -7  -4    6.93    0.60
   4  -7  -5    1.36    0.29
   4  -7  -6    2.43    0.38
   4  -7  -7    2.11    0.37
   4  -7  -8    1.35    0.32
   4  -7  -9    1.03    0.31
   4   7  10    1.49    0.30
   4  -7 -10    1.78    0.34
   4   7  11    1.19    0.28
   4  -7 -11    1.00    0.30
   4   7  12    0.98    0.27
   4  -7 -12    1.34    0.33
  -4   7 -12    1.03    0.27
   4   7  13    0.81    0.28
   4  -7 -13    0.89    0.31
  -4   7 -13    0.76    0.26
  -4   7 -14   -0.06    0.16
   4   7  14    0.39    0.22
   4  -7 -14    0.70    0.29
   4   7  15    0.34    0.21
   4  -7 -15    0.40    0.23
  -4   7 -15    0.31    0.17
   4   7  16    0.90    0.27
   4  -7 -16    0.48    0.26
  -4   7 -16    0.69    0.23
  -4   7 -17    0.70    0.23
   4   7  17    0.29    0.19
   4  -7 -17    0.61    0.29
  -4   7 -18   -0.04    0.17
   4   7  18    0.34    0.21
   4  -7 -18    0.15    0.22
   4   7  19    0.39    0.25
   4  -7 -19    0.27    0.22
  -4   7 -19    0.04    0.15
   4   7  20    0.46    0.22
   4  -7 -20    0.57    0.27
  -4   7 -20    0.04    0.13
   4   7  21    0.54    0.26
   4  -7 -21    0.30    0.29
  -4   7 -21    0.38    0.21
   4   7  22    0.25    0.21
  -4   7 -22    0.62    0.26
   4  -7 -22    0.32    0.25
   4   7  23    0.70    0.29
  -4   7 -23    0.59    0.28
   4  -7 -23    0.73    0.34
   4   7  24    0.40    0.24
   4  -7 -24    0.28    0.24
  -4   7 -24    0.57    0.23
  -4   7 -25    0.13    0.19
   4   7  25    0.64    0.26
   4  -7 -25    0.23    0.21
  -4   7 -26    0.29    0.21
   4   7  26   -0.12    0.23
   4  -7 -26    0.22    0.28
  -4   7 -27    0.17    0.20
   4   7  27    0.14    0.22
   4  -7 -27    0.16    0.24
  -4   7 -28    0.18    0.20
  -4   7 -29    0.12    0.22
  -4   7 -30    0.40    0.27
  -4  -8 -26    0.27    0.27
  -4  -8 -25    0.08    0.18
  -4  -8 -24    0.24    0.22
  -4  -8 -23    0.09    0.22
  -4   8  23   -0.09    0.26
  -4  -8 -22    0.24    0.21
  -4   8  22    0.38    0.25
  -4  -8 -21    1.13    0.35
  -4   8  21    0.76    0.29
   4  -8  21    0.56    0.22
  -4  -8 -20    0.69    0.23
  -4   8  20    0.74    0.26
   4  -8  20    0.33    0.18
   4  -8  19    0.62    0.25
  -4  -8 -19    0.41    0.22
  -4   8  19    0.47    0.23
   4  -8  18   -0.29    0.23
  -4  -8 -18    0.31    0.23
  -4   8  18    0.42    0.26
   4  -8  17    0.06    0.18
  -4  -8 -17    0.10    0.19
  -4   8  17    0.01    0.23
   4  -8  16   -0.07    0.17
  -4  -8 -16    0.11    0.14
  -4   8  16   -0.01    0.19
   4  -8  15    0.74    0.25
  -4  -8 -15    0.57    0.22
  -4   8  15    0.41    0.26
   4  -8  14   -0.08    0.17
  -4  -8 -14    0.08    0.18
  -4   8  14    0.03    0.19
   4  -8  13    0.21    0.23
  -4  -8 -13    0.41    0.22
  -4   8  13    0.19    0.22
   4  -8  12    3.53    0.43
  -4  -8 -12    3.31    0.40
  -4   8  12    3.66    0.47
   4  -8  11    0.88    0.27
  -4  -8 -11    0.99    0.27
  -4   8  11    0.48    0.24
   4  -8  10    2.14    0.35
  -4  -8 -10    2.00    0.31
  -4   8  10    2.20    0.36
   4  -8   9    0.25    0.22
  -4  -8  -9    0.04    0.16
  -4   8   9    0.06    0.21
   4  -8   8    0.76    0.26
  -4  -8  -8    0.68    0.19
   4  -8   7    0.90    0.26
  -4  -8  -7    0.62    0.19
   4  -8   6    0.61    0.25
  -4  -8  -6    0.20    0.14
   4  -8   5    1.16    0.30
  -4  -8  -5    0.89    0.20
   4  -8   4    0.67    0.25
  -4  -8  -4    0.48    0.16
   4  -8   3    1.76    0.35
  -4  -8  -3    1.31    0.20
   4  -8   2    3.27    0.43
   4  -8   1   -0.06    0.20
   4  -8   0   -0.08    0.23
   4  -8  -1    0.20    0.18
   4  -8  -2    3.16    0.44
   4  -8  -3    0.92    0.26
   4  -8  -4    0.56    0.27
   4  -8  -5    0.77    0.29
   4  -8  -6    0.03    0.21
   4  -8  -7    0.27    0.24
   4  -8  -8    0.59    0.23
   4  -8  -9    0.13    0.22
   4  -8 -10    2.94    0.46
   4  -8 -11    0.70    0.28
   4   8  11    1.18    0.33
   4   8  12    3.19    0.46
   4  -8 -12    3.51    0.49
   4   8  13    0.32    0.23
   4  -8 -13    1.02    0.36
   4   8  14    0.06    0.13
   4  -8 -14    0.08    0.23
   4   8  15    0.13    0.18
   4  -8 -15    0.29    0.26
   4   8  16    0.29    0.24
   4  -8 -16    0.22    0.25
  -4   8 -16    0.16    0.20
   4   8  17    0.20    0.21
  -4   8 -17    0.14    0.21
   4  -8 -17   -0.04    0.24
   4   8  18    0.24    0.18
   4  -8 -18    0.66    0.34
  -4   8 -18    0.56    0.26
   4   8  19    0.47    0.20
  -4   8 -19    0.95    0.29
   4  -8 -19    0.43    0.30
  -4   8 -20    0.44    0.21
   4   8  20    0.07    0.19
   4  -8 -20    0.80    0.38
   4  -8 -21    0.81    0.30
   4   8  21    0.74    0.26
  -4   8 -21    0.46    0.21
   4   8  22    0.49    0.27
  -4   8 -22    0.47    0.24
   4  -8 -22    0.53    0.33
   4   8  23    0.23    0.21
  -4   8 -23    0.80    0.32
   4  -8 -23    0.33    0.29
  -4   8 -24    0.63    0.28
   4   8  24    0.07    0.21
  -4   8 -25    0.11    0.20
  -4   8 -26    0.22    0.23
  -4   8 -27    0.30    0.22
  -4   8 -28    0.22    0.22
   4  -9  25    0.19    0.20
   4  -9  24    0.31    0.20
  -4  -9 -24    0.27    0.20
   4  -9  23    0.24    0.21
  -4  -9 -23   -0.16    0.22
   4  -9  22   -0.08    0.23
  -4  -9 -22    0.18    0.18
   4  -9  21    0.04    0.14
  -4  -9 -21   -0.01    0.20
   4  -9  20   -0.06    0.19
  -4  -9 -20    0.31    0.25
  -4   9  20    0.21    0.24
   4  -9  19    0.24    0.20
  -4  -9 -19    0.48    0.22
  -4   9  19    0.53    0.28
   4  -9  18    0.13    0.21
  -4  -9 -18    0.09    0.20
  -4   9  18    0.12    0.21
   4  -9  17    0.38    0.21
  -4  -9 -17    0.54    0.28
  -4   9  17    0.20    0.23
   4  -9  16    0.54    0.21
  -4  -9 -16    0.70    0.24
   4  -9  15    0.28    0.20
  -4  -9 -15    0.21    0.17
  -4   9  15    0.38    0.22
   4  -9  14   -0.21    0.18
  -4  -9 -14    0.05    0.16
  -4   9  14    0.05    0.23
   4  -9  13    0.57    0.23
  -4  -9 -13    0.14    0.17
  -4   9  13    0.08    0.23
   4  -9  12    0.34    0.20
  -4  -9 -12    0.56    0.24
  -4   9  12    0.14    0.19
   4  -9  11    1.37    0.31
  -4  -9 -11    1.16    0.27
  -4   9  11    1.55    0.35
   4  -9  10    1.70    0.35
  -4  -9 -10    1.67    0.29
  -4   9  10    1.76    0.36
  -4  -9  -9    1.40    0.28
   4  -9   9    1.71    0.35
   4  -9   8    1.31    0.31
   4  -9   7    1.27    0.32
   4  -9   6    0.04    0.15
   4  -9   5    0.30    0.23
   4  -9   4    0.73    0.27
   4  -9   3    2.91    0.43
   4  -9   2    0.94    0.29
   4  -9   1    0.03    0.19
   4  -9   0    0.08    0.19
   4  -9  -1    0.34    0.23
   4  -9  -2    1.31    0.31
   4  -9  -3    3.81    0.50
   4  -9  -4    0.96    0.30
   4  -9  -5    0.07    0.24
   4  -9  -6    0.06    0.18
   4  -9  -7    0.96    0.33
   4  -9  -8    1.71    0.41
   4  -9  -9    1.85    0.43
   4  -9 -10    1.85    0.42
   4   9  11    1.11    0.33
   4  -9 -11    1.83    0.41
   4   9  12    0.44    0.24
   4  -9 -12    0.19    0.24
   4   9  13    0.59    0.29
   4  -9 -13    0.25    0.25
   4   9  14    0.61    0.26
   4  -9 -14    0.41    0.28
   4   9  15    0.06    0.18
   4  -9 -15    0.37    0.29
   4   9  16    0.99    0.29
   4  -9 -16    0.67    0.32
   4   9  17    0.52    0.25
   4  -9 -17    0.60    0.30
   4   9  18    0.16    0.20
   4  -9 -18   -0.16    0.24
   4   9  19    0.04    0.20
   4  -9 -19    0.46    0.28
   4   9  20   -0.09    0.21
   4   9  21    0.08    0.19
  -4   9 -23    0.38    0.24
  -4   9 -24    0.11    0.20
   4 -10  21    0.46    0.24
  -4 -10 -21    0.07    0.24
   4 -10  20    0.66    0.29
  -4 -10 -20    0.39    0.23
   4 -10  19   -0.29    0.23
  -4 -10 -19   -0.08    0.21
   4 -10  18    0.11    0.17
  -4 -10 -18    0.03    0.22
   4 -10  17    0.49    0.25
  -4 -10 -17    0.33    0.23
  -4  10  17    0.44    0.27
  -4 -10 -16    0.44    0.22
  -4  10  16    0.20    0.26
   4 -10  15    1.59    0.38
  -4  10  15    0.66    0.30
   4 -10  14    1.56    0.39
  -4  10  14    1.19    0.34
   4 -10  13    1.16    0.36
  -4  10  13    0.66    0.30
   4 -10  12    2.41    0.43
  -4  10  12    1.47    0.35
   4 -10  11    1.97    0.40
   4 -10  10    1.78    0.39
   4 -10   9    0.31    0.24
   4 -10   8   -0.07    0.25
   4 -10   7   -0.26    0.29
   4 -10   6   -0.33    0.29
   4 -10   5    0.18    0.22
   4 -10   4    0.36    0.20
   4 -10   3    0.45    0.25
   4 -10   2    0.55    0.28
   4 -10   1    0.48    0.25
   4 -10   0    0.17    0.17
   4 -10  -1    0.48    0.28
   4 -10  -2    0.67    0.30
   4 -10  -3    0.76    0.32
   4 -10  -4    0.79    0.31
   4 -10  -5    0.29    0.27
   4 -10  -6    0.11    0.24
   4 -10  -7    0.43    0.31
   4 -10  -8    0.39    0.31
   4 -10  -9    0.62    0.29
   4 -10 -10    1.95    0.46
   4  10  11    2.27    0.44
   4 -10 -11    2.33    0.48
   4  10  12    1.75    0.40
   4 -10 -12    2.00    0.45
   4  10  13    0.19    0.16
   4 -10 -13    0.82    0.38
   4  10  14    1.31    0.35
   4 -10 -14    1.26    0.41
   4  10  15    0.87    0.32
   4  10  16    0.32    0.24
   4 -11  17    0.05    0.19
   4 -11  16    0.59    0.28
   4 -11  15    0.50    0.28
   4 -11  14    0.70    0.30
   4 -11  13   -0.16    0.27
   4 -11  12   -0.08    0.27
   4 -11  11    0.04    0.20
   4 -11  10    0.78    0.27
   4 -11   9   -0.11    0.17
   4 -11   8    1.29    0.34
   4 -11   7   -0.14    0.23
   4 -11   6    1.18    0.33
   4 -11   5    0.04    0.20
   4 -11   4    0.72    0.32
   4 -11   3    0.03    0.22
   4 -11   2    0.32    0.26
   4 -11   1    0.28    0.25
   4 -11   0    0.92    0.32
   4 -11  -1    0.33    0.22
   4 -11  -2    0.31    0.27
   4 -11  -3    0.80    0.37
   4 -11  -4    0.72    0.32
   4 -11  -5    0.51    0.27
   4 -11  -6    1.25    0.36
   4 -11  -7    0.94    0.38
  -5   0   0   -0.08    0.11
   5   0   0   -0.05    0.08
   5   0  -1    2.46    0.23
   5   0   1    1.89    0.22
  -5   0  -1    2.18    0.25
  -5   0   1    1.84    0.24
   5   0  -2    4.03    0.27
   5   0   2    3.79    0.30
  -5   0  -2    4.16    0.34
  -5   0   2    3.91    0.32
   5   0  -3    2.26    0.21
   5   0   3    2.23    0.24
  -5   0   3    1.85    0.23
  -5   0  -3    1.88    0.24
   5   0  -4    0.77    0.13
   5   0   4    0.88    0.18
  -5   0  -4    0.57    0.14
   5   0  -4    0.65    0.15
   5   0  -5    1.29    0.20
   5   0  -5    1.38    0.15
   5   0   5    1.42    0.21
  -5   0  -5    1.64    0.24
   5   0  -6    0.05    0.09
  -5   0  -6   -0.17    0.14
   5   0   6    0.07    0.12
   5   0  -7    0.97    0.18
  -5   0  -7    1.02    0.19
   5   0   7    0.83    0.17
  -5   0  -8    0.08    0.13
   5   0  -8   -0.02    0.10
   5   0   8    0.00    0.12
   5   0  -9    3.91    0.32
   5   0   9    4.25    0.37
  -5   0  -9    4.41    0.39
   5   0 -10    0.38    0.13
   5   0  10    0.71    0.21
  -5   0 -10    0.70    0.21
   5   0 -11    6.94    0.41
   5   0  11    6.48    0.48
   5   0 -11    6.21    0.31
  -5   0 -11    7.42    0.52
   5   0 -12    0.80    0.16
   5   0  12    1.11    0.24
  -5   0 -12    0.91    0.24
   5   0 -13    0.07    0.11
  -5   0 -13    0.01    0.12
   5   0 -14    0.27    0.13
   5   0  14    0.08    0.13
  -5   0 -14    0.20    0.16
   5   0 -15    8.56    0.47
   5   0  15    8.95    0.60
  -5   0 -15    8.10    0.59
  -5   0  15    7.97    0.51
   5   0 -16    5.02    0.38
  -5   0 -16    4.40    0.47
  -5   0  16    4.73    0.42
   5   0 -17    4.39    0.35
   5   0  17    4.93    0.49
  -5   0 -17    4.19    0.47
  -5   0  17    4.50    0.42
   5   0 -18    5.46    0.40
   5   0  18    5.62    0.53
  -5   0 -18    6.31    0.56
  -5   0  18    5.93    0.48
  -5   0 -19    0.10    0.19
   5   0  19    0.54    0.24
   5   0 -19    0.32    0.15
  -5   0  19    0.09    0.18
  -5   0 -20    0.96    0.25
   5   0  20    0.49    0.19
   5   0 -20    0.87    0.20
  -5   0  20    0.54    0.20
  -5   0 -21    0.56    0.21
   5   0  21    0.33    0.20
   5   0 -21    0.66    0.19
  -5   0  21    0.68    0.23
  -5   0 -22    0.18    0.19
   5   0  22    0.32    0.23
  -5   0  22    0.22    0.16
  -5   0 -23    0.93    0.27
   5   0  23    0.59    0.25
  -5   0  23    1.06    0.24
  -5   0 -24    0.09    0.20
   5   0  24    0.34    0.25
  -5   0  24    0.37    0.22
  -5   0 -25    2.20    0.36
   5   0  25    2.28    0.40
  -5   0  25    2.34    0.35
  -5   0 -26    0.90    0.29
   5   0  26    0.76    0.30
  -5   0  26    0.67    0.23
  -5   0 -27    0.31    0.24
   5   0  27    0.26    0.20
  -5   0  27    0.17    0.18
  -5   0 -28   -0.34    0.24
   5   0  28    0.14    0.24
  -5   0  28    0.18    0.19
  -5   0 -29   -0.47    0.25
   5   0  29    0.23    0.25
  -5   0  29   -0.09    0.17
  -5   0 -30   -0.39    0.24
   5   0  30    0.06    0.22
  -5   0  30   -0.03    0.19
  -5   0 -31    0.30    0.25
   5   0  31    0.14    0.24
  -5   0  31    0.15    0.17
  -5   0 -32    0.79    0.28
   5   0  32    1.22    0.36
  -5   0  32    0.96    0.28
  -5   0  33   -0.02    0.20
  -5   0  34    0.06    0.19
  -5   1  35    0.11    0.23
  -5   1  34   -0.05    0.21
  -5   1  33    0.26    0.23
   5  -1  32    0.46    0.25
  -5   1  32    0.27    0.24
  -5  -1 -31    0.09    0.20
   5  -1  31    0.06    0.20
  -5   1  31    0.11    0.17
  -5  -1 -30   -0.20    0.21
   5  -1  30    0.47    0.28
  -5   1  30   -0.10    0.19
  -5  -1 -29    0.12    0.16
   5  -1  29    0.34    0.27
  -5   1  29    0.07    0.18
  -5  -1 -28   -0.05    0.18
   5  -1  28    0.15    0.23
  -5   1  28    0.09    0.21
  -5  -1 -27    1.31    0.33
   5  -1  27    0.89    0.29
  -5   1  27    1.05    0.29
  -5  -1 -26    0.12    0.23
   5  -1  26    0.30    0.23
  -5   1  26    0.25    0.20
  -5  -1 -25    0.44    0.21
   5  -1  25   -0.06    0.18
  -5   1  25    0.31    0.19
  -5  -1 -24    1.87    0.36
   5  -1  24    1.86    0.35
  -5   1  24    1.86    0.31
  -5  -1 -23    0.25    0.18
   5  -1  23    0.30    0.20
  -5   1  23    0.47    0.24
  -5  -1 -22    2.50    0.41
   5  -1  22    1.60    0.33
  -5   1  22    2.26    0.37
   5  -1  21    4.89    0.51
  -5  -1 -21    5.83    0.56
  -5   1  21    5.82    0.52
  -5  -1 -20    1.02    0.31
   5  -1  20    1.34    0.34
  -5   1  20    1.19    0.32
   5  -1  19    6.71    0.58
  -5  -1 -19    8.06    0.63
  -5   1  19    7.58    0.58
   5   1 -18    6.04    0.38
   5  -1  18    6.43    0.56
  -5  -1 -18    6.38    0.55
  -5   1  18    7.57    0.57
   5   1 -17    6.90    0.39
   5  -1  17    7.98    0.60
  -5  -1 -17    7.25    0.58
  -5   1  17    7.47    0.55
  -5  -1 -16    0.99    0.30
   5  -1  16    0.82    0.26
   5   1 -16    0.46    0.13
  -5   1  16    0.58    0.21
   5   1 -15    4.46    0.31
   5  -1  15    5.27    0.47
  -5  -1 -15    4.78    0.45
  -5   1  15    4.74    0.43
   5   1 -14    4.23    0.30
   5  -1  14    4.08    0.40
  -5  -1 -14    4.13    0.42
  -5   1  14    3.88    0.38
  -5  -1 -13    0.56    0.19
   5   1 -13    0.76    0.15
   5  -1  13    0.54    0.19
  -5   1  13    0.48    0.17
   5   1 -12    0.78    0.15
  -5  -1 -12    0.65    0.17
   5  -1  12    0.72    0.21
   5   1 -11    0.03    0.10
   5  -1  11    0.17    0.19
  -5  -1 -11    0.08    0.14
   5   1 -10    7.34    0.38
   5  -1  10    7.86    0.50
  -5  -1 -10    7.72    0.51
   5   1  -9    3.07    0.26
   5  -1   9    3.23    0.33
  -5  -1  -9    3.06    0.32
   5   1  -8    1.01    0.16
   5  -1   8    1.48    0.23
  -5  -1  -8    1.21    0.22
   5  -1   7    1.86    0.24
  -5  -1  -7    1.88    0.26
   5   1  -7    1.87    0.20
   5  -1   6    2.00    0.24
  -5  -1  -6    1.66    0.24
   5   1  -6    1.57    0.19
   5  -1   5    3.73    0.30
  -5  -1  -5    3.56    0.33
   5  -1   4    2.54    0.26
  -5  -1  -4    2.91    0.30
  -5  -1  -3    6.46    0.42
   5  -1   3    7.24    0.39
  -5   1   2    1.73    0.25
   5   1  -2    1.89    0.22
   5  -1   2    1.83    0.21
  -5  -1  -2    1.47    0.21
   5   1  -1    4.81    0.33
  -5  -1  -1    4.46    0.34
   5  -1   1    5.15    0.32
  -5   1   1    4.42    0.38
   5   1   0   18.52    0.65
   5  -1   0   19.31    0.57
  -5  -1   0   19.22    0.67
  -5   1   0   18.45    0.74
   5   1   1    5.03    0.36
  -5  -1   1    4.51    0.32
   5  -1  -1    4.27    0.27
  -5   1  -1    4.37    0.38
   5   1   2    1.87    0.23
   5  -1  -2    1.63    0.16
  -5   1  -2    2.08    0.26
  -5  -1   2    1.75    0.21
   5   1   3    7.08    0.43
   5  -1  -3    6.62    0.30
  -5   1  -3    6.71    0.46
  -5  -1   3    7.03    0.39
   5  -1  -3    6.24    0.42
   5   1   4    2.70    0.27
   5  -1  -4    2.29    0.17
  -5   1  -4    2.42    0.30
   5  -1  -4    3.07    0.30
  -5   1  -5    3.03    0.31
   5   1   5    3.55    0.31
   5  -1  -5    3.56    0.21
   5  -1  -5    3.76    0.33
   5  -1  -6    1.70    0.24
   5  -1  -6    1.67    0.14
   5   1   6    1.63    0.22
  -5   1  -6    1.54    0.23
   5  -1  -7    1.91    0.24
   5  -1  -7    1.91    0.14
   5   1   7    1.92    0.25
  -5   1  -7    1.61    0.26
   5  -1  -8    1.02    0.10
   5  -1  -8    1.13    0.21
   5   1   8    1.01    0.20
  -5   1  -8    1.20    0.24
  -5   1  -9    2.77    0.33
   5  -1  -9    3.66    0.33
   5  -1  -9    2.75    0.16
   5   1   9    2.98    0.33
   5  -1  -9    2.84    0.16
   5  -1 -10    7.10    0.45
   5  -1 -10    7.15    0.25
   5   1  10    7.20    0.50
   5  -1 -10    6.74    0.24
  -5   1 -10    8.12    0.54
  -5   1 -11    0.07    0.15
   5  -1 -11    0.09    0.13
   5   1  11    0.35    0.19
  -5   1 -12    0.97    0.23
   5  -1 -12    0.73    0.18
   5   1  12    0.95    0.23
   5  -1 -13    0.68    0.17
   5   1  13    0.95    0.23
  -5   1 -13    0.78    0.21
   5  -1 -14    4.32    0.37
   5   1  14    3.85    0.41
  -5   1 -14    3.95    0.42
   5  -1 -15    5.04    0.41
   5   1  15    5.13    0.47
  -5   1 -15    4.95    0.47
   5   1  16    0.59    0.20
   5  -1 -16    1.21    0.25
  -5   1 -16    0.96    0.28
   5   1  17    7.63    0.59
   5  -1 -17    7.32    0.50
  -5   1 -17    8.18    0.63
  -5  -1  17    7.06    0.50
   5  -1 -18    6.26    0.47
   5   1  18    6.58    0.58
  -5   1 -18    7.58    0.63
  -5  -1  18    6.55    0.48
   5  -1 -19    7.12    0.50
   5   1  19    7.09    0.59
  -5   1 -19    6.85    0.58
  -5  -1  19    7.31    0.51
   5   1  20    0.99    0.30
  -5   1 -20    0.95    0.30
   5  -1 -20    0.87    0.23
  -5  -1  20    0.88    0.23
   5  -1 -21    5.09    0.44
   5   1  21    5.25    0.53
  -5   1 -21    5.68    0.56
  -5  -1  21    5.86    0.47
   5   1  22    1.58    0.33
  -5   1 -22    1.76    0.36
   5  -1 -22    1.66    0.29
  -5  -1  22    1.88    0.30
   5   1  23    0.17    0.18
  -5   1 -23    0.22    0.16
   5  -1 -23    0.20    0.18
  -5  -1  23    0.36    0.20
   5   1  24    2.59    0.43
  -5   1 -24    1.93    0.37
   5  -1 -24    1.40    0.26
  -5  -1  24    1.94    0.31
   5   1  25    0.60    0.31
  -5   1 -25    0.34    0.23
  -5  -1  25    0.31    0.17
  -5   1 -26    0.04    0.15
   5   1  26    0.03    0.19
  -5  -1  26    0.18    0.16
  -5   1 -27    1.25    0.32
   5   1  27    0.78    0.28
  -5  -1  27    1.30    0.28
  -5   1 -28    0.27    0.24
   5   1  28   -0.09    0.18
  -5  -1  28    0.40    0.19
  -5   1 -29   -0.14    0.22
   5   1  29    0.17    0.20
  -5  -1  29    0.15    0.16
  -5   1 -30   -0.03    0.19
   5   1  30   -0.10    0.22
  -5  -1  30   -0.26    0.22
  -5   1 -31    0.20    0.22
   5   1  31    0.04    0.25
  -5   1 -32    0.30    0.23
  -5   2  34   -0.14    0.25
  -5   2  33    0.04    0.19
  -5   2  32    0.17    0.22
  -5  -2 -31    0.43    0.24
   5  -2  31    0.64    0.32
  -5   2  31    0.22    0.22
  -5  -2 -30    0.34    0.24
   5  -2  30    0.66    0.28
  -5   2  30    0.41    0.23
  -5  -2 -29    0.11    0.20
   5  -2  29    0.46    0.28
  -5   2  29    0.16    0.18
  -5  -2 -28    0.52    0.24
   5  -2  28    0.07    0.22
  -5   2  28    0.45    0.23
  -5  -2 -27    1.32    0.34
   5  -2  27    0.89    0.29
  -5   2  27    0.93    0.28
  -5  -2 -26    1.18    0.32
   5  -2  26    1.29    0.30
  -5   2  26    0.81    0.26
  -5  -2 -25    1.42    0.34
   5  -2  25    1.67    0.38
  -5   2  25    1.64    0.34
  -5  -2 -24    0.89    0.29
   5  -2  24    1.15    0.35
  -5   2  24    1.04    0.30
  -5  -2 -23    0.39    0.23
   5  -2  23    0.25    0.21
  -5   2  23    0.10    0.18
  -5  -2 -22    1.89    0.36
   5  -2  22    1.10    0.28
  -5   2  22    1.22    0.29
  -5  -2 -21    0.72    0.28
   5  -2  21    0.79    0.27
  -5   2  21    0.75    0.26
  -5  -2 -20    3.57    0.45
   5  -2  20    3.27    0.43
  -5   2  20    4.08    0.45
  -5  -2 -19    0.43    0.24
   5  -2  19    0.60    0.23
  -5   2  19    0.51    0.22
  -5  -2 -18    1.53    0.31
   5  -2  18    1.41    0.30
  -5   2  18    1.60    0.30
  -5  -2 -17    1.16    0.30
   5  -2  17    1.05    0.30
  -5   2  17    1.32    0.31
  -5  -2 -16   11.25    0.69
   5  -2  16   11.15    0.68
  -5   2  16   11.13    0.68
  -5  -2 -15    2.29    0.37
   5  -2  15    2.11    0.35
  -5   2  15    1.86    0.34
   5   2 -14    6.16    0.30
   5  -2  14    5.88    0.48
  -5  -2 -14    5.92    0.50
  -5   2  14    5.32    0.46
  -5  -2 -13    0.24    0.18
   5   2 -13    0.39    0.12
   5  -2  13    0.44    0.20
  -5   2  13   -0.04    0.16
   5   2 -12    2.99    0.22
   5  -2  12    3.06    0.33
  -5  -2 -12    2.76    0.33
  -5   2  12    2.57    0.31
  -5  -2 -11    0.81    0.20
   5   2 -11    0.72    0.12
   5  -2  11    0.51    0.17
   5   2 -10    0.40    0.09
  -5  -2 -10    0.50    0.17
   5  -2  10    0.44    0.16
   5   2 -10    0.43    0.10
   5   2  -9    0.55    0.11
  -5  -2  -9    0.41    0.17
   5   2  -9    0.45    0.10
   5  -2   9    0.50    0.16
   5  -2   8    2.19    0.26
  -5  -2  -8    1.81    0.25
   5   2  -8    1.98    0.18
   5   2  -8    1.99    0.19
   5   2  -7    0.87    0.13
   5   2  -7    1.07    0.14
   5  -2   7    1.11    0.19
  -5  -2  -7    0.80    0.18
   5   2  -6    0.40    0.08
   5  -2   6    0.45    0.15
  -5  -2  -6    0.61    0.16
   5   2  -6    0.47    0.11
   5   2  -5    2.43    0.21
   5  -2   5    2.27    0.24
  -5  -2  -5    2.78    0.29
   5  -2   4    1.03    0.19
  -5  -2  -4    1.28    0.22
   5  -2   3    8.77    0.42
  -5  -2  -3    8.79    0.46
   5  -2   2   11.80    0.46
  -5  -2  -2   10.88    0.50
  -5  -2  -1    1.90    0.23
   5  -2   1    2.00    0.20
  -5   2   0    7.33    0.48
  -5  -2   0    6.49    0.38
   5  -2   0    6.94    0.32
   5   2   1    1.96    0.25
   5  -2  -1    2.05    0.18
  -5   2  -1    1.85    0.28
  -5  -2   1    1.63    0.19
   5   2   2   10.96    0.56
   5  -2  -2   10.37    0.35
  -5  -2   2   11.24    0.48
  -5   2  -2   11.48    0.62
   5  -2  -2   11.10    0.60
   5   2   3    8.68    0.51
   5  -2  -3    8.15    0.29
  -5   2  -3    8.68    0.54
  -5  -2   3    8.40    0.40
   5  -2  -3    8.67    0.53
   5  -2  -4    1.14    0.22
  -5  -2   4    0.81    0.14
   5   2   4    1.21    0.24
   5  -2  -4    0.92    0.10
  -5   2  -4    1.13    0.24
   5   2   5    2.81    0.31
   5  -2  -5    2.38    0.13
  -5   2  -5    2.72    0.32
   5  -2  -5    2.73    0.31
  -5   2  -6    0.64    0.19
   5  -2  -6    0.48    0.16
   5   2   6    0.41    0.13
   5  -2  -6    0.40    0.05
   5  -2  -7    1.16    0.21
   5   2   7    0.76    0.18
  -5   2  -7    1.03    0.20
   5  -2  -8    1.99    0.28
   5   2   8    1.89    0.27
  -5   2  -8    1.58    0.25
   5  -2  -9    0.17    0.13
   5   2   9    0.25    0.12
  -5   2  -9   -0.06    0.20
   5  -2 -10    0.11    0.13
   5   2  10    0.46    0.16
  -5   2 -10    0.10    0.13
   5  -2 -11    0.64    0.19
   5   2  11    0.53    0.17
  -5   2 -11    0.47    0.18
  -5   2 -12    2.77    0.35
   5  -2 -12    2.85    0.32
   5   2  12    2.78    0.33
  -5   2 -13    0.09    0.15
   5  -2 -13    0.25    0.18
   5   2  13    0.19    0.15
   5  -2 -14    6.40    0.48
   5   2  14    5.39    0.47
  -5   2 -14    5.45    0.50
   5  -2 -15    1.84    0.32
  -5   2 -15    2.01    0.35
   5   2  15    1.29    0.27
   5  -2 -16   11.46    0.66
   5   2  16   11.60    0.72
  -5   2 -16   11.34    0.71
  -5   2 -17    1.39    0.37
   5   2  17    0.76    0.27
   5  -2 -17    1.82    0.32
   5   2  18    1.03    0.29
   5  -2 -18    1.11    0.26
  -5   2 -18    1.68    0.32
   5   2  19    0.32    0.25
   5  -2 -19    0.19    0.17
  -5   2 -19    0.32    0.22
   5   2  20    4.48    0.49
   5  -2 -20    4.07    0.41
  -5  -2  20    3.75    0.35
  -5   2 -20    3.78    0.46
   5   2  21    0.36    0.25
   5  -2 -21    0.73    0.22
  -5  -2  21    0.54    0.19
  -5   2 -21    0.85    0.30
   5   2  22    1.61    0.32
   5  -2 -22    1.52    0.29
  -5   2 -22    1.60    0.31
  -5  -2  22    1.51    0.24
   5   2  23    0.26    0.23
   5  -2 -23    0.12    0.19
  -5   2 -23    0.10    0.21
  -5  -2  23   -0.04    0.11
   5   2  24    1.28    0.32
   5  -2 -24    0.60    0.22
  -5   2 -24    0.80    0.28
  -5  -2  24    0.70    0.20
   5   2  25    1.40    0.31
  -5   2 -25    1.02    0.33
   5  -2 -25    0.98    0.25
  -5  -2  25    1.36    0.26
   5   2  26    1.55    0.36
  -5   2 -26    0.93    0.30
   5  -2 -26    0.65    0.23
  -5  -2  26    1.18    0.25
   5   2  27    1.41    0.37
  -5   2 -27    0.92    0.32
   5  -2 -27    0.74    0.23
   5   2  28    0.85    0.29
  -5   2 -28    0.21    0.19
   5   2  29    0.07    0.25
  -5   2 -29    0.08    0.18
   5   2  30    0.41    0.30
  -5   2 -30    0.35    0.23
   5   2  31    0.59    0.31
  -5   2 -31    0.39    0.23
  -5   3  32   -0.09    0.25
   5  -3  31   -0.09    0.25
  -5   3  31   -0.30    0.27
   5  -3  30    0.01    0.17
  -5   3  30    0.04    0.21
  -5  -3 -30    0.03    0.22
   5  -3  29    0.85    0.33
  -5   3  29    0.24    0.21
  -5  -3 -29    0.26    0.22
   5  -3  28    0.70    0.29
  -5   3  28    0.26    0.19
  -5  -3 -28    0.09    0.24
  -5   3  27    0.16    0.21
  -5  -3 -27    0.23    0.22
   5  -3  26    0.65    0.29
  -5   3  26    1.15    0.30
   5  -3  25    0.37    0.22
  -5   3  25    0.12    0.19
  -5  -3 -25    0.33    0.23
   5  -3  24    0.80    0.29
  -5   3  24    0.58    0.20
  -5  -3 -24    0.59    0.25
   5  -3  23    0.75    0.26
  -5   3  23    0.96    0.30
  -5  -3 -23    0.79    0.26
   5  -3  22    2.28    0.38
  -5   3  22    1.99    0.36
  -5  -3 -22    2.01    0.35
   5  -3  21    0.09    0.17
  -5   3  21    0.08    0.16
  -5  -3 -21    0.10    0.20
   5  -3  20    1.15    0.30
  -5   3  20    1.24    0.29
  -5  -3 -20    0.99    0.29
   5  -3  19    1.05    0.28
  -5   3  19    0.74    0.25
  -5  -3 -19    1.20    0.30
  -5  -3 -18    4.06    0.47
   5  -3  18    5.21    0.51
  -5   3  18    3.84    0.46
  -5  -3 -17    8.54    0.63
   5  -3  17    7.52    0.59
  -5   3  17    8.72    0.65
   5  -3  16    0.59    0.22
  -5   3  16    0.46    0.30
  -5  -3 -16    0.52    0.23
   5  -3  15    0.48    0.21
  -5   3  15    0.04    0.16
  -5  -3 -15    0.41    0.20
  -5  -3 -14    2.21    0.32
   5  -3  14    2.96    0.36
  -5   3  14    2.80    0.37
  -5  -3 -13    3.49    0.38
   5  -3  13    3.41    0.38
  -5   3  13    3.15    0.38
  -5  -3 -12    1.99    0.31
   5  -3  12    2.01    0.30
  -5   3  12    1.66    0.26
  -5  -3 -11    0.21    0.16
   5  -3  11    0.18    0.18
  -5   3  11   -0.10    0.18
   5   3 -10    3.39    0.19
  -5  -3 -10    4.15    0.37
   5  -3  10    3.65    0.34
   5   3  -9    2.61    0.17
   5  -3   9    2.98    0.31
  -5  -3  -9    2.82    0.31
  -5  -3  -8    1.05    0.19
   5  -3   8    1.70    0.24
   5   3  -8    1.54    0.14
  -5  -3  -7    1.61    0.25
   5  -3   7    1.56    0.24
   5   3  -7    1.42    0.15
   5   3  -6   12.21    0.40
   5  -3   6   12.56    0.55
  -5  -3  -6   12.53    0.60
  -5  -3  -5    0.48    0.20
   5   3  -5    0.38    0.13
   5  -3   5    0.72    0.21
   5   3  -4   28.48    0.65
   5  -3   4   30.11    0.78
  -5  -3  -4   29.94    0.86
   5   3  -3    8.70    0.39
   5  -3   3    8.49    0.41
  -5  -3  -3    7.92    0.44
   5   3  -2    4.93    0.30
   5  -3   2    5.29    0.31
  -5  -3  -2    5.24    0.35
   5  -3   1    9.50    0.38
  -5  -3  -1    9.27    0.44
   5  -3   0    0.85    0.22
  -5  -3   0    1.06    0.16
   5  -3   0    1.12    0.15
  -5  -3   1    9.02    0.41
  -5   3  -1    9.14    0.58
  -5   3  -1    8.77    0.37
   5  -3  -1    9.05    0.33
   5  -3  -1    8.67    0.56
  -5   3  -2    4.86    0.30
  -5  -3   2    5.27    0.31
   5  -3  -2    4.95    0.22
   5  -3  -2    5.11    0.44
  -5   3  -2    5.39    0.47
   5   3   3    9.06    0.56
  -5  -3   3    8.63    0.38
   5  -3  -3    7.91    0.24
  -5   3  -3    8.97    0.58
   5  -3  -3    8.74    0.57
   5   3   4   29.43    0.99
  -5   3  -4   31.86    1.07
  -5  -3   4   29.92    0.67
   5  -3  -4   30.20    1.03
   5  -3  -5    0.50    0.24
   5   3   5    0.73    0.24
  -5   3  -5    0.55    0.29
   5  -3  -6   13.20    0.68
   5   3   6   12.75    0.67
  -5   3  -6   12.83    0.69
   5  -3  -7    1.19    0.24
   5   3   7    1.66    0.29
  -5   3  -7    1.40    0.29
  -5   3  -8    1.18    0.22
   5  -3  -8    1.59    0.28
   5   3   8    1.76    0.27
   5   3   9    3.09    0.35
   5  -3  -9    2.51    0.32
  -5   3  -9    2.62    0.34
   5  -3 -10    3.42    0.37
   5   3  10    3.38    0.36
  -5   3 -10    3.59    0.40
   5  -3 -11    0.01    0.15
   5   3  11    0.19    0.16
  -5   3 -11    0.04    0.14
   5   3  12    2.06    0.32
   5  -3 -12    1.95    0.30
  -5   3 -12    1.93    0.30
   5  -3 -13    3.12    0.37
  -5   3 -13    3.06    0.38
   5   3  13    3.87    0.43
   5   3  14    2.25    0.32
   5  -3 -14    2.45    0.34
  -5   3 -14    2.42    0.35
   5   3  15    0.31    0.18
  -5   3 -15    0.16    0.17
   5  -3 -15    0.39    0.22
  -5   3 -16    0.74    0.30
   5   3  16    0.37    0.23
   5  -3 -16    0.94    0.29
  -5   3 -17    9.03    0.67
   5  -3 -17    8.79    0.63
   5   3  17    7.13    0.60
   5   3  18    4.03    0.46
   5  -3 -18    3.88    0.43
  -5   3 -18    4.03    0.48
  -5   3 -19    0.94    0.26
   5   3  19    1.07    0.28
   5  -3 -19    0.87    0.25
  -5   3 -20    1.15    0.27
   5   3  20    1.01    0.28
   5  -3 -20    1.14    0.28
  -5   3 -21    0.50    0.27
   5   3  21    0.23    0.21
   5  -3 -21    0.42    0.24
  -5   3 -22    2.12    0.37
   5   3  22    1.99    0.37
   5  -3 -22    1.94    0.33
  -5   3 -23    0.99    0.30
   5   3  23    1.00    0.29
   5  -3 -23    0.87    0.27
  -5   3 -24    0.41    0.19
   5   3  24    1.15    0.32
   5  -3 -24    1.09    0.29
  -5   3 -25    0.32    0.25
   5   3  25    0.16    0.17
   5  -3 -25    0.21    0.21
   5   3  26    0.72    0.31
   5  -3 -26    0.09    0.20
  -5   3 -26    0.25    0.20
   5   3  27    0.30    0.22
   5  -3 -27    0.56    0.23
  -5   3 -27    0.57    0.25
   5   3  28    0.30    0.23
   5  -3 -28    0.33    0.18
  -5   3 -28    0.35    0.24
   5   3  29    1.22    0.38
   5  -3 -29    0.66    0.26
  -5   3 -29    0.39    0.26
   5   3  30    0.70    0.31
  -5   3 -30    0.19    0.20
  -5   3 -31    0.19    0.20
   5  -4  30    0.18    0.20
  -5   4  30    0.19    0.19
  -5  -4 -30    0.20    0.21
   5  -4  29    1.16    0.35
  -5  -4 -29    0.87    0.28
  -5   4  29    1.67    0.37
   5  -4  28    0.02    0.18
  -5  -4 -28   -0.05    0.21
  -5   4  28    0.39    0.29
   5  -4  27   -0.21    0.23
  -5  -4 -27   -0.06    0.23
  -5   4  27    0.39    0.21
   5  -4  26    0.35    0.28
  -5  -4 -26   -0.10    0.19
  -5   4  26    0.41    0.27
   5  -4  25    1.48    0.35
  -5  -4 -25    1.76    0.37
  -5   4  25    1.42    0.36
   5  -4  24    0.41    0.24
  -5  -4 -24    0.23    0.21
  -5   4  24    0.39    0.31
   5  -4  23    0.78    0.26
  -5  -4 -23    0.68    0.25
  -5   4  23    0.69    0.26
   5  -4  22    0.80    0.28
  -5  -4 -22    0.35    0.20
  -5   4  22    0.30    0.21
   5  -4  21    0.11    0.19
  -5  -4 -21    0.34    0.21
  -5   4  21    0.07    0.20
   5  -4  20    0.34    0.21
  -5   4  20    0.25    0.17
  -5  -4 -20    0.39    0.22
   5  -4  19    1.86    0.33
  -5   4  19    1.77    0.34
  -5  -4 -19    1.81    0.33
   5  -4  18    1.37    0.31
  -5   4  18    1.25    0.32
  -5  -4 -18    1.05    0.27
   5  -4  17    1.59    0.30
  -5   4  17    1.69    0.35
  -5  -4 -17    1.33    0.28
   5  -4  16    1.64    0.32
  -5   4  16    1.43    0.35
  -5  -4 -16    1.01    0.26
  -5  -4 -15    3.54    0.40
   5  -4  15    3.03    0.38
  -5   4  15    3.15    0.41
   5  -4  14    1.68    0.29
  -5   4  14    1.03    0.25
  -5  -4 -14    2.15    0.33
   5  -4  13    1.20    0.25
  -5   4  13    1.07    0.27
  -5  -4 -13    1.31    0.28
  -5  -4 -12    4.47    0.42
   5  -4  12    4.32    0.41
  -5   4  12    4.15    0.44
  -5  -4 -11    2.92    0.35
   5  -4  11    2.98    0.34
  -5   4  11    2.99    0.39
   5  -4  10    2.07    0.28
  -5  -4 -10    2.16    0.29
  -5  -4  -9    2.46    0.30
   5  -4   9    2.37    0.29
  -5  -4  -8    2.08    0.28
   5  -4   8    2.34    0.28
  -5  -4  -7    3.44    0.32
   5  -4   7    3.22    0.31
   5   4  -7    3.16    0.18
  -5  -4  -6    2.96    0.30
   5  -4   6    3.14    0.29
  -5  -4  -5    7.26    0.44
   5  -4   5    7.83    0.43
   5  -4   4    4.28    0.31
  -5  -4  -4    4.19    0.33
   5  -4   3    7.10    0.38
  -5  -4  -3    7.07    0.41
   5  -4   3    6.60    0.53
   5  -4   2    0.38    0.20
  -5  -4  -2    0.33    0.14
   5  -4   2    0.38    0.11
   5  -4   1    6.79    0.33
  -5   4   1    6.49    0.27
  -5  -4  -1    6.66    0.37
   5  -4   1    6.93    0.53
  -5   4   0    2.41    0.19
   5  -4   0    2.67    0.21
  -5  -4   0    2.68    0.23
   5  -4   0    2.72    0.35
  -5   4  -1    6.76    0.33
  -5  -4   1    7.01    0.35
   5  -4  -1    6.87    0.52
   5  -4  -2    0.48    0.21
  -5   4  -2    0.22    0.10
  -5  -4   2    0.27    0.09
   5  -4  -3    7.54    0.54
  -5   4  -3    7.04    0.55
  -5  -4   3    6.84    0.31
  -5   4  -4    3.90    0.44
   5  -4  -4    4.23    0.43
  -5  -4   4    4.34    0.23
   5  -4  -5    7.94    0.57
   5   4   5    7.69    0.55
  -5   4  -5    7.73    0.58
   5  -4  -6    3.67    0.40
   5   4   6    3.10    0.38
  -5   4  -6    3.19    0.40
   5  -4  -7    2.98    0.37
   5   4   7    3.19    0.37
  -5   4  -7    3.24    0.39
   5  -4  -8    1.69    0.28
   5   4   8    1.95    0.31
  -5   4  -8    1.62    0.28
   5   4   9    2.58    0.35
   5  -4  -9    2.07    0.31
  -5   4  -9    2.03    0.32
   5  -4 -10    1.82    0.30
   5   4  10    1.53    0.28
  -5   4 -10    1.92    0.32
   5  -4 -11    2.77    0.37
   5   4  11    2.59    0.36
  -5   4 -11    2.38    0.35
   5  -4 -12    4.60    0.46
   5   4  12    4.06    0.44
  -5   4 -12    4.52    0.46
   5   4  13    1.56    0.31
   5  -4 -13    1.46    0.30
  -5   4 -13    1.07    0.27
   5   4  14    2.01    0.34
   5  -4 -14    1.94    0.33
  -5   4 -14    1.57    0.32
   5  -4 -15    3.89    0.45
  -5   4 -15    3.41    0.42
   5   4  15    3.77    0.46
   5   4  16    1.09    0.28
   5  -4 -16    1.38    0.33
  -5   4 -16    0.78    0.24
   5   4  17    1.30    0.29
   5  -4 -17    1.29    0.30
  -5   4 -17    1.11    0.26
   5   4  18    0.66    0.26
   5  -4 -18    1.53    0.33
  -5   4 -18    0.93    0.27
   5   4  19    1.41    0.33
  -5   4 -19    2.15    0.36
   5  -4 -19    1.94    0.36
   5   4  20    0.05    0.19
  -5   4 -20    0.55    0.27
   5  -4 -20    0.37    0.22
   5   4  21    0.24    0.21
  -5   4 -21    0.34    0.20
   5  -4 -21    0.14    0.22
  -5   4 -22    0.18    0.18
   5   4  22    0.54    0.25
   5  -4 -22    0.32    0.21
  -5   4 -23    0.76    0.27
   5   4  23    0.82    0.28
   5  -4 -23    1.03    0.27
  -5   4 -24    0.37    0.22
   5   4  24    0.14    0.20
   5  -4 -24    0.05    0.19
  -5   4 -25    1.59    0.37
   5   4  25    1.18    0.33
   5  -4 -25    1.09    0.29
  -5   4 -26    0.04    0.19
   5   4  26    0.11    0.18
   5  -4 -26   -0.21    0.19
  -5   4 -27   -0.02    0.21
   5   4  27    0.11    0.23
   5  -4 -27    0.11    0.18
  -5   4 -28    0.39    0.23
   5   4  28    0.68    0.30
   5  -4 -28   -0.01    0.23
  -5   4 -29    1.77    0.39
   5   4  29    0.85    0.27
   5  -4 -29    1.32    0.33
  -5   4 -30    0.54    0.26
   5  -4 -30    0.49    0.27
   5  -4 -31    0.67    0.29
   5  -5  29    1.01    0.35
   5  -5  28    0.18    0.25
  -5  -5 -28    0.21    0.22
  -5   5  28    0.38    0.26
   5  -5  27   -0.08    0.21
  -5  -5 -27    0.24    0.23
  -5   5  27    0.20    0.27
   5  -5  26    0.53    0.27
  -5  -5 -26    0.21    0.22
  -5   5  26    0.35    0.20
   5  -5  25   -0.26    0.26
  -5  -5 -25    0.23    0.23
  -5   5  25   -0.48    0.27
   5  -5  24    0.75    0.29
  -5  -5 -24    0.49    0.26
  -5   5  24    0.14    0.20
   5  -5  23    1.11    0.33
  -5  -5 -23    0.92    0.30
  -5   5  23    0.99    0.29
   5  -5  22    0.78    0.26
  -5  -5 -22    0.41    0.23
  -5   5  22    0.01    0.18
   5  -5  21    0.20    0.15
  -5  -5 -21    0.23    0.20
  -5   5  21   -0.16    0.24
   5  -5  20    0.55    0.23
  -5  -5 -20    0.53    0.26
  -5   5  20    0.35    0.21
   5  -5  19    0.00    0.16
  -5  -5 -19   -0.04    0.20
  -5   5  19    0.15    0.18
   5  -5  18    0.93    0.26
  -5  -5 -18    0.73    0.23
  -5   5  18    0.73    0.22
   5  -5  17    0.27    0.19
  -5  -5 -17    0.17    0.17
  -5   5  17    0.14    0.16
   5  -5  16    1.02    0.26
  -5  -5 -16    1.24    0.25
  -5   5  16    1.06    0.26
   5  -5  15    0.19    0.18
  -5  -5 -15    0.36    0.18
  -5   5  15    0.25    0.18
   5  -5  14    0.70    0.22
  -5  -5 -14    0.54    0.20
  -5   5  14    0.77    0.25
   5  -5  13    0.27    0.20
  -5   5  13    0.05    0.17
  -5  -5 -13    0.27    0.21
  -5  -5 -12    4.52    0.43
   5  -5  12    4.91    0.45
  -5   5  12    4.98    0.50
  -5  -5 -11    4.67    0.43
   5  -5  11    4.17    0.41
  -5   5  11    4.21    0.46
   5  -5  10    0.38    0.18
  -5  -5 -10    0.76    0.21
  -5  -5  -9    3.24    0.34
   5  -5   9    3.28    0.34
  -5  -5  -8    3.74    0.35
   5  -5   8    3.83    0.35
   5  -5   7    0.31    0.16
  -5  -5  -7    0.15    0.12
  -5  -5  -6    1.01    0.21
   5  -5   6    0.80    0.20
   5  -5   6    1.09    0.30
  -5  -5  -5   15.11    0.63
   5  -5   5   14.83    0.61
   5  -5   5   14.09    0.80
  -5  -5  -4    6.46    0.41
   5  -5   4    6.34    0.39
   5  -5   4    5.99    0.55
  -5  -5  -3   14.22    0.57
   5  -5   3   13.82    0.54
   5  -5   3   14.39    0.81
  -5  -5  -2    8.37    0.42
   5  -5   2    9.33    0.64
   5  -5   1    1.62    0.33
  -5  -5  -1    1.67    0.20
  -5  -5   0    9.79    0.42
   5  -5   0    9.49    0.64
   5  -5  -1    1.63    0.31
  -5  -5   1    1.89    0.19
  -5  -5   2    9.07    0.35
   5  -5  -2    9.15    0.65
   5  -5  -3   13.63    0.77
  -5  -5   3   13.71    0.40
   5  -5  -4    5.97    0.55
  -5  -5   4    5.39    0.23
   5  -5  -5   14.67    0.81
   5   5   6    0.84    0.25
   5  -5  -6    0.61    0.22
  -5   5  -6    0.88    0.33
   5   5   7    0.22    0.19
   5  -5  -7    0.55    0.23
  -5   5  -7    0.05    0.17
   5  -5  -8    3.76    0.44
   5   5   8    3.43    0.41
  -5   5  -8    3.08    0.39
   5   5   9    2.76    0.36
   5  -5  -9    2.80    0.38
  -5   5  -9    3.20    0.40
  -5   5 -10    0.44    0.22
   5   5  10    0.48    0.20
   5  -5 -10    0.46    0.20
   5  -5 -11    4.44    0.47
   5   5  11    3.75    0.44
  -5   5 -11    4.39    0.48
   5  -5 -12    5.34    0.52
   5   5  12    5.01    0.50
  -5   5 -12    5.14    0.52
   5   5  13    0.27    0.18
   5  -5 -13    0.22    0.22
  -5   5 -13    0.20    0.16
   5   5  14    1.03    0.29
  -5   5 -14    0.28    0.18
   5  -5 -14    1.04    0.27
  -5   5 -15    0.15    0.18
   5   5  15    0.33    0.18
   5  -5 -15    0.56    0.25
  -5   5 -16    0.96    0.26
   5   5  16    0.96    0.28
   5  -5 -16    1.41    0.33
  -5   5 -17   -0.09    0.18
   5   5  17    0.46    0.25
   5  -5 -17    0.31    0.25
   5   5  18    0.78    0.24
   5  -5 -18    0.65    0.26
  -5   5 -18    0.63    0.24
   5   5  19    0.26    0.17
   5  -5 -19    0.16    0.22
  -5   5 -19    0.19    0.23
   5   5  20    0.41    0.22
   5  -5 -20    0.65    0.29
  -5   5 -20    0.44    0.23
   5   5  21    0.01    0.17
   5  -5 -21    0.29    0.23
  -5   5 -21   -0.03    0.14
   5   5  22    0.40    0.26
   5  -5 -22    0.62    0.30
  -5   5 -22    0.37    0.24
   5   5  23    1.53    0.38
   5  -5 -23    1.09    0.33
  -5   5 -23    1.04    0.29
   5   5  24    0.47    0.26
  -5   5 -24    0.52    0.24
   5  -5 -24    0.80    0.31
   5   5  25    0.27    0.25
  -5   5 -25    0.10    0.21
   5  -5 -25    0.09    0.21
   5   5  26   -0.22    0.20
  -5   5 -26   -0.02    0.21
   5  -5 -26   -0.09    0.21
   5   5  27    0.52    0.28
  -5   5 -27    0.00    0.19
   5  -5 -27    0.16    0.24
   5   5  28    0.40    0.28
  -5   5 -28    0.47    0.27
   5  -5 -28    0.53    0.28
  -5   5 -29    0.47    0.23
   5  -5 -29    0.44    0.28
   5  -5 -30    0.21    0.25
   5  -5 -31    0.13    0.18
   5  -6  27   -0.38    0.25
  -5  -6 -27    0.10    0.23
   5  -6  26    0.18    0.26
  -5  -6 -26   -0.16    0.19
  -5   6  26    0.11    0.19
   5  -6  25    0.53    0.29
  -5  -6 -25    0.72    0.26
  -5   6  25   -0.03    0.27
   5  -6  24    0.92    0.32
  -5  -6 -24    0.68    0.26
  -5   6  24    0.80    0.26
   5  -6  23    0.18    0.23
  -5  -6 -23    0.24    0.24
  -5   6  23    0.05    0.22
   5  -6  22    0.38    0.23
  -5  -6 -22    0.90    0.29
  -5   6  22    0.32    0.20
   5  -6  21    0.20    0.20
  -5  -6 -21    0.22    0.20
  -5   6  21    0.17    0.22
   5  -6  20    0.23    0.21
  -5  -6 -20    0.16    0.20
  -5   6  20    0.16    0.20
   5  -6  19    0.37    0.23
  -5  -6 -19    0.46    0.22
  -5   6  19    0.08    0.18
  -5  -6 -18    0.07    0.19
  -5   6  18   -0.08    0.18
   5  -6  17    2.22    0.37
  -5  -6 -17    2.14    0.35
  -5   6  17    2.12    0.37
   5  -6  16    0.54    0.22
  -5  -6 -16    0.69    0.23
  -5   6  16    0.68    0.30
   5  -6  15    0.49    0.21
  -5  -6 -15    0.80    0.26
  -5   6  15    0.60    0.26
   5  -6  14    0.95    0.25
  -5  -6 -14    0.90    0.25
  -5   6  14    0.83    0.24
   5  -6  13    0.23    0.17
  -5  -6 -13    0.31    0.19
  -5   6  13    0.18    0.18
   5  -6  12    2.10    0.32
  -5  -6 -12    1.61    0.28
  -5   6  12    1.91    0.38
  -5  -6 -11    3.26    0.37
   5  -6  11    3.04    0.37
  -5   6  11    3.37    0.45
   5  -6  10    1.19    0.25
  -5  -6 -10    0.97    0.23
   5  -6   9    1.00    0.22
  -5  -6  -9    1.25    0.26
   5  -6   9    1.43    0.33
  -5  -6  -8    6.81    0.47
   5  -6   8    6.83    0.48
   5  -6   8    7.09    0.61
   5  -6   7    0.40    0.22
  -5  -6  -7    0.55    0.19
  -5  -6  -6   10.35    0.55
   5  -6   6   11.20    0.74
   5  -6   5    0.32    0.20
  -5  -6  -5    0.58    0.16
   5  -6   4    2.72    0.40
  -5  -6  -4    2.77    0.27
  -5  -6  -3    0.44    0.12
   5  -6   3    0.43    0.22
   5  -6   2    1.33    0.28
  -5  -6  -2    1.52    0.19
   5  -6   1    1.57    0.33
  -5  -6  -1    1.74    0.19
   5  -6   0    0.00    0.17
  -5  -6   0    0.23    0.09
   5  -6  -1    1.53    0.32
  -5  -6   1    1.73    0.17
   5  -6  -2    1.19    0.28
   5  -6  -3    0.45    0.25
   5  -6  -4    2.89    0.43
   5  -6  -5    0.50    0.26
   5  -6  -6   11.04    0.74
   5  -6  -7    0.37    0.26
   5  -6  -8    7.01    0.60
  -5   6  -8    6.98    0.59
   5   6   8    6.38    0.57
   5   6   9    1.05    0.27
   5  -6  -9    1.03    0.26
  -5   6  -9    1.24    0.31
   5   6  10    1.04    0.26
   5  -6 -10    0.92    0.27
  -5   6 -10    1.07    0.30
   5   6  11    2.99    0.42
   5  -6 -11    2.74    0.41
  -5   6 -11    3.10    0.43
   5   6  12    1.72    0.32
   5  -6 -12    1.85    0.37
  -5   6 -12    1.93    0.37
   5   6  13    0.37    0.20
  -5   6 -13    0.31    0.18
   5  -6 -13    0.29    0.22
  -5   6 -14    0.80    0.25
   5   6  14    1.05    0.29
   5  -6 -14    1.21    0.33
   5   6  15    0.78    0.28
   5  -6 -15    0.75    0.30
  -5   6 -15    0.86    0.26
   5   6  16    0.62    0.24
   5  -6 -16    1.05    0.32
  -5   6 -16    1.05    0.32
   5   6  17    2.21    0.40
   5  -6 -17    2.26    0.42
  -5   6 -17    2.37    0.39
   5   6  18   -0.03    0.19
  -5   6 -18    0.24    0.19
   5  -6 -18    0.36    0.26
   5   6  19    0.07    0.21
  -5   6 -19    0.20    0.15
   5  -6 -19    0.07    0.20
  -5   6 -20    0.11    0.14
   5   6  20    0.30    0.18
   5  -6 -20    0.34    0.22
  -5   6 -21    0.22    0.19
   5   6  21   -0.38    0.28
   5  -6 -21    0.17    0.24
  -5   6 -22    0.34    0.23
   5   6  22    0.67    0.25
   5  -6 -22    0.35    0.30
  -5   6 -23    0.05    0.18
   5   6  23    0.24    0.26
  -5   6 -24    0.94    0.31
   5   6  24    0.77    0.28
   5  -6 -24    0.54    0.26
   5   6  25    0.36    0.27
   5  -6 -25    0.75    0.32
  -5   6 -25    0.38    0.23
   5   6  26   -0.12    0.22
   5  -6 -26    0.09    0.24
  -5   6 -26    0.06    0.19
   5  -6 -27    0.01    0.26
  -5   6 -27   -0.06    0.18
   5  -6 -28    0.02    0.19
  -5   6 -28    0.04    0.20
  -5  -7 -26    0.09    0.23
   5  -7  26   -0.15    0.23
  -5  -7 -25    0.33    0.26
   5  -7  25    0.37    0.24
  -5  -7 -24    0.66    0.28
   5  -7  24    0.11    0.20
  -5  -7 -23    0.58    0.24
   5  -7  23    0.67    0.29
  -5   7  23    0.36    0.29
  -5  -7 -22   -0.01    0.20
   5  -7  22    0.31    0.26
  -5   7  22    0.63    0.30
  -5  -7 -21   -0.17    0.21
   5  -7  21    0.20    0.23
  -5   7  21    0.13    0.20
  -5  -7 -20    0.03    0.18
   5  -7  20    0.07    0.15
  -5   7  20   -0.05    0.21
  -5  -7 -19    0.00    0.18
   5  -7  19    0.14    0.20
  -5   7  19    0.05    0.21
  -5  -7 -18    0.23    0.18
   5  -7  18    0.20    0.19
  -5   7  18   -0.10    0.21
  -5  -7 -17    0.51    0.23
   5  -7  17    0.34    0.20
  -5   7  17    0.12    0.16
  -5  -7 -16    0.73    0.26
   5  -7  16    0.48    0.20
  -5   7  16    0.34    0.21
  -5  -7 -15    1.04    0.27
   5  -7  15    0.32    0.19
  -5   7  15    0.76    0.26
  -5  -7 -14    0.06    0.15
  -5   7  14    0.06    0.16
   5  -7  14    0.06    0.19
   5  -7  13   -0.28    0.24
  -5  -7 -13   -0.11    0.16
  -5   7  13   -0.02    0.17
   5  -7  12   -0.12    0.20
  -5  -7 -12    0.04    0.13
  -5   7  12    0.23    0.21
   5  -7  11    0.33    0.24
  -5  -7 -11    0.68    0.22
   5  -7  10    2.63    0.39
  -5  -7 -10    2.40    0.33
   5  -7   9    1.06    0.30
  -5  -7  -9    1.32    0.25
   5  -7   8    0.29    0.23
  -5  -7  -8    0.18    0.13
   5  -7   7    1.02    0.27
  -5  -7  -7    0.92    0.20
   5  -7   6    0.16    0.21
  -5  -7  -6    0.08    0.12
   5  -7   5    2.77    0.44
  -5  -7  -5    2.65    0.28
   5  -7   4    7.48    0.65
  -5  -7  -4    6.91    0.43
   5  -7   3    6.99    0.64
   5  -7   2    3.39    0.45
   5  -7   1    1.67    0.36
   5  -7   0    0.40    0.26
   5  -7  -1    1.39    0.32
   5  -7  -2    2.95    0.44
   5  -7  -3    6.01    0.61
   5  -7  -4    6.05    0.59
   5  -7  -5    2.14    0.40
   5  -7  -6   -0.21    0.20
   5  -7  -7    1.01    0.28
   5   7   8    0.08    0.14
   5  -7  -8   -0.15    0.18
   5   7   9    1.10    0.29
   5  -7  -9    1.64    0.36
   5   7  10    3.07    0.44
   5  -7 -10    2.44    0.43
   5   7  11    0.27    0.20
   5  -7 -11    0.60    0.27
   5   7  12    0.13    0.17
   5  -7 -12    0.47    0.26
  -5   7 -12    0.35    0.24
  -5   7 -13   -0.10    0.16
   5   7  13   -0.03    0.18
   5  -7 -13    0.43    0.26
   5   7  14   -0.14    0.20
  -5   7 -14    0.08    0.16
  -5   7 -15    0.75    0.28
   5   7  15    0.96    0.28
   5  -7 -15    1.31    0.33
   5   7  16    0.37    0.21
   5  -7 -16    0.93    0.34
  -5   7 -16    0.73    0.28
   5   7  17    0.61    0.25
   5  -7 -17    0.43    0.27
  -5   7 -17    0.59    0.27
   5   7  18    0.54    0.26
  -5   7 -18    0.26    0.21
   5  -7 -18   -0.22    0.25
  -5   7 -19    0.62    0.27
   5   7  19    0.66    0.26
   5  -7 -19    0.53    0.27
  -5   7 -20    0.01    0.20
   5   7  20   -0.33    0.26
   5  -7 -20   -0.05    0.25
   5   7  21   -0.10    0.22
   5  -7 -21    0.07    0.25
  -5   7 -21   -0.07    0.20
   5   7  22    0.23    0.20
   5  -7 -22    0.21    0.24
  -5   7 -22   -0.08    0.20
   5   7  23    0.56    0.26
   5  -7 -23    0.74    0.34
  -5   7 -23    0.68    0.26
  -5   7 -24    0.61    0.30
   5  -7 -24    0.89    0.33
  -5   7 -25   -0.08    0.18
   5  -7 -25    0.06    0.18
  -5   7 -26    0.25    0.20
  -5  -8 -24   -0.13    0.18
  -5  -8 -23    0.27    0.22
  -5  -8 -22    0.01    0.21
  -5  -8 -21    0.35    0.22
   5  -8  21    0.15    0.17
  -5  -8 -20    0.26    0.20
  -5   8  20    0.46    0.28
   5  -8  20   -0.07    0.22
   5  -8  19    0.17    0.22
  -5  -8 -19    0.22    0.20
  -5   8  19    0.13    0.27
   5  -8  18   -0.13    0.25
  -5  -8 -18    0.02    0.18
  -5   8  18    0.05    0.22
   5  -8  17    0.10    0.17
  -5  -8 -17   -0.03    0.16
  -5   8  17    0.07    0.21
   5  -8  16    0.61    0.22
  -5  -8 -16    0.67    0.23
  -5   8  16    0.84    0.28
   5  -8  15   -0.27    0.20
  -5  -8 -15    0.07    0.18
  -5   8  15   -0.03    0.20
   5  -8  14    0.04    0.21
  -5  -8 -14    0.29    0.19
  -5   8  14    0.00    0.22
   5  -8  13    0.58    0.23
  -5  -8 -13    0.57    0.22
  -5   8  13    0.63    0.27
   5  -8  12    0.56    0.26
  -5  -8 -12    0.44    0.21
   5  -8  11    2.43    0.39
  -5  -8 -11    2.08    0.32
   5  -8  10    0.81    0.28
  -5  -8 -10    0.58    0.21
   5  -8   9    3.27    0.46
  -5  -8  -9    3.52    0.38
   5  -8   8    0.74    0.28
   5  -8   7    2.24    0.40
   5  -8   6    0.56    0.23
   5  -8   5    2.33    0.40
   5  -8   4    1.38    0.34
   5  -8   3    1.83    0.36
   5  -8   2    2.23    0.42
   5  -8   1    1.69    0.36
   5  -8   0    0.24    0.21
   5  -8  -1    0.93    0.28
   5  -8  -2    1.85    0.37
   5  -8  -3    1.20    0.31
   5  -8  -4    1.16    0.34
   5  -8  -5    1.97    0.39
   5  -8  -6    0.32    0.27
   5  -8  -7    1.83    0.37
   5  -8  -8    1.14    0.35
   5   8   9    3.77    0.52
   5  -8  -9    2.80    0.46
   5   8  10    0.85    0.32
   5  -8 -10    1.32    0.39
   5   8  11    2.52    0.42
   5  -8 -11    2.85    0.48
   5   8  12   -0.06    0.18
   5  -8 -12    0.78    0.29
   5   8  13    0.92    0.30
   5  -8 -13    0.99    0.35
   5   8  14    0.14    0.19
   5  -8 -14    0.76    0.29
   5   8  15    0.15    0.24
   5  -8 -15    0.22    0.28
   5   8  16    1.05    0.31
   5  -8 -16    0.70    0.33
  -5   8 -16    1.21    0.32
  -5   8 -17    0.21    0.18
   5   8  17   -0.06    0.20
   5  -8 -17   -0.08    0.20
  -5   8 -18    0.23    0.20
   5   8  18    0.15    0.21
   5  -8 -18   -0.20    0.29
   5   8  19    0.33    0.23
   5  -8 -19    0.33    0.26
  -5   8 -19    0.29    0.24
   5   8  20    0.73    0.26
  -5   8 -20    0.50    0.29
   5  -8 -20    0.34    0.28
  -5   8 -21    0.13    0.20
   5  -8 -21    0.81    0.35
  -5   8 -22    0.41    0.21
  -5   8 -23    0.23    0.23
  -5  -9 -22    0.07    0.19
   5  -9  21   -0.10    0.21
  -5  -9 -21    0.24    0.25
   5  -9  20    0.08    0.18
  -5  -9 -20    0.55    0.29
   5  -9  19    0.11    0.16
  -5  -9 -19    0.27    0.25
   5  -9  18    0.50    0.27
  -5  -9 -18    0.29    0.23
   5  -9  17   -0.23    0.25
  -5  -9 -17    0.18    0.19
   5  -9  16   -0.26    0.23
  -5  -9 -16    0.13    0.19
  -5   9  16   -0.04    0.18
   5  -9  15    0.16    0.16
  -5   9  15    0.29    0.23
   5  -9  14    0.13    0.15
  -5   9  14    0.16    0.18
   5  -9  13    0.26    0.20
   5  -9  12    0.38    0.24
   5  -9  11    1.80    0.38
   5  -9  10    0.54    0.28
   5  -9   9    1.62    0.35
   5  -9   8    1.25    0.32
   5  -9   7    1.18    0.38
   5  -9   6    3.80    0.51
   5  -9   5    0.35    0.28
   5  -9   4    1.57    0.36
   5  -9   3    0.06    0.18
   5  -9   2    0.79    0.28
   5  -9   1    0.01    0.21
   5  -9   0   -0.23    0.22
   5  -9  -1    0.14    0.21
   5  -9  -2    0.57    0.28
   5  -9  -3    0.11    0.24
   5  -9  -4    1.57    0.39
   5  -9  -5    0.01    0.16
   5  -9  -6    3.29    0.49
   5  -9  -7    1.15    0.37
   5  -9  -8    1.87    0.44
   5   9   9    1.48    0.36
   5  -9  -9    1.54    0.38
   5  -9 -10    0.69    0.33
   5   9  10    0.14    0.21
   5   9  11    1.88    0.39
   5  -9 -11    2.02    0.45
   5   9  12    0.25    0.20
   5  -9 -12    0.47    0.29
   5   9  13    0.74    0.29
   5  -9 -13    0.26    0.28
   5   9  14    0.55    0.29
   5  -9 -14    0.61    0.31
   5   9  15    0.22    0.26
   5  -9 -15    0.24    0.31
   5   9  16    0.26    0.27
   5 -10  15    0.81    0.29
   5 -10  14    0.21    0.17
   5 -10  13    0.76    0.30
   5 -10  12    0.73    0.30
   5 -10  11    0.93    0.33
   5 -10  10    1.85    0.42
   5 -10   9    1.63    0.42
   5 -10   8    3.54    0.54
   5 -10   7    0.71    0.35
   5 -10   6    0.62    0.27
   5 -10   5    0.08    0.20
   5 -10   4    0.26    0.20
   5 -10   3   -0.30    0.27
   5 -10   2    0.37    0.28
   5 -10   1    0.10    0.23
   5 -10   0   -0.13    0.26
   5 -10  -1    0.23    0.23
   5 -10  -2    0.11    0.22
   5 -10  -3    0.08    0.24
   5 -10  -4    0.76    0.30
   5 -10  -5    0.22    0.27
   5 -10  -6    1.53    0.44
   5 -10  -7    1.09    0.38
   5 -10  -8    3.74    0.56
  -6   0   0    0.05    0.12
   6   0   0   -0.10    0.12
   6   0  -1    0.02    0.09
   6   0   1   -0.06    0.12
  -6   0   1   -0.15    0.14
  -6   0  -1   -0.14    0.15
   6   0  -2    1.08    0.17
   6   0   2    0.69    0.15
  -6   0  -2    1.06    0.22
  -6   0   2    0.73    0.16
   6   0  -3    7.77    0.40
   6   0   3    7.54    0.46
  -6   0  -3    8.51    0.54
   6   0  -4    0.36    0.15
   6   0  -4    0.33    0.12
   6   0   4    0.18    0.15
  -6   0  -4    0.30    0.18
   6   0  -5    0.18    0.15
   6   0  -5    0.19    0.11
   6   0   5    0.04    0.11
  -6   0  -5   -0.01    0.15
  -6   0  -6    5.21    0.44
   6   0  -6    5.36    0.32
   6   0   6    4.98    0.40
   6   0  -6    5.65    0.41
   6   0  -7    0.15    0.12
   6   0  -7    0.05    0.08
   6   0   7    0.22    0.14
  -6   0  -7   -0.15    0.15
   6   0  -8    0.38    0.17
   6   0  -8    0.26    0.10
  -6   0  -8    0.34    0.19
   6   0   8    0.35    0.17
  -6   0  -9    9.14    0.61
   6   0  -9    8.58    0.50
   6   0  -9    8.71    0.39
   6   0   9    8.57    0.55
  -6   0 -10    0.29    0.18
   6   0 -10    0.46    0.17
   6   0  10    0.41    0.20
   6   0 -11    4.30    0.36
   6   0  11    3.87    0.40
  -6   0 -11    4.64    0.45
  -6   0 -12    1.72    0.32
   6   0 -12    1.44    0.22
   6   0  12    1.53    0.30
   6   0 -13    0.35    0.16
   6   0  13    0.92    0.26
  -6   0 -13    0.50    0.20
   6   0 -14    2.49    0.29
   6   0  14    2.39    0.36
  -6   0 -14    2.18    0.33
   6   0 -15    3.94    0.36
   6   0  15    3.94    0.44
  -6   0 -15    4.00    0.45
   6   0 -16    3.02    0.31
   6   0  16    3.37    0.41
  -6   0 -16    3.05    0.40
   6   0 -17    3.31    0.34
   6   0  17    3.04    0.42
  -6   0 -17    3.56    0.45
   6   0  18    2.65    0.41
  -6   0 -18    2.66    0.41
   6   0  19    6.13    0.58
  -6   0 -19    5.84    0.56
   6   0  20    0.14    0.19
  -6   0 -20    0.46    0.29
   6   0  21    0.07    0.19
  -6   0 -21    0.11    0.19
  -6   0  21   -0.02    0.16
   6   0  22    0.00    0.19
  -6   0 -22    0.07    0.20
  -6   0  22   -0.05    0.18
   6   0  23   -0.21    0.23
  -6   0 -23    0.00    0.16
  -6   0  23    0.10    0.18
   6   0  24    1.84    0.40
  -6   0 -24    1.32    0.34
  -6   0  24    1.60    0.31
   6   0  25    0.89    0.32
  -6   0 -25    1.40    0.35
  -6   0  25    0.89    0.28
  -6   0 -26    0.09    0.21
  -6   0  26    0.20    0.17
   6   0  27    0.39    0.26
  -6   0 -27    0.79    0.25
  -6   0  27    0.89    0.25
   6   0  28    0.48    0.24
  -6   0 -28    0.15    0.20
  -6   0  28    0.00    0.18
  -6   0 -29    0.40    0.25
   6   0  29    0.28    0.25
  -6   0  29    0.33    0.21
  -6   0  30   -0.21    0.16
  -6   0  31    0.19    0.20
  -6   1  33    0.01    0.22
  -6   1  32    0.22    0.22
  -6   1  31    0.19    0.21
  -6   1  30    0.52    0.25
  -6  -1 -29    0.63    0.31
   6  -1  29    0.30    0.25
  -6   1  29    0.20    0.23
  -6  -1 -28   -0.31    0.28
   6  -1  28    0.14    0.18
  -6   1  28    0.25    0.19
  -6  -1 -27    0.20    0.21
   6  -1  27    0.44    0.27
  -6   1  27    0.58    0.27
  -6  -1 -26    0.46    0.24
   6  -1  26    0.90    0.32
  -6   1  26    0.56    0.22
  -6  -1 -25    0.06    0.17
   6  -1  25    0.03    0.23
  -6   1  25    0.22    0.20
  -6  -1 -24    0.68    0.26
   6  -1  24    1.16    0.32
  -6   1  24    0.43    0.21
  -6  -1 -23    0.51    0.23
   6  -1  23    0.65    0.28
  -6   1  23    0.22    0.19
  -6  -1 -22    0.21    0.28
   6  -1  22    0.43    0.23
  -6   1  22    0.03    0.16
  -6  -1 -21    1.27    0.29
   6  -1  21    1.06    0.26
  -6   1  21    1.31    0.28
  -6  -1 -20   -0.03    0.18
   6  -1  20    0.04    0.15
  -6   1  20    0.07    0.17
  -6  -1 -19    0.35    0.20
   6  -1  19    0.38    0.21
  -6   1  19    0.44    0.19
   6  -1  18    4.43    0.48
  -6  -1 -18    5.19    0.53
   6  -1  17    0.28    0.19
  -6  -1 -17    0.69    0.27
   6  -1  16    0.85    0.27
  -6  -1 -16    0.79    0.23
   6  -1  15    5.07    0.48
  -6  -1 -15    4.41    0.48
   6   1 -14    5.14    0.36
   6  -1  14    5.05    0.48
  -6  -1 -14    5.15    0.51
   6   1 -13    1.72    0.22
   6  -1  13    1.51    0.28
  -6  -1 -13    0.99    0.28
   6   1 -12    0.24    0.12
   6  -1  12    0.38    0.19
  -6  -1 -12    0.16    0.16
   6   1 -11    0.38    0.12
   6  -1  11    0.92    0.22
  -6  -1 -11    0.61    0.22
   6   1 -10    6.62    0.41
   6  -1  10    6.47    0.48
  -6  -1 -10    6.94    0.53
  -6  -1  -9    1.76    0.28
   6   1  -9    1.53    0.21
   6  -1   9    1.75    0.28
   6   1  -8    0.89    0.16
  -6  -1  -8    1.11    0.24
   6  -1   8    0.94    0.22
   6  -1   7    4.97    0.40
  -6  -1  -7    5.79    0.47
   6   1  -7    5.14    0.37
  -6  -1  -6    4.43    0.43
   6  -1   6    3.93    0.37
   6   1  -6    3.36    0.31
  -6  -1  -5   25.34    0.92
   6   1  -5   24.16    0.76
   6  -1   5   24.98    0.82
   6   1  -5   24.69    0.82
  -6  -1  -4   13.54    0.67
   6   1  -4   12.05    0.56
   6  -1   4   13.01    0.59
   6   1  -3    6.59    0.41
  -6  -1  -3    5.70    0.45
   6  -1   3    6.00    0.40
   6   1  -2    6.61    0.42
   6  -1   2    7.08    0.42
  -6  -1  -2    6.90    0.47
  -6   1   1    9.46    0.58
   6   1  -1   10.78    0.54
   6  -1   1   10.56    0.49
  -6  -1  -1   10.82    0.58
   6   1   0   16.47    0.67
   6  -1   0   16.89    0.59
  -6  -1   0   16.84    0.70
  -6   1   0   17.70    0.79
   6   1   1   10.61    0.55
   6  -1  -1   10.30    0.46
  -6  -1   1   10.48    0.55
  -6   1  -1   10.02    0.61
   6   1   2    7.23    0.46
   6  -1  -2    7.27    0.37
  -6   1  -2    7.62    0.53
  -6  -1   2    6.54    0.43
  -6  -1   3    6.14    0.42
   6   1   3    5.74    0.43
   6  -1  -3    5.88    0.33
  -6   1  -3    6.57    0.50
   6  -1  -3    6.14    0.47
   6   1   4   11.61    0.62
   6  -1  -4   12.96    0.46
  -6   1  -4   12.45    0.69
   6  -1  -4   12.64    0.67
   6   1   5   25.29    0.91
   6  -1  -5   24.40    0.60
  -6   1  -5   25.12    0.99
   6  -1  -5   24.69    0.91
   6   1   6    4.39    0.42
   6  -1  -6    3.50    0.23
  -6   1  -6    3.55    0.42
   6  -1  -6    3.16    0.35
   6  -1  -7    5.25    0.42
  -6   1  -7    4.63    0.44
   6  -1  -7    4.92    0.25
   6   1   7    5.12    0.44
   6  -1  -8    0.86    0.19
   6   1   8    0.95    0.22
  -6   1  -8    1.03    0.23
   6  -1  -9    1.36    0.24
   6   1   9    1.61    0.27
  -6   1  -9    1.40    0.27
   6  -1 -10    6.59    0.48
  -6   1 -10    6.63    0.54
   6   1  10    6.41    0.50
   6  -1 -11    0.22    0.14
  -6   1 -11    0.50    0.22
   6   1  11    0.68    0.22
   6  -1 -12    0.12    0.14
  -6   1 -12    0.30    0.18
   6   1  12    0.38    0.19
  -6   1 -13    1.61    0.31
   6  -1 -13    1.28    0.23
   6   1  13    1.51    0.28
   6  -1 -14    5.09    0.43
   6   1  14    5.34    0.51
  -6   1 -14    5.47    0.52
   6  -1 -15    5.22    0.44
   6   1  15    5.88    0.53
  -6   1 -15    4.95    0.50
  -6   1 -16    0.76    0.28
   6  -1 -16    1.02    0.23
   6   1  16    0.79    0.27
  -6   1 -17    0.47    0.25
   6   1  17    0.36    0.26
   6  -1 -17    1.04    0.26
   6  -1 -18    4.07    0.42
   6   1  18    4.39    0.49
  -6   1 -18    3.65    0.47
   6   1  19    0.22    0.22
   6  -1 -19    0.19    0.18
  -6   1 -19    0.23    0.23
   6   1  20    0.15    0.16
   6  -1 -20    0.01    0.15
  -6   1 -20    0.06    0.20
   6   1  21    1.05    0.27
  -6   1 -21    1.54    0.32
   6   1  22    0.16    0.22
  -6   1 -22    0.37    0.26
   6   1  23    0.77    0.30
  -6   1 -23    0.53    0.23
   6   1  24    0.83    0.30
  -6   1 -24    1.03    0.32
   6   1  25    0.23    0.24
  -6  -1  25    0.24    0.17
  -6   1 -25    0.03    0.23
   6   1  26    0.48    0.25
  -6  -1  26    0.74    0.24
  -6   1 -26    0.62    0.28
   6   1  27    0.27    0.21
  -6   1 -27    0.41    0.25
  -6  -1  27    0.23    0.19
   6   1  28   -0.17    0.20
  -6   1 -28    0.29    0.25
   6   1  29    0.03    0.19
  -6   1 -29    0.04    0.22
  -6   2  31    0.06    0.18
  -6   2  30   -0.07    0.24
   6  -2  29    0.05    0.22
  -6   2  29    0.13    0.20
   6  -2  28    0.42    0.23
  -6   2  28    0.55    0.23
  -6  -2 -27   -0.19    0.26
   6  -2  27   -0.30    0.21
  -6   2  27    0.06    0.23
  -6  -2 -26    0.27    0.27
   6  -2  26    0.18    0.21
  -6   2  26    0.24    0.20
  -6  -2 -25    0.86    0.33
   6  -2  25    1.11    0.33
  -6   2  25    0.66    0.26
  -6  -2 -24    0.28    0.27
   6  -2  24    0.20    0.18
  -6   2  24    0.27    0.20
  -6  -2 -23    0.72    0.26
   6  -2  23    0.84    0.28
  -6   2  23    0.42    0.21
  -6  -2 -22    0.91    0.28
   6  -2  22    0.35    0.24
  -6   2  22    0.56    0.23
  -6  -2 -21    1.17    0.31
   6  -2  21    0.83    0.24
  -6   2  21    0.66    0.23
  -6  -2 -20    0.61    0.21
   6  -2  20    0.05    0.17
  -6   2  20    0.47    0.23
  -6  -2 -19    2.27    0.40
   6  -2  19    2.28    0.37
  -6   2  19    2.20    0.36
  -6  -2 -18    1.36    0.33
   6  -2  18    1.37    0.31
  -6   2  18    1.59    0.33
   6  -2  17    6.16    0.56
  -6  -2 -17    6.38    0.59
   6  -2  16    4.33    0.45
  -6  -2 -16    4.31    0.48
  -6  -2 -15    0.61    0.23
   6  -2  15    0.53    0.22
  -6  -2 -14    1.51    0.29
   6  -2  14    2.21    0.34
   6  -2  13   -0.01    0.14
  -6  -2 -13    0.19    0.17
   6  -2  12    1.15    0.25
  -6  -2 -12    1.11    0.24
   6  -2  11    2.29    0.31
  -6  -2 -11    2.30    0.32
   6   2 -10    0.30    0.10
   6  -2  10    0.40    0.16
  -6  -2 -10    0.14    0.16
   6   2  -9    0.13    0.10
   6  -2   9    0.31    0.16
  -6  -2  -9   -0.05    0.15
   6  -2   8    1.92    0.27
  -6  -2  -8    1.75    0.28
   6   2  -8    2.02    0.21
   6   2  -7    0.29    0.11
   6  -2   7    0.39    0.16
  -6  -2  -7    0.35    0.18
   6  -2   6    4.96    0.38
  -6  -2  -6    5.07    0.44
   6   2  -6    4.34    0.33
   6  -2   5    8.51    0.48
  -6  -2  -5    9.32    0.55
  -6  -2  -4    0.74    0.21
   6  -2   4    0.46    0.17
  -6  -2  -3    3.85    0.36
   6  -2   3    4.10    0.32
  -6  -2  -2    3.69    0.34
   6   2  -2    3.40    0.32
   6  -2   2    3.45    0.28
   6   2  -1    0.03    0.12
   6  -2   1    0.09    0.09
  -6  -2  -1    0.01    0.12
  -6  -2   0    0.08    0.10
   6   2   0    0.10    0.12
  -6   2   0    0.25    0.14
   6  -2   0    0.14    0.08
   6   2   1    0.13    0.14
  -6   2  -1    0.12    0.16
   6  -2  -1    0.09    0.08
  -6  -2   1   -0.01    0.10
   6  -2  -1    0.11    0.16
   6   2   2    3.29    0.34
   6  -2  -2    3.11    0.22
  -6  -2   2    3.40    0.30
  -6   2  -2    3.31    0.37
   6  -2  -2    3.44    0.38
   6   2   3    4.70    0.41
   6  -2  -3    3.67    0.22
  -6   2  -3    4.01    0.41
  -6  -2   3    3.78    0.31
   6  -2  -3    3.48    0.38
   6  -2  -4    0.47    0.22
   6   2   4    0.13    0.16
  -6   2  -4    0.55    0.22
   6   2   5    8.20    0.56
  -6   2  -5    9.04    0.61
   6  -2  -5    8.02    0.56
   6  -2  -6    4.75    0.45
   6   2   6    4.10    0.41
  -6   2  -6    4.81    0.46
   6  -2  -7    0.25    0.16
  -6   2  -7    0.16    0.14
   6   2   7   -0.23    0.18
  -6   2  -8    1.42    0.25
   6  -2  -8    1.76    0.28
   6   2   8    1.58    0.28
   6  -2  -9    0.20    0.15
   6   2   9   -0.11    0.16
  -6   2  -9   -0.22    0.20
   6  -2 -10   -0.17    0.21
   6   2  10    0.09    0.15
  -6   2 -10    0.15    0.15
   6  -2 -11    1.82    0.28
   6   2  11    2.34    0.33
  -6   2 -11    2.19    0.34
   6  -2 -12    0.82    0.21
   6   2  12    0.60    0.19
  -6   2 -12    1.08    0.25
   6  -2 -13   -0.14    0.17
   6   2  13   -0.03    0.15
  -6   2 -13    0.02    0.15
   6  -2 -14    1.99    0.32
   6   2  14    1.31    0.27
  -6   2 -14    1.38    0.27
  -6   2 -15    0.39    0.20
   6   2  15    0.23    0.22
   6  -2 -15    0.64    0.23
  -6   2 -16    4.57    0.50
   6  -2 -16    4.56    0.45
   6   2  16    4.59    0.49
  -6   2 -17    5.90    0.59
   6  -2 -17    6.69    0.54
   6   2  17    5.54    0.53
  -6   2 -18    1.78    0.38
   6   2  18    1.99    0.38
   6  -2 -18    2.04    0.34
  -6   2 -19    2.12    0.40
   6   2  19    2.12    0.38
   6  -2 -19    2.00    0.34
  -6   2 -20    0.33    0.22
   6   2  20    0.25    0.21
   6  -2 -20   -0.15    0.19
  -6   2 -21    0.47    0.22
   6   2  21    0.42    0.24
   6  -2 -21    0.84    0.27
  -6   2 -22    0.42    0.27
   6   2  22    0.99    0.30
   6  -2 -22    0.51    0.24
  -6   2 -23    0.72    0.27
   6   2  23    0.70    0.27
   6  -2 -23    0.64    0.24
  -6   2 -24    0.28    0.27
   6   2  24    0.25    0.25
   6   2  25    0.71    0.31
  -6   2 -25    0.82    0.30
   6   2  26    0.58    0.28
  -6   2 -26    0.08    0.19
   6   2  27    0.09    0.21
  -6   2 -27    0.06    0.20
   6   2  28    0.28    0.21
  -6   2 -28    0.43    0.27
  -6   3  29   -0.16    0.25
  -6  -3 -28    0.04    0.24
   6  -3  28    0.00    0.18
  -6   3  28    0.33    0.25
  -6  -3 -27   -0.28    0.25
   6  -3  27    0.35    0.27
  -6   3  27   -0.17    0.18
  -6  -3 -26    0.16    0.25
   6  -3  26    0.14    0.18
  -6   3  26   -0.06    0.24
  -6  -3 -25    0.47    0.25
   6  -3  25    0.48    0.26
  -6   3  25    0.52    0.23
  -6  -3 -24    0.91    0.26
   6  -3  24    0.74    0.29
  -6   3  24    1.49    0.37
  -6  -3 -23    0.96    0.31
   6  -3  23    1.47    0.36
  -6   3  23    1.36    0.32
  -6  -3 -22    0.93    0.27
   6  -3  22    1.17    0.33
  -6   3  22    0.90    0.28
  -6  -3 -21    0.12    0.19
   6  -3  21    0.26    0.22
  -6   3  21   -0.21    0.19
  -6  -3 -20    1.41    0.33
   6  -3  20    1.22    0.29
  -6   3  20    0.78    0.26
  -6  -3 -19    1.04    0.27
   6  -3  19    1.04    0.30
  -6   3  19    1.15    0.29
  -6  -3 -18    0.59    0.26
   6  -3  18    0.50    0.23
  -6   3  18    0.26    0.21
  -6  -3 -17    1.44    0.32
   6  -3  17    1.21    0.29
  -6   3  17    1.02    0.29
  -6  -3 -16    3.24    0.42
   6  -3  16    2.49    0.36
   6  -3  15    4.05    0.44
  -6  -3 -15    4.53    0.49
   6  -3  14    2.85    0.37
  -6  -3 -14    3.20    0.41
  -6  -3 -13    0.60    0.22
   6  -3  13    0.88    0.24
  -6  -3 -12    0.42    0.17
   6  -3  12    0.25    0.17
  -6  -3 -11    2.08    0.32
   6  -3  11    2.09    0.29
  -6  -3 -10    0.26    0.17
   6  -3  10    0.38    0.18
   6  -3   9    2.62    0.31
  -6  -3  -9    2.45    0.32
   6  -3   8    0.82    0.21
  -6  -3  -8    0.58    0.18
   6  -3   7    1.40    0.24
  -6  -3  -7    1.04    0.20
   6  -3   6    4.45    0.37
  -6  -3  -6    4.03    0.38
   6   3  -6    3.91    0.29
   6  -3   5    5.51    0.38
  -6  -3  -5    5.63    0.43
   6  -3   4    7.67    0.44
  -6  -3  -4    8.80    0.52
   6  -3   3   15.18    0.57
  -6  -3  -3   16.23    0.69
  -6  -3  -2    9.42    0.52
   6  -3   2    8.42    0.41
  -6  -3  -1   12.93    0.59
   6  -3   1   12.83    0.49
   6  -3   1   13.70    0.78
   6   3   0   20.04    0.85
  -6  -3   0   20.12    0.71
   6  -3   0   19.63    0.56
   6  -3   0   19.94    0.92
   6   3   1   12.45    0.69
  -6  -3   1   13.36    0.57
   6  -3  -1   13.68    0.77
  -6   3  -2   10.30    0.68
   6   3   2    8.72    0.61
  -6  -3   2    8.46    0.44
   6  -3  -2    9.19    0.63
   6   3   3   15.67    0.78
  -6  -3   3   15.23    0.57
   6  -3  -3   16.47    0.83
  -6   3  -3   17.44    0.87
  -6  -3   4    7.13    0.38
   6   3   4    7.60    0.56
  -6   3  -4    8.21    0.61
   6  -3  -4    7.64    0.58
   6  -3  -5    5.27    0.48
   6   3   5    5.74    0.49
  -6   3  -5    5.83    0.53
   6  -3  -6    3.83    0.40
   6   3   6    4.57    0.44
  -6   3  -6    4.22    0.45
   6  -3  -7    1.27    0.27
   6   3   7    0.99    0.23
  -6   3  -7    1.40    0.29
   6  -3  -8    0.41    0.18
   6   3   8    0.52    0.17
  -6   3  -8    0.69    0.22
   6  -3  -9    1.89    0.30
   6   3   9    2.30    0.32
  -6   3  -9    2.47    0.36
  -6   3 -10    0.03    0.15
   6  -3 -10   -0.07    0.18
   6   3  10    0.02    0.16
  -6   3 -11    1.93    0.32
   6  -3 -11    1.91    0.31
   6   3  11    2.07    0.35
   6  -3 -12    0.29    0.17
   6   3  12    0.51    0.21
  -6   3 -12    0.60    0.23
   6  -3 -13    0.56    0.20
   6   3  13    0.26    0.17
  -6   3 -13    0.40    0.19
   6  -3 -14    2.78    0.38
   6   3  14    2.69    0.37
  -6   3 -14    2.82    0.43
   6  -3 -15    4.19    0.46
  -6   3 -15    4.00    0.49
   6   3  15    4.27    0.49
   6  -3 -16    3.05    0.41
   6   3  16    2.71    0.40
  -6   3 -16    3.11    0.44
   6   3  17    0.95    0.28
   6  -3 -17    1.54    0.33
  -6   3 -17    1.33    0.32
   6   3  18    0.25    0.17
   6  -3 -18    0.61    0.25
  -6   3 -18    0.57    0.25
   6   3  19    0.72    0.27
  -6   3 -19    0.89    0.27
   6  -3 -19    0.96    0.28
  -6   3 -20    0.99    0.30
   6   3  20    1.24    0.33
   6  -3 -20    1.02    0.28
  -6   3 -21    0.06    0.20
   6   3  21    0.13    0.20
   6  -3 -21    0.18    0.21
  -6   3 -22    1.24    0.31
   6   3  22    1.70    0.38
   6  -3 -22    1.63    0.33
  -6   3 -23    1.61    0.38
   6   3  23    1.27    0.33
   6  -3 -23    0.93    0.30
  -6   3 -24    1.19    0.32
   6   3  24    1.34    0.35
   6  -3 -24    0.89    0.29
  -6   3 -25    0.37    0.26
   6   3  25    0.40    0.27
   6  -3 -25    0.37    0.23
  -6   3 -26    0.03    0.17
   6   3  26    0.46    0.28
  -6   3 -27    0.18    0.21
   6   3  27   -0.21    0.22
   6  -4  28    0.18    0.22
  -6  -4 -27    0.34    0.20
   6  -4  27    0.44    0.25
  -6   4  27    0.84    0.30
  -6  -4 -26    0.25    0.22
   6  -4  26    0.23    0.24
  -6   4  26    0.69    0.31
  -6  -4 -25    0.07    0.18
   6  -4  25   -0.06    0.18
  -6   4  25   -0.02    0.18
  -6  -4 -24    0.15    0.17
   6  -4  24   -0.07    0.20
  -6   4  24    0.39    0.26
  -6  -4 -23    0.43    0.22
   6  -4  23    0.33    0.21
  -6   4  23    0.40    0.22
  -6  -4 -22    0.85    0.29
   6  -4  22    1.01    0.27
  -6   4  22    0.65    0.27
  -6  -4 -21    0.33    0.22
   6  -4  21    0.42    0.25
  -6   4  21    0.41    0.25
  -6  -4 -20    0.38    0.22
   6  -4  20    0.10    0.20
  -6   4  20   -0.06    0.21
  -6  -4 -19    0.27    0.20
   6  -4  19    0.35    0.20
  -6   4  19   -0.02    0.17
  -6  -4 -18    0.52    0.23
   6  -4  18    0.58    0.22
  -6   4  18    0.15    0.17
  -6  -4 -17    1.45    0.31
   6  -4  17    1.67    0.32
  -6   4  17    1.72    0.34
  -6  -4 -16    1.72    0.33
   6  -4  16    1.03    0.27
  -6   4  16    1.17    0.32
  -6  -4 -15    2.63    0.38
   6  -4  15    3.74    0.44
  -6  -4 -14    3.46    0.42
   6  -4  14    3.75    0.42
  -6  -4 -13    1.37    0.28
   6  -4  13    0.91    0.25
  -6  -4 -12    1.13    0.26
   6  -4  12    0.93    0.23
   6  -4  11    3.30    0.38
  -6  -4 -11    2.82    0.36
   6  -4  10    3.75    0.37
  -6  -4 -10    3.94    0.40
  -6  -4  -9    1.12    0.24
   6  -4   9    0.89    0.21
  -6  -4  -8    1.92    0.27
   6  -4   8    1.62    0.24
  -6  -4  -7    0.10    0.13
   6  -4   7    0.11    0.13
   6  -4   6    3.19    0.31
  -6  -4  -6    3.32    0.34
   6  -4   5    0.26    0.14
  -6  -4  -5    0.17    0.15
   6  -4   4    5.29    0.36
  -6  -4  -4    4.86    0.38
  -6  -4  -3    1.53    0.23
   6  -4   3    1.59    0.33
   6  -4   3    1.47    0.20
  -6  -4  -2    8.85    0.48
   6  -4   2    8.69    0.63
   6  -4   1    0.73    0.28
  -6  -4  -1    1.00    0.20
  -6  -4   0    8.93    0.45
   6  -4   0    8.49    0.63
   6  -4  -1    0.70    0.24
  -6  -4   1    0.50    0.15
   6   4   2    8.54    0.61
  -6  -4   2    8.25    0.41
   6  -4  -2    7.95    0.61
   6  -4  -3    1.52    0.31
   6   4   3    1.83    0.32
  -6  -4   3    1.69    0.19
   6  -4  -4    5.07    0.49
  -6   4  -4    5.07    0.50
   6   4   4    5.38    0.50
  -6  -4   4    4.71    0.29
   6  -4  -5    0.32    0.20
   6   4   5    0.37    0.20
  -6   4  -5    0.50    0.22
   6  -4  -6    2.86    0.38
   6   4   6    2.77    0.38
  -6   4  -6    3.37    0.42
   6  -4  -7    0.15    0.18
   6   4   7    0.26    0.18
  -6   4  -7    0.45    0.24
  -6   4  -8    2.28    0.37
   6  -4  -8    1.46    0.29
   6   4   8    1.72    0.29
   6  -4  -9    0.34    0.17
   6   4   9    1.28    0.28
  -6   4  -9    0.97    0.28
   6  -4 -10    3.18    0.40
   6   4  10    4.15    0.47
  -6   4 -10    4.00    0.48
   6   4  11    2.78    0.38
   6  -4 -11    2.95    0.40
  -6   4 -11    2.64    0.37
   6   4  12    0.71    0.24
   6  -4 -12    0.78    0.27
  -6   4 -12    0.40    0.20
  -6   4 -13    1.09    0.29
   6   4  13    1.34    0.32
   6  -4 -13    0.98    0.27
   6  -4 -14    3.79    0.46
   6   4  14    3.14    0.43
  -6   4 -14    4.08    0.49
   6  -4 -15    2.99    0.43
  -6   4 -15    3.20    0.47
   6   4  15    2.44    0.41
   6   4  16    1.14    0.29
   6  -4 -16    1.22    0.32
  -6   4 -16    1.20    0.31
   6   4  17    1.78    0.35
   6  -4 -17    1.91    0.37
  -6   4 -17    1.57    0.35
   6   4  18    0.56    0.21
   6  -4 -18    1.09    0.33
  -6   4 -18    0.36    0.23
   6   4  19   -0.09    0.25
   6  -4 -19    0.68    0.27
  -6   4 -19    0.48    0.25
   6   4  20   -0.01    0.16
   6  -4 -20   -0.10    0.21
  -6   4 -20   -0.11    0.18
   6   4  21    0.78    0.32
   6  -4 -21    0.30    0.21
  -6   4 -21    0.56    0.28
   6   4  22    0.78    0.25
   6  -4 -22    1.04    0.31
  -6   4 -22    1.59    0.39
   6   4  23    0.49    0.26
  -6   4 -23    0.50    0.22
   6  -4 -23    0.65    0.28
   6   4  24    0.20    0.20
  -6   4 -24   -0.07    0.24
   6  -4 -24    0.47    0.27
   6   4  25    0.10    0.20
  -6   4 -25    0.00    0.15
   6  -4 -25    0.28    0.25
   6   4  26    0.24    0.26
  -6   4 -26    0.33    0.23
   6  -4 -26    0.06    0.23
   6  -4 -27    0.60    0.29
   6  -4 -28    0.23    0.27
   6  -5  27    0.57    0.29
   6  -5  26    0.69    0.27
  -6  -5 -26    0.14    0.23
   6  -5  25    0.54    0.30
  -6   5  25    0.16    0.24
  -6  -5 -25   -0.12    0.25
   6  -5  24    0.30    0.23
  -6   5  24    0.67    0.32
  -6  -5 -24    0.31    0.24
   6  -5  23    0.02    0.22
  -6   5  23   -0.12    0.22
  -6  -5 -23    0.08    0.19
   6  -5  22   -0.09    0.19
  -6   5  22    0.14    0.18
  -6  -5 -22   -0.09    0.21
  -6   5  21   -0.07    0.20
  -6  -5 -21    0.10    0.16
   6  -5  20    0.32    0.21
  -6   5  20   -0.33    0.22
  -6  -5 -20   -0.18    0.20
  -6  -5 -19    0.63    0.24
   6  -5  19    0.47    0.22
  -6   5  19    0.37    0.17
  -6  -5 -18   -0.15    0.20
   6  -5  18    0.01    0.17
  -6   5  18    0.02    0.17
  -6  -5 -17   -0.18    0.17
   6  -5  17    0.21    0.18
  -6   5  17    0.06    0.17
  -6  -5 -16    0.36    0.19
   6  -5  16    0.40    0.20
  -6   5  16   -0.11    0.18
  -6  -5 -15    1.31    0.30
   6  -5  15    1.72    0.31
  -6  -5 -14    1.65    0.30
   6  -5  14    1.83    0.31
  -6  -5 -13    0.17    0.20
   6  -5  13    0.35    0.19
  -6  -5 -12   -0.04    0.16
   6  -5  12    0.32    0.18
  -6  -5 -11    0.42    0.20
   6  -5  11    0.61    0.21
  -6  -5 -10    2.15    0.31
   6  -5  10    2.09    0.29
  -6  -5  -9    1.02    0.24
   6  -5   9    0.77    0.20
  -6  -5  -8    3.29    0.35
   6  -5   8    3.13    0.33
   6  -5   7    2.62    0.30
  -6  -5  -7    2.29    0.30
   6  -5   6    0.56    0.22
  -6  -5  -6    0.35    0.16
   6  -5   5    0.41    0.18
  -6  -5  -5    0.91    0.21
  -6  -5  -4    4.00    0.35
   6  -5   4    4.07    0.48
  -6  -5  -3    6.84    0.44
   6  -5   3    7.16    0.61
  -6  -5  -2    4.32    0.34
   6  -5   2    4.59    0.52
   6  -5   1    1.13    0.28
  -6  -5  -1    0.98    0.17
   6  -5   0    0.21    0.17
  -6  -5   0    0.11    0.09
   6  -5  -1    0.81    0.28
   6  -5  -2    4.59    0.51
   6  -5  -3    7.48    0.62
   6  -5  -4    3.93    0.46
   6   5   4    4.05    0.48
   6  -5  -5    1.17    0.30
   6   5   5    0.77    0.26
   6  -5  -6    0.14    0.16
   6   5   6    0.16    0.17
  -6   5  -6    0.31    0.24
  -6   5  -7    2.12    0.35
   6  -5  -7    1.99    0.34
   6   5   7    2.12    0.35
   6   5   8    2.67    0.39
   6  -5  -8    2.56    0.37
  -6   5  -8    2.67    0.41
   6   5   9    1.04    0.27
   6  -5  -9    0.74    0.24
  -6   5  -9    0.90    0.30
   6   5  10    2.04    0.35
   6  -5 -10    1.49    0.32
  -6   5 -10    2.30    0.38
   6   5  11    0.02    0.16
   6  -5 -11    0.32    0.21
  -6   5 -11    0.52    0.25
  -6   5 -12    0.07    0.19
   6   5  12    0.16    0.21
   6  -5 -12   -0.20    0.19
   6   5  13    0.15    0.17
   6  -5 -13    0.10    0.18
  -6   5 -13    0.03    0.15
   6   5  14    1.74    0.35
   6  -5 -14    1.48    0.33
  -6   5 -14    1.65    0.33
   6   5  15    1.30    0.32
   6  -5 -15    1.45    0.33
  -6   5 -15    1.26    0.31
   6   5  16    0.07    0.19
  -6   5 -16    0.09    0.15
   6  -5 -16    0.25    0.22
  -6   5 -17   -0.14    0.19
   6   5  17   -0.32    0.22
   6  -5 -17   -0.04    0.19
  -6   5 -18   -0.05    0.19
   6   5  18   -0.02    0.17
   6  -5 -18    0.11    0.26
  -6   5 -19    0.92    0.30
   6   5  19    0.81    0.30
   6  -5 -19    0.59    0.26
  -6   5 -20   -0.31    0.24
   6   5  20   -0.14    0.21
   6  -5 -20    0.15    0.21
  -6   5 -21    0.20    0.22
   6   5  21    0.58    0.28
   6  -5 -21   -0.06    0.17
   6   5  22    0.17    0.17
   6  -5 -22    0.20    0.18
  -6   5 -22    0.02    0.19
   6   5  23   -0.07    0.21
   6  -5 -23   -0.18    0.21
  -6   5 -23   -0.14    0.22
   6   5  24    0.47    0.28
   6  -5 -24    0.24    0.22
  -6   5 -24    0.27    0.17
   6  -5 -25    0.58    0.32
  -6   5 -25    0.10    0.21
   6  -5 -26    0.54    0.32
   6  -5 -27    0.25    0.26
   6  -5 -28    0.42    0.29
   6  -5 -29    0.08    0.25
   6  -6  25    0.68    0.30
  -6  -6 -25    0.64    0.27
   6  -6  24    0.62    0.29
  -6  -6 -24    0.25    0.21
   6  -6  23    0.28    0.23
  -6  -6 -23    0.15    0.21
   6  -6  22    0.38    0.24
  -6   6  22    0.07    0.24
  -6  -6 -22    0.26    0.20
   6  -6  21    0.31    0.25
  -6   6  21   -0.07    0.22
  -6  -6 -21   -0.17    0.18
   6  -6  20    0.79    0.30
  -6   6  20    0.37    0.24
  -6  -6 -20    0.05    0.20
   6  -6  19    0.29    0.21
  -6   6  19    0.11    0.25
  -6  -6 -19   -0.06    0.22
   6  -6  18    0.50    0.22
  -6   6  18    0.44    0.27
  -6  -6 -18    0.54    0.23
   6  -6  17   -0.16    0.18
  -6   6  17    0.29    0.23
  -6  -6 -17    0.01    0.16
   6  -6  16    0.54    0.24
  -6  -6 -16   -0.09    0.18
   6  -6  15    0.44    0.20
  -6  -6 -15    0.75    0.25
   6  -6  14    0.65    0.22
  -6  -6 -14    1.08    0.27
  -6  -6 -13    0.17    0.15
   6  -6  13    0.20    0.21
  -6  -6 -12    1.93    0.30
   6  -6  12    1.82    0.30
  -6  -6 -11    0.75    0.21
   6  -6  11    0.46    0.19
  -6  -6 -10    0.60    0.22
   6  -6  10    0.41    0.23
  -6  -6  -9    4.53    0.42
   6  -6   9    4.33    0.51
   6  -6   8    0.21    0.18
  -6  -6  -8    0.19    0.15
   6  -6   7    0.06    0.20
  -6  -6  -7    0.17    0.15
   6  -6   6    0.78    0.22
  -6  -6  -6    0.77    0.20
   6  -6   5    0.61    0.25
  -6  -6  -5    0.48    0.15
   6  -6   4    0.67    0.25
   6  -6   3    2.57    0.40
   6  -6   2    0.09    0.22
   6  -6   1    1.28    0.33
   6  -6   0    0.51    0.23
   6  -6  -1    1.80    0.37
   6  -6  -2    0.49    0.25
   6  -6  -3    3.17    0.46
   6  -6  -4    1.13    0.33
   6   6   5    0.76    0.29
   6  -6  -5    0.20    0.22
   6   6   6    0.61    0.22
   6  -6  -6    0.21    0.16
   6   6   7   -0.07    0.18
   6  -6  -7    0.01    0.23
   6   6   8    0.01    0.18
   6  -6  -8    0.31    0.27
   6  -6  -9    4.93    0.55
   6   6   9    4.34    0.50
  -6   6  -9    4.48    0.53
   6   6  10    0.75    0.28
  -6   6 -10    0.84    0.33
   6  -6 -10    1.01    0.30
   6   6  11    0.45    0.26
   6  -6 -11    0.78    0.27
  -6   6 -11    0.62    0.24
  -6   6 -12    2.01    0.39
   6   6  12    1.77    0.37
   6  -6 -12    1.81    0.36
   6   6  13    0.27    0.22
   6  -6 -13    0.03    0.23
  -6   6 -13    0.35    0.28
   6   6  14    0.77    0.25
   6  -6 -14    0.83    0.31
  -6   6 -14    1.12    0.35
  -6   6 -15    0.84    0.30
   6   6  15    0.53    0.27
   6  -6 -15    1.27    0.36
  -6   6 -16   -0.18    0.18
   6   6  16    0.52    0.25
   6  -6 -16    0.61    0.30
   6   6  17    0.01    0.21
   6  -6 -17    0.16    0.22
  -6   6 -17    0.44    0.26
   6   6  18    0.11    0.23
   6  -6 -18    0.67    0.27
  -6   6 -18    0.06    0.18
   6   6  19   -0.08    0.22
   6  -6 -19   -0.18    0.25
  -6   6 -19    0.18    0.17
   6   6  20    0.11    0.22
   6  -6 -20    0.14    0.23
  -6   6 -20    0.26    0.22
   6   6  21   -0.18    0.25
  -6   6 -21    0.27    0.25
   6  -6 -21    0.34    0.28
   6   6  22    0.28    0.23
  -6   6 -22    0.09    0.17
   6  -6 -22    0.12    0.24
  -6   6 -23    0.34    0.24
   6  -6 -23    0.30    0.22
   6  -6 -24    0.53    0.32
   6  -6 -25    0.78    0.34
   6  -7  24    0.24    0.24
  -6  -7 -24    0.14    0.21
   6  -7  23   -0.12    0.26
  -6  -7 -23   -0.01    0.19
   6  -7  22   -0.10    0.23
  -6  -7 -22   -0.29    0.23
   6  -7  21    0.18    0.22
  -6  -7 -21    0.13    0.21
   6  -7  20    0.08    0.17
  -6  -7 -20   -0.14    0.22
   6  -7  19   -0.07    0.21
  -6   7  19    0.55    0.26
  -6  -7 -19    0.00    0.17
   6  -7  18   -0.15    0.23
  -6   7  18    0.04    0.21
  -6  -7 -18    0.21    0.20
   6  -7  17    0.26    0.20
  -6  -7 -17    0.06    0.17
   6  -7  16    0.01    0.16
  -6  -7 -16   -0.12    0.19
  -6  -7 -15    0.71    0.24
   6  -7  15    0.32    0.24
  -6  -7 -14    0.85    0.24
   6  -7  14    0.17    0.22
   6  -7  13    0.27    0.20
  -6  -7 -13    0.20    0.18
   6  -7  12    0.64    0.28
  -6  -7 -12    0.30    0.15
   6  -7  11    0.27    0.26
  -6  -7 -11    0.17    0.16
  -6  -7 -10    0.78    0.20
   6  -7  10    1.17    0.32
   6  -7   9    0.79    0.30
   6  -7   8    0.65    0.26
   6  -7   7    0.73    0.25
   6  -7   6    0.03    0.18
   6  -7   5    1.04    0.32
   6  -7   4    1.52    0.35
   6  -7   3    0.36    0.26
   6  -7   2    1.22    0.33
   6  -7   1    0.70    0.29
   6  -7   0    0.48    0.28
   6  -7  -1    0.52    0.24
   6  -7  -2    1.23    0.34
   6  -7  -3   -0.07    0.18
   6  -7  -4    1.30    0.33
   6  -7  -5    0.49    0.21
   6   7   6    0.34    0.21
   6  -7  -6    0.00    0.17
   6   7   7    0.66    0.23
   6  -7  -7    0.82    0.31
   6   7   8    0.45    0.26
   6  -7  -8    0.62    0.31
   6   7   9    0.60    0.24
   6  -7  -9    0.58    0.26
   6   7  10    1.01    0.31
   6  -7 -10    1.50    0.38
   6   7  11    0.10    0.20
   6  -7 -11    0.62    0.29
   6   7  12    0.45    0.21
   6  -7 -12    0.49    0.26
   6   7  13    0.44    0.26
   6  -7 -13    0.20    0.26
  -6   7 -13    0.47    0.30
  -6   7 -14    0.90    0.34
   6   7  14    0.14    0.19
   6  -7 -14    1.34    0.38
   6   7  15    0.31    0.23
   6  -7 -15    0.95    0.30
  -6   7 -15    0.89    0.32
  -6   7 -16    0.39    0.30
   6   7  16    0.24    0.20
   6  -7 -16    0.34    0.28
   6   7  17    0.08    0.18
   6  -7 -17    0.70    0.34
  -6   7 -17    0.72    0.31
   6   7  18   -0.08    0.22
   6  -7 -18    0.29    0.23
   6   7  19   -0.01    0.21
  -6   7 -19    0.15    0.23
   6  -7 -19    0.28    0.26
  -6   7 -20    0.15    0.20
   6  -7 -20    0.52    0.31
   6  -7 -21   -0.13    0.23
  -6  -8 -22    0.13    0.22
  -6  -8 -21    0.17    0.20
  -6  -8 -20    0.26    0.24
  -6  -8 -19    0.34    0.23
  -6  -8 -18    0.12    0.20
   6  -8  17    0.05    0.24
  -6  -8 -17    0.08    0.17
   6  -8  16    0.30    0.21
   6  -8  15    0.17    0.20
   6  -8  14   -0.06    0.18
   6  -8  13    0.14    0.17
   6  -8  12    0.27    0.20
   6  -8  11    0.54    0.24
   6  -8  10    1.11    0.31
   6  -8   9    0.10    0.20
   6  -8   8    0.70    0.30
   6  -8   7    1.94    0.40
   6  -8   6    1.00    0.33
   6  -8   5    0.76    0.30
   6  -8   4    0.10    0.19
   6  -8   3    0.40    0.24
   6  -8   2    1.16    0.34
   6  -8   1    0.48    0.28
   6  -8   0    0.52    0.26
   6  -8  -1   -0.23    0.29
   6  -8  -2    0.26    0.16
   6  -8  -3    0.15    0.22
   6  -8  -4    0.09    0.18
   6  -8  -5    0.62    0.29
   6  -8  -6    0.45    0.28
   6   8   7    1.57    0.34
   6  -8  -7    1.28    0.34
   6   8   8    0.99    0.33
   6  -8  -8    1.17    0.34
   6   8   9    0.42    0.22
   6  -8  -9    0.71    0.34
   6   8  10    1.09    0.34
   6  -8 -10    1.29    0.33
   6   8  11    0.67    0.25
   6  -8 -11    0.91    0.34
   6   8  12   -0.14    0.25
   6  -8 -12    0.59    0.28
   6   8  13    0.13    0.22
   6  -8 -13    0.92    0.37
   6   8  14    0.66    0.31
   6  -8 -14    0.38    0.29
   6   8  15    0.34    0.25
   6  -8 -15    0.67    0.34
   6  -8 -16    1.55    0.45
   6  -9  11    0.62    0.29
   6  -9  10    0.54    0.30
   6  -9   9    0.64    0.33
   6  -9   8    1.61    0.40
   6  -9   7    0.36    0.30
   6  -9   6    1.69    0.39
   6  -9   5    0.48    0.27
   6  -9   4    0.22    0.18
   6  -9   3    0.78    0.31
   6  -9   2   -0.21    0.31
   6  -9   1   -0.18    0.29
   6  -9   0   -0.38    0.29
   6  -9  -1    0.17    0.23
   6  -9  -2   -0.47    0.30
   6  -9  -3    0.05    0.21
   6  -9  -4    0.16    0.22
   6  -9  -5    1.10    0.37
   6  -9  -6    1.63    0.42
   6   9   7    0.13    0.24
   6  -9  -7    0.03    0.23
   6   9   8    1.25    0.34
   6  -9  -8    1.96    0.47
   7   0   0   -0.08    0.15
  -7   0   0    0.01    0.14
  -7   0   1    0.63    0.19
  -7   0  -1    0.72    0.20
   7   0  -1    0.63    0.15
   7   0   1    0.61    0.15
   7   0  -2    0.09    0.10
   7   0   2    0.18    0.13
  -7   0  -2    0.31    0.18
   7   0  -3    1.12    0.19
   7   0   3    0.87    0.20
  -7   0  -3    0.81    0.23
   7   0  -3    1.28    0.25
   7   0  -4    1.19    0.25
  -7   0  -4    1.48    0.28
   7   0   4    1.16    0.24
   7   0  -5    0.86    0.22
  -7   0  -5    0.59    0.23
   7   0   5    0.48    0.18
  -7   0  -6    2.58    0.35
   7   0   6    2.56    0.32
   7   0  -6    3.16    0.35
   7   0   7    2.38    0.32
  -7   0  -7    2.66    0.36
   7   0  -7    2.71    0.32
   7   0  -8    0.06    0.14
   7   0   8    0.16    0.16
  -7   0  -8   -0.15    0.18
   7   0  -9    0.94    0.21
   7   0   9    0.69    0.19
  -7   0  -9    0.46    0.21
   7   0  10    0.55    0.19
  -7   0 -10    0.33    0.17
   7   0 -11   -0.19    0.15
   7   0  11    0.01    0.14
  -7   0 -11   -0.10    0.18
   7   0 -12    0.03    0.12
  -7   0 -12   -0.08    0.14
   7   0  12    0.26    0.17
  -7   0 -13    0.15    0.16
   7   0  13   -0.01    0.13
  -7   0 -14    0.12    0.16
   7   0  14    0.11    0.19
  -7   0 -15    0.08    0.17
   7   0  15    0.35    0.21
  -7   0 -16    0.19    0.19
   7   0  16    0.36    0.21
  -7   0 -17   -0.14    0.14
   7   0  17    0.11    0.18
  -7   0 -18    0.26    0.21
   7   0  18    0.53    0.24
  -7   0 -19   -0.22    0.21
   7   0  19    0.14    0.17
   7   0  20    0.92    0.25
  -7   0 -20    1.06    0.29
   7   0  21    0.30    0.20
  -7   0 -21    0.27    0.26
   7   0  22    1.64    0.35
  -7   0 -22    2.24    0.41
   7   0  23    2.50    0.41
  -7   0 -23    2.80    0.48
   7   0  24    0.74    0.28
  -7   0 -24    0.50    0.25
   7   0  25    0.81    0.28
  -7   0 -25    1.18    0.33
   7   0  26    0.21    0.24
  -7   1  30   -0.23    0.23
   7  -1  26   -0.07    0.21
   7  -1  25   -0.05    0.23
  -7  -1 -25    0.31    0.28
   7  -1  24    0.11    0.17
  -7  -1 -24    0.65    0.28
   7  -1  23    0.00    0.19
  -7  -1 -23    0.34    0.24
   7  -1  22    0.23    0.19
  -7  -1 -22    0.57    0.30
   7  -1  21   -0.20    0.21
  -7  -1 -21    0.13    0.17
   7  -1  20    0.44    0.23
  -7  -1 -20    0.61    0.27
   7  -1  19    0.79    0.25
  -7  -1 -19    0.70    0.28
   7  -1  18    0.75    0.24
  -7  -1 -18    0.59    0.25
   7  -1  17    0.16    0.19
  -7  -1 -17    0.50    0.25
   7  -1  16    0.21    0.18
  -7  -1 -16    0.16    0.18
   7  -1  15    0.25    0.17
  -7  -1 -15    0.11    0.15
  -7  -1 -14    0.58    0.21
   7  -1  14    0.55    0.20
  -7  -1 -13    0.11    0.16
   7  -1  13    0.27    0.14
  -7  -1 -12   -0.11    0.21
   7  -1  12   -0.02    0.17
  -7  -1 -11    0.25    0.17
   7  -1  11    0.43    0.19
  -7  -1 -10    1.02    0.26
   7  -1  10    1.24    0.26
   7   1  -9    0.18    0.14
  -7  -1  -9   -0.01    0.16
   7  -1   9    0.13    0.17
   7   1  -8    0.92    0.19
   7  -1   8    0.97    0.21
  -7  -1  -8    0.88    0.23
   7   1  -7    0.96    0.20
   7  -1   7    1.32    0.24
  -7  -1  -7    1.02    0.24
   7   1  -6    1.28    0.22
   7   1  -6    1.45    0.21
   7  -1   6    1.70    0.27
  -7  -1  -6    1.48    0.28
   7   1  -5    5.07    0.38
  -7  -1  -5    5.10    0.47
   7  -1   5    5.16    0.42
   7   1  -5    5.26    0.43
   7   1  -4    3.70    0.34
   7  -1   4    4.26    0.38
  -7  -1  -4    4.42    0.44
   7   1  -4    3.30    0.35
   7   1  -3    7.24    0.47
   7  -1   3    7.78    0.48
  -7  -1  -3    8.29    0.57
   7   1  -2    4.15    0.37
   7  -1   2    4.21    0.36
  -7  -1  -2    3.96    0.40
   7   1  -1    3.96    0.36
   7  -1   1    3.89    0.33
  -7  -1  -1    3.27    0.35
  -7  -1   0    0.46    0.20
   7   1   0    0.55    0.19
  -7   1   0    0.32    0.19
   7  -1   0    0.37    0.14
   7   1   1    3.69    0.36
  -7  -1   1    3.56    0.37
  -7   1  -1    3.46    0.40
  -7  -1   2    4.66    0.42
   7   1   2    4.69    0.42
  -7   1  -2    4.20    0.45
   7  -1  -2    3.87    0.41
   7   1   3    7.64    0.52
  -7   1  -3    7.10    0.56
   7  -1  -3    7.60    0.56
   7   1   4    3.78    0.40
  -7   1  -4    4.06    0.44
   7  -1  -4    3.75    0.41
   7   1   5    5.10    0.45
  -7   1  -5    4.80    0.49
   7  -1  -5    4.66    0.44
   7  -1  -6    1.04    0.22
  -7   1  -6    1.50    0.31
   7   1   6    1.44    0.28
   7  -1  -7    1.34    0.25
  -7   1  -7    1.63    0.31
   7   1   7    1.36    0.26
  -7   1  -8    0.80    0.23
   7  -1  -8    1.00    0.21
   7   1   8    1.23    0.26
   7  -1  -9    0.04    0.13
   7   1   9    0.14    0.16
  -7   1  -9    0.30    0.19
   7  -1 -10    0.91    0.22
   7   1  10    0.87    0.25
  -7   1 -10    0.95    0.25
   7   1  11    0.72    0.24
  -7   1 -11    0.48    0.18
   7  -1 -12    0.04    0.13
   7   1  12    0.13    0.18
  -7   1 -12    0.18    0.18
   7  -1 -13    0.39    0.16
   7   1  13    0.53    0.22
  -7   1 -13    0.69    0.27
   7  -1 -14    0.56    0.20
   7   1  14    0.65    0.20
  -7   1 -14    0.88    0.27
   7  -1 -15    0.42    0.18
  -7   1 -15    0.49    0.25
   7   1  15    0.30    0.17
  -7   1 -16    0.04    0.18
   7  -1 -16    0.15    0.15
   7   1  16    0.13    0.20
  -7   1 -17    0.35    0.22
   7   1  17    0.41    0.21
  -7   1 -18    0.56    0.22
   7   1  18    0.59    0.22
  -7   1 -19    0.52    0.23
   7   1  19    0.69    0.22
  -7   1 -20    0.54    0.26
   7   1  20    0.61    0.25
  -7   1 -21   -0.12    0.15
   7   1  21    0.53    0.24
  -7   1 -22    0.40    0.26
   7   1  22    0.73    0.31
  -7   1 -23    0.30    0.22
   7   1  23    0.43    0.27
  -7   1 -24    0.75    0.34
   7   1  24    0.63    0.30
  -7   1 -25    0.34    0.25
   7   1  25    0.33    0.25
   7   1  26    0.02    0.22
  -7   2  28    0.14    0.23
  -7   2  27    0.25    0.26
   7  -2  26    0.37    0.26
  -7  -2 -25    1.37    0.40
   7  -2  25    0.76    0.28
  -7  -2 -24    1.92    0.40
   7  -2  24    1.87    0.41
  -7  -2 -23    1.37    0.36
   7  -2  23    1.15    0.35
   7  -2  22    1.34    0.34
  -7  -2 -22    1.40    0.37
   7  -2  21    1.46    0.33
  -7  -2 -21    1.30    0.34
   7  -2  20    0.23    0.24
  -7  -2 -20    0.36    0.26
   7  -2  19    0.62    0.21
  -7  -2 -19    0.30    0.21
   7  -2  18    0.66    0.27
  -7  -2 -18    0.88    0.30
   7  -2  17    1.08    0.26
  -7  -2 -17    1.55    0.34
   7  -2  16    0.43    0.20
  -7  -2 -16    0.11    0.13
   7  -2  15    0.67    0.24
  -7  -2 -15    0.29    0.20
   7  -2  14    0.95    0.24
  -7  -2 -14    1.37    0.30
   7  -2  13    1.19    0.28
  -7  -2 -13    1.15    0.27
   7  -2  12    0.37    0.17
  -7  -2 -12    0.12    0.14
  -7  -2 -11    0.02    0.14
   7  -2  11    0.17    0.19
  -7  -2 -10    0.99    0.25
   7  -2  10    0.96    0.25
   7  -2   9    2.93    0.34
  -7  -2  -9    2.70    0.37
  -7  -2  -8    0.46    0.21
   7  -2   8    0.37    0.17
  -7  -2  -7    0.33    0.17
   7  -2   7    0.12    0.12
   7   2  -6    0.55    0.15
   7   2  -6    0.18    0.11
  -7  -2  -6    0.47    0.19
   7  -2   6    0.65    0.18
   7   2  -5    2.54    0.30
   7  -2   5    2.63    0.29
  -7  -2  -5    2.13    0.30
   7   2  -5    2.55    0.29
   7   2  -4    0.16    0.15
   7  -2   4   -0.01    0.11
  -7  -2  -4    0.19    0.15
   7   2  -3    1.67    0.26
  -7  -2  -3    1.70    0.27
  -7  -2  -2   -0.01    0.12
   7   2  -2    0.08    0.13
   7   2  -1    2.49    0.32
  -7  -2  -1    2.86    0.33
   7   2   0    7.14    0.52
  -7  -2   0    7.78    0.50
   7  -2   0    7.53    0.59
   7  -2  -1    2.27    0.33
   7   2   1    2.73    0.34
  -7  -2   1    2.53    0.29
  -7   2  -1    2.89    0.39
   7  -2  -2    0.03    0.16
  -7  -2   2    0.01    0.12
   7   2   2    0.13    0.15
  -7   2  -2    0.11    0.20
   7  -2  -3    1.56    0.28
   7   2   3    1.38    0.27
  -7  -2   3    1.71    0.24
  -7   2  -3    1.67    0.31
   7  -2  -4    0.04    0.16
   7   2   4    0.17    0.17
  -7   2  -4    0.35    0.24
  -7   2  -5    2.53    0.38
   7  -2  -5    2.45    0.33
   7   2   5    2.50    0.35
   7  -2  -6    0.48    0.18
   7   2   6    0.70    0.23
  -7   2  -6    0.38    0.20
   7  -2  -7    0.03    0.14
   7   2   7    0.13    0.14
  -7   2  -7    0.09    0.17
   7  -2  -8    0.37    0.18
   7   2   8    0.40    0.19
  -7   2  -8    0.46    0.23
   7  -2  -9    3.13    0.39
   7   2   9    2.74    0.37
  -7   2  -9    3.24    0.42
  -7   2 -10    1.23    0.29
   7  -2 -10    0.54    0.18
   7   2  10    1.11    0.27
  -7   2 -11    0.08    0.15
   7  -2 -11   -0.17    0.21
   7   2  11    0.17    0.14
   7  -2 -12    0.41    0.17
   7   2  12    0.17    0.15
  -7   2 -12    0.49    0.24
   7  -2 -13    1.13    0.27
   7   2  13    0.64    0.21
  -7   2 -13    0.74    0.26
   7  -2 -14    1.28    0.26
   7   2  14    1.58    0.32
  -7   2 -14    1.29    0.30
   7  -2 -15    0.78    0.26
   7   2  15    0.60    0.23
  -7   2 -15    0.59    0.26
   7  -2 -16    0.74    0.25
   7   2  16    0.48    0.24
  -7   2 -16    0.29    0.21
   7   2  17    1.80    0.36
   7  -2 -17    1.78    0.33
  -7   2 -17    1.73    0.36
   7   2  18    0.73    0.25
   7  -2 -18    0.94    0.26
  -7   2 -18    0.52    0.27
   7   2  19    0.59    0.24
  -7   2 -19    0.57    0.26
  -7   2 -20    0.27    0.25
   7   2  20    0.05    0.19
  -7   2 -21    1.24    0.33
   7   2  21    0.82    0.27
  -7   2 -22    1.58    0.36
   7   2  22    0.71    0.29
  -7   2 -23    1.48    0.40
   7   2  23    1.30    0.33
  -7   2 -24    1.93    0.43
   7   2  24    1.67    0.40
   7   2  25    0.92    0.35
   7  -3  26    1.00    0.32
  -7   3  26    1.51    0.40
  -7  -3 -25    0.40    0.29
   7  -3  25    0.77    0.31
  -7  -3 -24    0.32    0.22
   7  -3  24    0.15    0.23
  -7  -3 -23    0.59    0.29
   7  -3  23    0.70    0.30
  -7  -3 -22    0.13    0.20
   7  -3  22    0.44    0.28
  -7  -3 -21    0.42    0.24
   7  -3  21    0.51    0.26
  -7  -3 -20    0.48    0.26
   7  -3  20    0.29    0.20
  -7  -3 -19    0.16    0.17
   7  -3  19    0.62    0.27
  -7  -3 -18    0.19    0.21
   7  -3  18    0.16    0.17
  -7  -3 -17    0.61    0.23
   7  -3  17    0.52    0.24
[truncated: 39,781 more chars]
