# Supplementary material for: Crystal structure of (3S)-3-acet­oxy-17-(pyridin-3-yl)androsta-5,16-diene
Source: Acta Crystallogr E Crystallogr Commun. 2015 Feb 4;71(Pt 3):o146–7. doi: 10.1107/S2056989015001966 (PMC4350699; doi:10.1107/S2056989015001966)
Supplement: Supplementary file 2 [file e-71-0o146-Isup2.hkl]

#
# h,k,l, Fc-squared, Fo-squared, sigma(Fo-squared), status flag
#
data_I
_shelx_title ' p in P2(1)2(1)2(1)'
_shelx_refln_list_code          4
_shelx_F_calc_maximum      196.84
_exptl_crystal_F_000       848.00
_reflns_d_resolution_high  0.8107

loop_
 _space_group_symop_operation_xyz
 'x, y, z'
 '-x+1/2, -y, z+1/2'
 '-x, y+1/2, -z+1/2'
 'x+1/2, -y+1/2, -z'

_cell_length_a     7.5180
_cell_length_b     9.7274
_cell_length_c    30.2035
_cell_angle_alpha  90.000
_cell_angle_beta   90.000
_cell_angle_gamma  90.000

_shelx_F_squared_multiplier     1.000

loop_
 _refln_index_h
 _refln_index_k
 _refln_index_l
 _refln_F_squared_calc
 _refln_F_squared_meas
 _refln_F_squared_sigma
 _refln_observed_status
   2   0   0       1521.50       1349.60        13.47 o
   4   0   0        117.17        139.53         6.44 o
   6   0   0          0.42         -0.79         2.68 o
   8   0   0          1.67          5.69         5.69 o
   1   1   0      15406.78      12565.56        36.38 o
   2   1   0       1343.62       1316.47         7.84 o
   3   1   0         82.23         88.26         2.81 o
   4   1   0        853.16        957.02        10.26 o
   5   1   0        561.97        599.07        10.27 o
   6   1   0        517.41        535.62        10.70 o
   7   1   0          9.90         13.29         2.76 o
   8   1   0          2.50          3.33         5.22 o
   9   1   0         81.98         79.73        13.29 o
   0   2   0        304.02        275.09         5.09 o
   1   2   0      23337.41      20811.71       104.72 o
   2   2   0        582.10        610.61         5.09 o
   3   2   0          0.65          0.63         0.82 o
   4   2   0         76.11        105.07         3.23 o
   5   2   0        200.40        217.86         6.90 o
   6   2   0          6.09          4.31         1.63 o
   7   2   0        227.19        237.23         9.73 o
   8   2   0         22.12         25.45         5.56 o
   9   2   0         74.21         90.80        13.92 o
   1   3   0       6641.21       6773.05        27.32 o
   2   3   0        272.90        325.48         4.93 o
   3   3   0        366.54        325.92         4.98 o
   4   3   0         65.82         71.42         2.43 o
   5   3   0         28.77         33.33         3.10 o
   6   3   0        587.86        628.93        11.37 o
   7   3   0         29.26         29.19         4.05 o
   8   3   0         18.46         19.91         5.09 o
   0   4   0       6991.47       7276.34        87.80 o
   1   4   0       9377.09       9668.67        37.40 o
   2   4   0         59.90         81.99         3.85 o
   3   4   0        147.69        154.26         4.38 o
   4   4   0         89.57         98.67         3.79 o
   5   4   0         87.23         81.99         3.60 o
   6   4   0        286.28        277.99        11.59 o
   7   4   0         39.22         29.82         5.15 o
   8   4   0         20.19         14.17         4.60 o
   1   5   0        865.23       1014.80        12.06 o
   2   5   0         45.89         40.73         3.33 o
   3   5   0         31.17         41.49         2.64 o
   4   5   0        280.43        282.71         7.57 o
   5   5   0        327.13        306.95        11.11 o
   6   5   0          0.49          4.58         2.52 o
   7   5   0         39.76         35.12         9.18 o
   8   5   0         25.78         29.35         6.30 o
   0   6   0        109.67        147.09         6.76 o
   1   6   0          1.04          2.25         2.24 o
   2   6   0          6.81          5.94        12.34 o
   3   6   0         32.99         29.08         4.27 o
   4   6   0         11.67         13.15         2.73 o
   5   6   0          6.61          4.76         3.64 o
   6   6   0         12.02         16.14         7.28 o
   7   6   0         61.41         58.21        11.71 o
   8   6   0         17.09         17.76         5.70 o
   1   7   0          0.68          0.98         2.28 o
   2   7   0        187.04        182.44         9.55 o
   3   7   0         52.07         41.35         4.85 o
   4   7   0          0.01          0.39         4.75 o
   5   7   0          6.21         12.66         8.23 o
   6   7   0          1.11         15.19         8.86 o
   7   7   0          5.69         26.89        10.12 o
   0   8   0        495.47        467.04        25.94 o
   1   8   0         42.09         41.95         3.79 o
   2   8   0          6.26          5.06         5.69 o
   3   8   0          2.63         -0.25         3.08 o
   4   8   0          9.37         -2.53         7.28 o
   5   8   0         24.04          7.59         6.64 o
   6   8   0         18.37         16.45         8.23 o
   1   9   0          1.30          9.06         6.80 o
   2   9   0          1.23         13.49         4.86 o
   3   9   0         60.99         42.81         5.79 o
   4   9   0          2.28          2.53         6.01 o
   5   9   0          2.03         -7.28         6.96 o
   6   9   0          2.50        -12.02         9.18 o
   0  10   0         94.05         97.45        12.66 o
   1  10   0         33.22         46.69         6.94 o
   2  10   0          0.00          6.00         5.85 o
   3  10   0         36.02         52.20        11.71 o
   4  10   0          4.31          5.38         5.38 o
   5  10   0          2.36         -4.11         8.23 o
   1  11   0          0.86          2.24         4.43 o
   2  11   0          0.00          9.49         8.54 o
   3  11   0          0.47         13.29         7.91 o
   2   0   1       1475.52       1385.54        10.11 o
   3   0   1       1811.13       1725.49        11.00 o
   4   0   1        161.19        130.88         4.39 o
   5   0   1         80.03         67.07         4.16 o
   6   0   1          1.80         -2.17         1.86 o
   7   0   1         26.47         20.31         2.66 o
   8   0   1          0.13          7.91         5.06 o
   9   0   1        105.56        136.99        15.50 o
  -9   1   1          4.32          9.56         4.79 o
  -8   1   1         10.67          7.91         5.38 o
  -7   1   1        116.23        118.17         6.32 o
  -6   1   1        327.24        330.87         8.60 o
  -5   1   1        152.40        150.57         5.38 o
  -4   1   1        547.59        538.81         8.71 o
  -3   1   1        327.81        293.77         5.48 o
  -2   1   1       2701.85       2589.53        15.29 o
  -1   1   1       8528.68       7251.87        32.59 o
   1   1   1       8530.38       7725.99        30.43 o
   2   1   1       2704.85       2598.97        17.21 o
   3   1   1        327.83        286.23         4.30 o
   4   1   1        547.37        533.71         8.54 o
   5   1   1        152.35        143.04         5.12 o
   6   1   1        327.35        327.96         8.45 o
   7   1   1        116.24        113.27         6.86 o
   8   1   1         10.65         14.25         3.88 o
   9   1   1          4.33         24.05         8.54 o
  -9   2   1          4.52          8.23         7.28 o
  -8   2   1          0.68          6.07         3.94 o
  -7   2   1         74.41         84.86         7.27 o
  -6   2   1          4.40          1.52         1.95 o
  -5   2   1         57.72         61.95         4.77 o
  -4   2   1          4.95          8.61         1.60 o
  -3   2   1         61.62         65.39         2.34 o
  -2   2   1        190.95        188.43         3.15 o
  -1   2   1       8864.75       8268.56        34.34 o
   0   2   1      38747.20      31454.18       202.01 o
   1   2   1       8863.89       8314.80        50.98 o
   2   2   1        190.92        187.96         2.82 o
   3   2   1         61.63         64.98         2.10 o
   4   2   1          4.95          6.84         1.14 o
   5   2   1         57.71         59.73         3.39 o
   6   2   1          4.39          2.55         1.61 o
   7   2   1         74.45         82.12         5.25 o
   8   2   1          0.67          3.82         3.36 o
   9   2   1          4.52          0.63         4.75 o
  -8   3   1         18.06         22.95         4.91 o
  -7   3   1         26.80         25.59         3.94 o
  -6   3   1        396.43        412.44        10.74 o
  -5   3   1        309.31        297.50         9.10 o
  -4   3   1         42.52         37.73         1.91 o
  -3   3   1        177.90        181.85         3.76 o
  -2   3   1        101.75         91.40         2.68 o
  -1   3   1        124.81        124.01         3.07 o
   0   3   1        451.21        452.31         4.84 o
   1   3   1        124.29        123.87         3.15 o
   2   3   1        101.93         92.03         2.70 o
   3   3   1        178.06        177.11         3.50 o
   4   3   1         42.51         38.42         1.94 o
   5   3   1        309.26        282.91         5.92 o
   6   3   1        396.45        416.94        12.08 o
   7   3   1         26.82         25.34         3.76 o
   8   3   1         18.06         24.37         5.62 o
  -8   4   1          7.46          6.87        11.23 o
  -7   4   1         47.06         42.10         4.65 o
  -6   4   1         14.03         29.08         5.15 o
  -5   4   1        222.51        210.66         5.44 o
  -4   4   1         77.13         78.20         2.94 o
  -3   4   1        389.53        352.00         6.39 o
  -2   4   1        935.53        941.62         9.45 o
  -1   4   1         19.55         28.66         2.80 o
   0   4   1        398.26        443.46         5.99 o
   1   4   1         19.42         25.03         2.30 o
   2   4   1        936.13        942.50        10.48 o
   3   4   1        389.79        357.00         6.62 o
   4   4   1         77.11         74.84         3.77 o
   5   4   1        222.44        217.62         6.90 o
   6   4   1         14.03         18.10         4.02 o
   7   4   1         47.09         40.61         6.25 o
   8   4   1          7.45          7.09         4.71 o
  -8   5   1          0.90          2.28         4.77 o
  -7   5   1          9.20          6.01         5.69 o
  -6   5   1         29.28         32.42         4.60 o
  -5   5   1         47.19         52.42         5.41 o
  -4   5   1          8.73         10.08         1.88 o
  -3   5   1         43.19         50.27         2.85 o
  -2   5   1        349.95        357.51         7.10 o
  -1   5   1       2233.47       2198.86        13.25 o
   0   5   1         47.84         50.71         2.73 o
   1   5   1       2236.43       2218.57        17.58 o
   2   5   1        349.91        365.75         7.40 o
   3   5   1         43.29         53.79         3.38 o
   4   5   1          8.73         12.04         2.15 o
   5   5   1         47.19         57.78         5.13 o
   6   5   1         29.27         25.63         8.86 o
   7   5   1          9.21         12.81         4.77 o
   8   5   1          0.90          2.04         3.95 o
  -8   6   1         25.25         26.51         6.67 o
  -7   6   1          2.77          7.91         7.28 o
  -6   6   1         48.21         40.50        10.44 o
  -5   6   1         50.25         53.81         5.21 o
  -4   6   1          1.70          2.56         1.72 o
  -3   6   1         90.40         88.16         3.98 o
  -2   6   1        408.83        407.64        11.08 o
  -1   6   1        277.08        314.63        10.90 o
   0   6   1         32.76         37.58         2.66 o
   1   6   1        277.28        316.28         8.20 o
   2   6   1        408.70        429.75        32.90 o
   3   6   1         90.37         89.92         5.70 o
   4   6   1          1.69          3.73         6.96 o
   5   6   1         50.24         53.47         4.75 o
   6   6   1         48.25         56.95        11.71 o
   7   6   1          2.77         26.89         9.81 o
   8   6   1         25.25         29.02        11.71 o
  -7   7   1         11.99         18.67         8.86 o
  -6   7   1          3.42         22.15         9.18 o
  -5   7   1         35.78         52.84        11.39 o
  -4   7   1         34.64         42.02         4.68 o
  -3   7   1         59.46         64.23         9.02 o
  -2   7   1         81.89         66.05         4.43 o
  -1   7   1        126.80        125.28         4.68 o
   0   7   1        234.23        211.43         7.14 o
   1   7   1        126.81        134.35         5.91 o
   2   7   1         81.95         82.41         8.07 o
   3   7   1         59.47         63.71         5.40 o
   4   7   1         34.61         29.52         5.85 o
   5   7   1         35.74         43.98        10.12 o
   6   7   1          3.42         16.45         7.59 o
   7   7   1         11.98         13.92         7.28 o
  -6   8   1          5.78         15.19         8.86 o
  -5   8   1         31.42         53.47        11.39 o
  -4   8   1          7.98         -1.90         6.33 o
  -3   8   1         49.90         43.61         6.80 o
  -2   8   1         42.57         44.10         5.68 o
  -1   8   1         27.20         26.25         2.70 o
   0   8   1         60.13         68.40         4.08 o
   1   8   1         27.24         30.84         4.51 o
   2   8   1         42.62         40.17         3.74 o
   3   8   1         49.96         49.05         5.21 o
   4   8   1          7.97          6.33         5.69 o
   5   8   1         31.37         29.42         8.86 o
   6   8   1          5.78         -7.28         9.18 o
  -6   9   1          0.85         -5.69         9.18 o
  -5   9   1          4.21          0.32         6.64 o
  -4   9   1          6.49          0.95         6.01 o
  -3   9   1          4.59          6.77         3.39 o
  -2   9   1        132.12        135.50         9.55 o
  -1   9   1          1.38          8.53         4.27 o
   0   9   1          2.69          1.97         2.30 o
   1   9   1          1.37          5.00         5.54 o
   2   9   1        132.28        143.79         9.71 o
   3   9   1          4.59          8.23         7.28 o
   4   9   1          6.49         10.76         7.28 o
   5   9   1          4.21          4.43         6.64 o
   6   9   1          0.85          5.38         7.28 o
  -5  10   1          2.18          3.16         7.28 o
  -4  10   1          4.69         15.19         7.91 o
  -3  10   1          4.92         -0.32         6.01 o
  -2  10   1          9.76         15.27         4.79 o
  -1  10   1         54.14         60.27         7.43 o
   0  10   1         23.77         21.53         5.45 o
   1  10   1         54.14         56.30         7.02 o
   2  10   1          9.73         16.07         4.74 o
   3  10   1          4.91         25.94        10.12 o
   4  10   1          4.69         15.19         8.86 o
   5  10   1          2.18          7.28         7.28 o
  -3  11   1          8.82          8.23         7.28 o
  -2  11   1          4.69          8.23         8.23 o
  -1  11   1         21.94         25.85         6.12 o
   0  11   1          4.10          9.07         4.46 o
   1  11   1         21.96         23.73         9.18 o
   2  11   1          4.68          7.91         7.59 o
   3  11   1          8.83         13.92         9.18 o
   2   0   2       6398.25       5738.77        22.97 o
   3   0   2          1.67          4.72         1.37 o
   4   0   2        215.42        187.17         5.17 o
   5   0   2        125.95        125.66         4.81 o
   6   0   2         28.12         28.19         3.29 o
   7   0   2          8.14          5.45         2.30 o
   8   0   2          3.03          3.25         3.11 o
   9   0   2         12.29         27.67        12.34 o
  -9   1   2         53.66         60.45         7.92 o
  -8   1   2         19.54         30.69         8.23 o
  -7   1   2        135.82        130.30         6.86 o
  -6   1   2        223.89        217.25         7.94 o
  -5   1   2         47.67         55.12         3.49 o
  -4   1   2        779.64        792.59        10.58 o
  -3   1   2        266.47        248.09         5.15 o
  -2   1   2       3023.25       2859.29        15.39 o
  -1   1   2       6872.13       6112.25        33.85 o
   1   1   2       6869.16       6277.25        27.74 o
   2   1   2       3021.46       2846.19        14.58 o
   3   1   2        266.65        244.88         3.75 o
   4   1   2        779.67        801.38        10.17 o
   5   1   2         47.72         56.63         3.24 o
   6   1   2        223.87        226.27         6.90 o
   7   1   2        135.77        138.63         6.71 o
   8   1   2         19.56         23.36         4.09 o
   9   1   2         53.64         54.10        10.76 o
  -9   2   2         51.33         60.75        11.71 o
  -8   2   2          3.23         11.05         3.91 o
  -7   2   2          0.83          1.05         2.79 o
  -6   2   2        115.20        110.89         5.67 o
  -5   2   2        382.24        360.58        14.55 o
  -4   2   2         19.46         20.94         3.15 o
  -3   2   2        502.78        469.35         5.71 o
  -2   2   2         74.23         88.02         1.93 o
  -1   2   2       1227.14       1129.19         9.10 o
   0   2   2      20371.10      18384.92        37.32 o
   1   2   2       1226.94       1121.78         7.42 o
   2   2   2         74.40         88.64         2.25 o
   3   2   2        502.66        473.90         5.29 o
   4   2   2         19.42         17.84         1.67 o
   5   2   2        382.05        344.49         6.89 o
   6   2   2        115.30        103.50         4.28 o
   7   2   2          0.83          2.03         2.37 o
   8   2   2          3.23          1.58         3.24 o
   9   2   2         51.31         58.85        11.71 o
  -8   3   2         25.77         23.10         4.13 o
  -7   3   2         32.53         28.60         4.05 o
  -6   3   2        286.08        279.37        15.82 o
  -5   3   2        169.63        162.84         5.81 o
  -4   3   2         76.94         75.58         2.62 o
  -3   3   2        106.08        126.80         3.22 o
  -2   3   2        952.00        953.68        10.66 o
  -1   3   2       1455.22       1448.72        11.17 o
   0   3   2        531.72        555.21         7.58 o
   1   3   2       1455.97       1473.48        10.45 o
   2   3   2        952.01        966.09         9.03 o
   3   3   2        105.90        127.49         3.44 o
   4   3   2         77.00         73.44         2.76 o
   5   3   2        169.58        159.95         4.39 o
   6   3   2        286.20        285.65        10.55 o
   7   3   2         32.56         28.88         3.77 o
   8   3   2         25.77         19.68         5.13 o
  -8   4   2         29.85         32.57         6.48 o
  -7   4   2         12.05         10.56         3.65 o
  -6   4   2        286.42        278.16        12.08 o
  -5   4   2         10.91         11.52         2.51 o
  -4   4   2         94.40         83.67         3.72 o
  -3   4   2        619.96        590.66         7.97 o
  -2   4   2       1189.87       1317.32        19.09 o
  -1   4   2       1500.18       1514.44        13.52 o
   0   4   2         69.28         57.73         2.68 o
   1   4   2       1500.13       1548.70        13.51 o
   2   4   2       1190.44       1310.92        12.33 o
   3   4   2        619.88        601.95        10.27 o
   4   4   2         94.53         90.21         4.04 o
   5   4   2         10.93          9.15         2.08 o
   6   4   2        286.48        261.10         9.40 o
   7   4   2         12.04         15.19         5.15 o
   8   4   2         29.83         30.00         6.15 o
  -8   5   2          8.12          9.72         4.03 o
  -7   5   2          4.78          0.95         6.33 o
  -6   5   2        151.43        139.35         9.00 o
  -5   5   2        296.11        274.67        15.19 o
  -4   5   2        123.31        138.24         4.41 o
  -3   5   2         96.91        100.47         3.73 o
  -2   5   2        248.00        271.71         5.66 o
  -1   5   2        192.69        221.47         4.53 o
   0   5   2         29.94         35.79         1.94 o
   1   5   2        192.77        218.32         8.21 o
   2   5   2        247.71        278.09         7.40 o
   3   5   2         96.78         98.20         5.06 o
   4   5   2        123.20        134.80         5.91 o
   5   5   2        296.37        287.53         9.75 o
   6   5   2        151.45        145.22        16.14 o
   7   5   2          4.79          6.65         4.10 o
   8   5   2          8.12         14.13         5.13 o
  -8   6   2         11.23         16.29         5.37 o
  -7   6   2         39.47         37.02         9.18 o
  -6   6   2          1.10          2.85         6.96 o
  -5   6   2         43.10         46.36         4.97 o
  -4   6   2         37.85         32.10         3.00 o
  -3   6   2          7.89          9.10         1.62 o
  -2   6   2         34.06         31.52         2.09 o
  -1   6   2       1166.29       1258.11        13.20 o
   0   6   2        537.26        539.95         9.86 o
   1   6   2       1166.38       1264.04        23.10 o
   2   6   2         34.06         31.14         8.70 o
   3   6   2          7.86          6.59         3.95 o
   4   6   2         37.90         36.06         6.17 o
   5   6   2         43.08         37.65         8.86 o
   6   6   2          1.10         15.50         7.91 o
   7   6   2         39.50         31.15         6.16 o
   8   6   2         11.22         13.65         5.17 o
  -7   7   2         10.05         23.41        10.12 o
  -6   7   2         27.13         38.60        10.44 o
  -5   7   2        106.12        107.25        14.24 o
  -4   7   2         11.40         12.13         3.50 o
  -3   7   2        116.69        102.73        15.19 o
  -2   7   2        124.00        124.10         4.96 o
  -1   7   2        123.20        120.56         4.49 o
   0   7   2         26.30         37.36         3.72 o
   1   7   2        123.24        133.12         6.05 o
   2   7   2        124.00        141.32         8.05 o
   3   7   2        116.76        102.47         5.04 o
   4   7   2         11.42          5.69         6.01 o
   5   7   2        106.12         93.33        13.92 o
   6   7   2         27.14         38.92        10.76 o
   7   7   2         10.05         20.25         9.18 o
  -6   8   2         16.71         36.70        10.76 o
  -5   8   2         50.42         70.55        13.29 o
  -4   8   2         83.51        103.46        13.60 o
  -3   8   2         35.35         37.58         6.17 o
  -2   8   2         43.82         38.21        15.34 o
  -1   8   2         11.36          8.56         2.24 o
   0   8   2        198.76        186.30        10.21 o
   1   8   2         11.32         14.95         2.78 o
   2   8   2         43.91         49.39         4.14 o
   3   8   2         35.36         40.55         4.88 o
   4   8   2         83.46         99.98        13.92 o
   5   8   2         50.43         58.53        11.71 o
   6   8   2         16.71          8.23         5.06 o
  -6   9   2          2.12         -6.64         9.81 o
  -5   9   2         28.13         24.99         8.86 o
  -4   9   2         31.52         29.74         9.18 o
  -3   9   2         28.87         29.16         6.80 o
  -2   9   2         21.72         32.33         7.91 o
  -1   9   2          0.70          1.34         3.17 o
   0   9   2         90.46         86.96         5.96 o
   1   9   2          0.69          9.54         7.12 o
   2   9   2         21.68         35.04         5.77 o
   3   9   2         28.84         28.79         9.49 o
   4   9   2         31.56         41.45         9.81 o
   5   9   2         28.14         18.03         8.86 o
   6   9   2          2.12        -14.24         9.49 o
  -5  10   2         10.76         11.71         8.86 o
  -4  10   2          6.98         17.40         8.86 o
  -3  10   2          0.03         -4.11         6.33 o
  -2  10   2         23.71         32.24         5.70 o
  -1  10   2         10.66         11.08         4.62 o
   0  10   2        115.62        114.55         9.49 o
   1  10   2         10.68          3.85         5.54 o
   2  10   2         23.67         44.93        11.71 o
   3  10   2          0.03         11.07         7.28 o
   4  10   2          6.98         21.20         9.49 o
   5  10   2         10.75          3.48         6.96 o
  -3  11   2          1.77          7.28         7.28 o
  -2  11   2         22.58         42.40        10.44 o
  -1  11   2         11.54         17.05         5.58 o
   0  11   2          5.73         10.28         5.22 o
   1  11   2         11.54         19.62         8.86 o
   2  11   2         22.58         36.38        10.12 o
   3  11   2          1.77         27.21        10.76 o
   1   0   3         39.48         35.89         1.89 o
   2   0   3        526.05        506.93         5.72 o
   3   0   3       4837.53       4605.72        38.66 o
   4   0   3        755.06        876.46        10.99 o
   5   0   3         69.37         65.90         3.62 o
   6   0   3        252.56        249.57         8.34 o
   7   0   3         34.43         32.97         3.38 o
   8   0   3          9.16          2.81         3.24 o
   9   0   3         29.39         49.67        10.76 o
  -9   1   3         12.95         22.78         8.54 o
  -8   1   3          0.75          0.77         3.04 o
  -7   1   3        250.53        244.54         9.15 o
  -6   1   3        204.37        194.26         7.68 o
  -5   1   3        216.54        218.33        12.34 o
  -4   1   3         22.40         28.41         2.79 o
  -3   1   3        947.91        990.00        10.06 o
  -2   1   3       3364.54       3275.60        19.93 o
  -1   1   3       1361.05       1297.21         9.39 o
   1   1   3       1361.22       1306.77         9.33 o
   2   1   3       3364.78       3297.33        12.35 o
   3   1   3        947.07        978.15         6.97 o
   4   1   3         22.41         26.80         1.85 o
   5   1   3        216.69        213.10         5.47 o
   6   1   3        204.22        191.50         5.90 o
   7   1   3        250.59        236.16         9.97 o
   8   1   3          0.74         -2.37         4.44 o
   9   1   3         12.94         16.13        14.71 o
  -9   2   3         14.43         24.05         9.49 o
  -8   2   3          5.11          9.81         6.01 o
  -7   2   3         51.93         53.30         5.93 o
  -6   2   3        132.34        126.35         7.57 o
  -5   2   3        268.92        277.76         9.81 o
  -4   2   3       1605.07       1631.77        16.31 o
  -3   2   3        358.28        350.69         8.76 o
  -2   2   3        475.27        434.42         4.54 o
  -1   2   3        602.83        606.21         9.95 o
   0   2   3        223.90        195.46         5.91 o
   1   2   3        602.68        597.84        10.92 o
   2   2   3        475.51        428.35         7.69 o
   3   2   3        358.38        341.70         5.15 o
   4   2   3       1604.98       1602.99        15.42 o
   5   2   3        268.94        266.00         5.88 o
   6   2   3        132.37        122.18         5.19 o
   7   2   3         51.97         50.45         4.30 o
   8   2   3          5.10          4.31         3.68 o
   9   2   3         14.43         10.44         6.64 o
  -8   3   3          2.59          3.23         2.79 o
  -7   3   3         44.39         30.78         4.81 o
  -6   3   3        523.18        494.29        16.61 o
  -5   3   3        273.42        266.20         7.52 o
  -4   3   3        659.94        592.93         9.58 o
  -3   3   3        111.53        128.42         3.04 o
  -2   3   3        241.55        249.76         3.66 o
  -1   3   3        119.49        126.00         3.00 o
   0   3   3          9.41         12.66         1.11 o
   1   3   3        119.85        128.08         3.48 o
   2   3   3        241.57        237.99         4.95 o
   3   3   3        111.58        131.15         3.50 o
   4   3   3        659.85        588.83         9.29 o
   5   3   3        273.57        264.62         7.59 o
   6   3   3        523.24        506.17        13.75 o
   7   3   3         44.38         38.38         4.09 o
   8   3   3          2.59          4.15         3.64 o
  -8   4   3          3.44          5.38         3.80 o
  -7   4   3         55.26         48.56         6.26 o
  -6   4   3         42.91         47.88         4.34 o
  -5   4   3        253.46        221.05         7.80 o
  -4   4   3         16.92         18.47         1.54 o
  -3   4   3         33.49         34.07         1.99 o
  -2   4   3        105.41         97.85         3.32 o
  -1   4   3       1095.27       1091.80        15.85 o
   0   4   3        326.87        406.32         7.00 o
   1   4   3       1095.35       1132.07        11.63 o
   2   4   3        105.14        103.99         3.60 o
   3   4   3         33.57         35.77         2.24 o
   4   4   3         16.91         19.98         2.08 o
   5   4   3        253.45        222.39         7.64 o
   6   4   3         42.91         53.40         4.57 o
   7   4   3         55.25         54.57         7.15 o
   8   4   3          3.44          9.20         4.55 o
  -8   5   3         22.73         13.98         4.68 o
  -7   5   3         30.05         26.58         7.59 o
  -6   5   3        227.49        219.98        11.29 o
  -5   5   3        479.19        445.64        11.16 o
  -4   5   3        143.70        137.21         4.25 o
  -3   5   3         87.70         87.47         3.49 o
  -2   5   3        220.54        236.74         5.23 o
  -1   5   3        386.56        397.68         8.30 o
   0   5   3        462.48        490.87         8.27 o
   1   5   3        386.71        412.64        10.86 o
   2   5   3        220.68        240.82        11.86 o
   3   5   3         87.59         90.11         7.91 o
   4   5   3        143.66        138.21         5.50 o
   5   5   3        479.10        433.23        11.23 o
   6   5   3        227.62        236.66        19.62 o
   7   5   3         30.03         36.15         6.75 o
   8   5   3         22.74         16.00         4.81 o
  -7   6   3         12.16          5.06         6.96 o
  -6   6   3        106.31         81.31        12.66 o
  -5   6   3         11.49         13.82         3.33 o
  -4   6   3        149.79        137.66         8.02 o
  -3   6   3        173.10        163.66         4.59 o
  -2   6   3         19.34         17.50         1.48 o
  -1   6   3        126.38        123.59         5.70 o
   0   6   3        161.87        170.46         6.43 o
   1   6   3        126.21        136.18         5.65 o
   2   6   3         19.32         21.54         3.50 o
   3   6   3        173.27        160.30         6.23 o
   4   6   3        149.76        119.74         5.23 o
   5   6   3         11.50         14.24         7.91 o
   6   6   3        106.34        100.29        14.55 o
   7   6   3         12.15         14.12         5.40 o
  -7   7   3         18.43         33.85        10.44 o
  -6   7   3          3.05         11.39         8.23 o
  -5   7   3        195.81        221.15        20.25 o
  -4   7   3        110.46        104.03         8.54 o
  -3   7   3        170.43        173.67        15.82 o
  -2   7   3         96.90         94.30         7.03 o
  -1   7   3         95.18         97.66         5.54 o
   0   7   3        314.30        340.66         9.68 o
   1   7   3         95.22        111.44         5.65 o
   2   7   3         96.89        105.67         6.96 o
   3   7   3        170.40        165.32         6.22 o
   4   7   3        110.49        118.96        13.92 o
   5   7   3        195.91        190.15        19.30 o
   6   7   3          3.04         -2.21         5.69 o
   7   7   3         18.44         14.40         5.59 o
  -6   8   3          3.63         12.66         7.59 o
  -5   8   3         47.35         57.90        11.39 o
  -4   8   3         36.84         45.79         7.12 o
  -3   8   3          5.43          0.14         3.54 o
  -2   8   3         45.72         41.32         4.38 o
  -1   8   3        100.37         95.12         6.06 o
   0   8   3         45.39         53.91         4.65 o
   1   8   3        100.27        110.28         6.83 o
   2   8   3         45.65         55.54         5.79 o
   3   8   3          5.42          4.14         3.95 o
   4   8   3         36.84         29.11         8.23 o
   5   8   3         47.34         37.97         9.81 o
   6   8   3          3.63          4.75         6.96 o
  -6   9   3         15.73         24.68         9.81 o
  -5   9   3          1.47          1.90         5.69 o
  -4   9   3        106.13         92.07        13.60 o
  -3   9   3          3.91          3.14         3.33 o
  -2   9   3         57.18         55.74         6.82 o
  -1   9   3         66.55         60.16         5.30 o
   0   9   3        149.74        154.71         7.82 o
   1   9   3         66.58         69.67         5.26 o
   2   9   3         57.08         62.17        13.29 o
   3   9   3          3.90          6.96         6.96 o
   4   9   3        106.13        120.54        15.82 o
   5   9   3          1.46          3.48         7.59 o
   6   9   3         15.74          1.58         6.64 o
  -5  10   3          7.45         -9.49         8.54 o
  -4  10   3         17.01         14.24         7.91 o
  -3  10   3          3.36         -5.69         6.01 o
  -2  10   3         11.26         17.55         5.31 o
  -1  10   3         17.04         15.98         4.29 o
   0  10   3          3.17          1.59         3.87 o
   1  10   3         17.01         15.36         4.13 o
   2  10   3         11.26         32.59        10.12 o
   3  10   3          3.35          8.23         7.91 o
   4  10   3         17.01         24.05        10.12 o
   5  10   3          7.45          2.53         7.59 o
  -3  11   3          4.04          4.43         6.33 o
  -2  11   3          0.50          0.95         6.64 o
  -1  11   3         28.03         30.97         6.80 o
   0  11   3         19.38         31.62         6.48 o
   1  11   3         28.01         29.74         9.81 o
   2  11   3          0.50          1.58         6.01 o
   3  11   3          4.04         11.71         8.86 o
   1   0   4        177.05        166.92         2.90 o
   2   0   4        654.16        633.57         6.47 o
   3   0   4       6598.05       6443.18        25.26 o
   4   0   4       3295.66       3466.25        35.44 o
   5   0   4         20.49         22.84         2.32 o
   6   0   4          6.21          9.32         2.30 o
   7   0   4         41.28         40.30         4.66 o
   8   0   4          0.24          4.25         3.80 o
   9   0   4         60.60         90.80        13.60 o
  -9   1   4         30.83         40.50        10.12 o
  -8   1   4          8.87         14.46         4.32 o
  -7   1   4        126.99        123.37         7.67 o
  -6   1   4        409.89        405.38        12.58 o
  -5   1   4         92.53         85.78         6.22 o
  -4   1   4        169.86        182.29         6.05 o
  -3   1   4       1222.14       1236.89        12.97 o
  -2   1   4        693.50        656.90         7.51 o
  -1   1   4       7359.50       6630.25        67.55 o
   0   1   4        648.11        650.02         7.75 o
   1   1   4       7356.38       6612.39        42.08 o
   2   1   4        693.88        644.51         9.22 o
   3   1   4       1222.24       1208.68        10.63 o
   4   1   4        169.68        177.12         3.95 o
   5   1   4         92.56         80.53         4.84 o
   6   1   4        409.83        396.33         9.27 o
   7   1   4        127.04        122.05         7.59 o
   8   1   4          8.87         10.01         2.95 o
   9   1   4         30.83         39.77         6.57 o
  -9   2   4          3.52          2.21         5.69 o
  -8   2   4         13.18         18.03         6.64 o
  -7   2   4          0.13          3.16         2.42 o
  -6   2   4          3.63         18.87         4.43 o
  -5   2   4         33.00         36.39         4.55 o
  -4   2   4        521.42        555.81        13.18 o
  -3   2   4        558.56        551.16         7.58 o
  -2   2   4        786.79        814.89         6.65 o
  -1   2   4        108.11        122.26         5.03 o
   0   2   4         29.71         35.14         2.69 o
   1   2   4        108.05        114.62         6.01 o
   2   2   4        787.07        834.11         8.86 o
   3   2   4        558.63        560.89         8.29 o
   4   2   4        521.51        515.18        10.69 o
   5   2   4         33.05         30.85         2.45 o
   6   2   4          3.64         11.24         3.99 o
   7   2   4          0.13          5.26         3.32 o
   8   2   4         13.17         16.48         3.76 o
   9   2   4          3.52          4.11         5.69 o
  -8   3   4         24.56         21.85         3.79 o
  -7   3   4         73.02         82.26        10.12 o
  -6   3   4        252.14        258.79        17.88 o
  -5   3   4       1023.90        929.16        16.42 o
  -4   3   4        137.56        146.05         4.28 o
  -3   3   4        728.63        810.15         9.94 o
  -2   3   4        616.32        590.53         6.04 o
  -1   3   4        494.75        511.28         7.90 o
   0   3   4        971.25       1024.31         8.34 o
   1   3   4        495.36        516.63         6.83 o
   2   3   4        616.47        606.35        10.09 o
   3   3   4        728.06        794.96        15.06 o
   4   3   4        137.62        150.64         4.79 o
   5   3   4       1023.94        956.40        14.06 o
   6   3   4        252.10        238.09         7.97 o
   7   3   4         73.00         77.98         8.09 o
   8   3   4         24.56         24.45         4.78 o
  -8   4   4         13.23          7.91         3.80 o
  -7   4   4         17.81         17.67         6.01 o
  -6   4   4        161.17        161.22         8.27 o
  -5   4   4        140.00        134.09         7.15 o
  -4   4   4        420.55        413.64         8.31 o
  -3   4   4        189.49        204.43         4.52 o
  -2   4   4        205.01        203.29         4.78 o
  -1   4   4         39.70         37.18         1.75 o
   0   4   4         40.44         41.75         2.02 o
   1   4   4         39.69         43.39         2.15 o
   2   4   4        205.35        209.28         4.52 o
   3   4   4        189.64        205.16         6.49 o
   4   4   4        420.24        400.78        18.66 o
   5   4   4        140.13        134.43         5.83 o
   6   4   4        161.28        156.82         6.45 o
   7   4   4         17.81         21.46         6.33 o
   8   4   4         13.24         16.30         6.33 o
  -8   5   4          0.70          6.96         6.01 o
  -7   5   4          3.53          3.16         6.01 o
  -6   5   4        124.71        127.33         8.95 o
  -5   5   4        191.84        199.85         7.95 o
  -4   5   4        249.84        227.14         5.21 o
  -3   5   4         64.42         61.72         2.69 o
  -2   5   4        315.54        307.94         6.63 o
  -1   5   4         83.71         99.78         3.41 o
   0   5   4        675.51        706.65        11.71 o
   1   5   4         83.62        103.99         4.27 o
   2   5   4        315.78        326.39         9.10 o
   3   5   4         64.33         59.88         3.48 o
   4   5   4        250.06        214.81        15.98 o
   5   5   4        191.80        173.51         9.18 o
   6   5   4        124.67        126.19        10.51 o
   7   5   4          3.53          6.37         7.12 o
   8   5   4          0.69          8.72         4.56 o
  -7   6   4          3.81          3.48         6.33 o
  -6   6   4         20.28         21.20         7.91 o
  -5   6   4         96.79         87.15         7.08 o
  -4   6   4         34.38         46.73         5.38 o
  -3   6   4         52.95         55.85         2.63 o
  -2   6   4         48.46         57.04         3.35 o
  -1   6   4         39.48         42.35         2.69 o
   0   6   4          3.81          5.22         2.65 o
   1   6   4         39.42         41.84         3.20 o
   2   6   4         48.54         57.15         3.27 o
   3   6   4         53.00         52.38         3.42 o
   4   6   4         34.37         29.14         2.40 o
   5   6   4         96.85         91.44        13.60 o
   6   6   4         20.28         35.75        10.44 o
   7   6   4          3.81          4.09         4.43 o
  -7   7   4         25.48         29.42        10.12 o
  -6   7   4         46.23         48.09        11.07 o
  -5   7   4        215.44        224.42        11.35 o
  -4   7   4        242.01        240.04        16.77 o
  -3   7   4          1.12          3.69         5.69 o
  -2   7   4         13.45         13.30         2.95 o
  -1   7   4        121.34        119.82         6.24 o
   0   7   4        115.55        117.55         6.00 o
   1   7   4        121.34        121.06         7.52 o
   2   7   4         13.44         14.47         2.53 o
   3   7   4          1.12          2.95         1.83 o
   4   7   4        241.98        219.26        18.98 o
   5   7   4        215.43        191.41        18.67 o
   6   7   4         46.23         41.13        10.44 o
   7   7   4         25.48         13.72         8.86 o
  -6   8   4         10.55          3.16         6.01 o
  -5   8   4         42.59         43.66        10.76 o
  -4   8   4         10.52         17.53         4.26 o
  -3   8   4         87.92         86.31         7.83 o
  -2   8   4         32.07         37.40         4.54 o
  -1   8   4         64.24         60.84         5.27 o
   0   8   4          0.55          0.09         2.29 o
   1   8   4         64.24         69.53         5.08 o
   2   8   4         32.01         33.74         4.74 o
   3   8   4         87.90         74.62         9.33 o
   4   8   4         10.52         17.72         8.54 o
   5   8   4         42.60         36.70        10.76 o
   6   8   4         10.56          2.85         5.69 o
  -6   9   4          4.19          6.96         5.69 o
  -5   9   4         48.75         49.67        11.39 o
  -4   9   4         28.53         23.10         8.54 o
  -3   9   4         59.00         59.04         6.75 o
  -2   9   4         11.12         11.89         4.67 o
  -1   9   4         67.15         76.22         6.22 o
   0   9   4        105.52        101.99         6.61 o
   1   9   4         67.05         66.99         5.23 o
   2   9   4         11.15         14.82         4.26 o
   3   9   4         59.07         84.79        13.29 o
   4   9   4         28.51         30.37         9.49 o
   5   9   4         48.76         49.67        12.34 o
   6   9   4          4.19          5.06         6.96 o
  -5  10   4         12.62          8.23         6.33 o
  -4  10   4         18.00         11.39         6.33 o
  -3  10   4         11.07          6.18         3.42 o
  -2  10   4         43.16         59.36         7.61 o
  -1  10   4          3.44          1.38         3.08 o
   0  10   4          1.43          1.07         3.98 o
   1  10   4          3.43          6.11         4.13 o
   2  10   4         43.19         61.38        12.34 o
   3  10   4         11.04         26.58         9.81 o
   4  10   4         18.00         24.99         9.81 o
   5  10   4         12.63         24.05         9.49 o
  -3  11   4          0.83          1.27         6.33 o
  -2  11   4          8.75         13.55         4.86 o
  -1  11   4         21.55         24.05         5.82 o
   0  11   4         38.67         41.71         6.70 o
   1  11   4         21.55         10.76         8.54 o
   2  11   4          8.74          4.43         6.96 o
   3  11   4          0.83          2.53         6.64 o
   1   0   5       1100.71        951.76         6.38 o
   2   0   5        755.11        724.76         8.27 o
   3   0   5        440.69        464.29         6.28 o
   4   0   5        135.93        189.07        10.17 o
   5   0   5         55.47         44.85         3.02 o
   6   0   5          3.56          3.24         1.98 o
   7   0   5         15.69         20.64         3.77 o
   8   0   5          0.22          0.51         2.60 o
   9   0   5          0.46          5.69         6.33 o
  -9   1   5         16.32         22.46         8.23 o
  -8   1   5         11.22         13.92         6.64 o
  -7   1   5        157.61        162.79         6.67 o
  -6   1   5        815.22        782.91        13.04 o
  -5   1   5        122.09        115.64         7.02 o
  -4   1   5        154.09        142.98         5.74 o
  -3   1   5        748.46        782.22         8.09 o
  -2   1   5        453.80        482.35         4.96 o
  -1   1   5         52.84         53.42         9.18 o
   0   1   5       1347.20       1358.40        10.00 o
   1   1   5         52.87         55.05         1.86 o
   2   1   5        453.81        486.60         7.43 o
   3   1   5        748.78        773.21         9.14 o
   4   1   5        154.29        141.98         4.28 o
   5   1   5        121.82        110.88         4.36 o
   6   1   5        815.31        783.15        12.69 o
   7   1   5        157.58        153.78         8.38 o
   8   1   5         11.21         16.31         4.66 o
   9   1   5         16.33         25.33        18.19 o
  -9   2   5         17.24         18.67         6.64 o
  -8   2   5          3.05          2.21         4.11 o
  -7   2   5         81.61         78.53         4.66 o
  -6   2   5        261.27        280.90        12.81 o
  -5   2   5         91.46         78.19         4.39 o
  -4   2   5        640.59        625.91        12.45 o
  -3   2   5       1918.09       1865.09        13.00 o
  -2   2   5        527.90        490.55         8.37 o
  -1   2   5        415.84        401.88         5.96 o
   0   2   5       1955.82       1941.89        12.81 o
   1   2   5        415.96        396.23         9.04 o
   2   2   5        527.54        515.24         6.57 o
   3   2   5       1918.49       1861.34        16.80 o
   4   2   5        640.45        659.23        13.63 o
   5   2   5         91.44         79.73         3.83 o
   6   2   5        261.26        266.01        10.51 o
   7   2   5         81.54         78.78         6.42 o
   8   2   5          3.04          2.69         3.30 o
   9   2   5         17.23         18.98         5.59 o
  -8   3   5         17.64         20.88         6.64 o
  -7   3   5        111.03        106.31        11.71 o
  -6   3   5        161.29        176.01         9.01 o
  -5   3   5          3.68         16.12         3.06 o
  -4   3   5        311.38        309.65         6.01 o
  -3   3   5        408.92        449.65         6.16 o
  -2   3   5        244.87        275.27         9.91 o
  -1   3   5        433.11        454.76        10.73 o
   0   3   5       1142.15       1091.89         9.47 o
   1   3   5        433.42        438.53         4.94 o
   2   3   5        245.16        285.52         9.54 o
   3   3   5        408.84        459.18        10.42 o
   4   3   5        311.47        311.27         9.98 o
   5   3   5          3.70         18.88         4.63 o
   6   3   5        161.23        177.44         9.11 o
   7   3   5        111.01        121.07         8.09 o
   8   3   5         17.64         17.84         4.61 o
  -8   4   5          0.08         -0.75         3.58 o
  -7   4   5          3.16          6.01         3.58 o
  -6   4   5          4.57          6.85         3.24 o
  -5   4   5        244.45        239.26         9.73 o
  -4   4   5        181.89        185.37         4.63 o
  -3   4   5         36.98         37.74         1.56 o
  -2   4   5        543.39        512.88        11.14 o
  -1   4   5         81.96         84.63         3.06 o
   0   4   5       1927.07       1801.48        14.54 o
   1   4   5         81.69         85.74         2.86 o
   2   4   5        543.18        510.25         7.83 o
   3   4   5         36.97         31.09         4.23 o
   4   4   5        181.97        170.92         9.30 o
   5   4   5        244.48        246.35        10.34 o
   6   4   5          4.57         12.45         3.76 o
   7   4   5          3.16          6.94         3.36 o
   8   4   5          0.08         -0.69         3.91 o
  -8   5   5         20.49          7.91         4.75 o
  -7   5   5         39.11         33.85         9.49 o
  -6   5   5         25.67         21.72         7.91 o
  -5   5   5        491.10        467.42        12.16 o
  -4   5   5        195.08        200.06         5.01 o
  -3   5   5          2.09          0.42         0.83 o
  -2   5   5         27.70         28.10         2.32 o
  -1   5   5         31.30         34.17         2.49 o
   0   5   5        246.32        277.21         7.45 o
   1   5   5         31.21         36.09         2.56 o
   2   5   5         27.78         27.70         2.33 o
   3   5   5          2.10         -4.11         6.01 o
   4   5   5        195.44        212.09        11.52 o
   5   5   5        491.21        464.14        25.63 o
   6   5   5         25.63         31.07         6.33 o
   7   5   5         39.11         32.59         6.22 o
   8   5   5         20.48         26.22        11.71 o
  -7   6   5          1.72         -1.27         6.33 o
  -6   6   5         20.11         16.67         4.07 o
  -5   6   5         11.03         15.07         4.11 o
  -4   6   5         62.74         77.47         6.69 o
  -3   6   5          6.98          8.17         1.29 o
  -2   6   5         48.46         57.62         5.29 o
  -1   6   5          0.52          3.11         1.87 o
   0   6   5          1.46          3.04         2.95 o
   1   6   5          0.52          4.07         3.74 o
   2   6   5         48.32         48.22         2.87 o
   3   6   5          6.94          6.94         1.27 o
   4   6   5         62.77         57.27         9.81 o
   5   6   5         11.02         15.82         8.23 o
   6   6   5         20.12         13.97         8.86 o
   7   6   5          1.72          4.49         4.01 o
  -7   7   5         14.40         23.73         8.23 o
  -6   7   5         21.09         32.90        10.12 o
  -5   7   5         79.29         84.97         7.47 o
  -4   7   5         49.75         60.25         6.50 o
  -3   7   5          0.92          1.71         2.60 o
  -2   7   5         18.73         20.04         3.35 o
  -1   7   5          0.49          3.82         2.51 o
   0   7   5         91.72        100.29         5.64 o
   1   7   5          0.49         11.59         5.38 o
   2   7   5         18.77         19.54         2.16 o
   3   7   5          0.91          1.84         1.53 o
   4   7   5         49.73         43.03         9.18 o
   5   7   5         79.33         67.71        12.66 o
   6   7   5         21.09         15.50         6.64 o
   7   7   5         14.39          4.75         4.21 o
  -6   8   5         21.76         24.05         9.49 o
  -5   8   5         76.03         73.72        12.66 o
  -4   8   5         21.40         31.29         5.26 o
  -3   8   5         59.31         67.30         6.91 o
  -2   8   5         10.39         -2.67         3.65 o
  -1   8   5        101.75         96.21         6.79 o
   0   8   5         26.38         28.66         4.17 o
   1   8   5        101.71        109.97         6.07 o
   2   8   5         10.37         13.76         8.70 o
   3   8   5         59.31         70.87        12.02 o
   4   8   5         21.39         24.36         9.18 o
   5   8   5         76.06         62.33        12.34 o
   6   8   5         21.76         19.62         9.18 o
  -6   9   5         11.72         15.19         8.54 o
  -5   9   5          0.59         11.07         8.86 o
  -4   9   5          7.07          9.49         7.28 o
  -3   9   5          7.58         10.71         4.32 o
  -2   9   5         22.88         27.70         4.28 o
  -1   9   5         68.46         64.22         5.73 o
   0   9   5         14.37         14.81         4.56 o
   1   9   5         68.41         61.13         5.07 o
   2   9   5         22.84         27.15         4.88 o
   3   9   5          7.61         11.07         7.59 o
   4   9   5          7.06          2.21         7.59 o
   5   9   5          0.58          0.32         5.06 o
   6   9   5         11.72         34.80        11.71 o
  -4  10   5         10.25          5.69         6.96 o
  -3  10   5         15.64         10.85         4.01 o
  -2  10   5         42.51         48.28         6.29 o
  -1  10   5          5.18          8.59         4.69 o
   0  10   5         59.45         70.03         7.83 o
   1  10   5          5.14          3.51         3.87 o
   2  10   5         42.51         71.19        13.60 o
   3  10   5         15.64         19.30         7.91 o
   4  10   5         10.24          9.18         8.54 o
  -3  11   5          0.47         11.07         6.96 o
  -2  11   5          1.35         -5.44         3.87 o
  -1  11   5         16.68          9.62         4.92 o
   0  11   5          6.45          2.06         4.01 o
   1  11   5         16.66          8.23         7.28 o
   2  11   5          1.35         -6.33         8.54 o
   3  11   5          0.47         12.02         8.23 o
   0   0   6         90.90         93.84         3.58 o
   1   0   6         87.56         85.75         2.34 o
   2   0   6        109.73        106.05         3.76 o
   3   0   6        234.09        297.44         5.10 o
   4   0   6        588.02        638.29        12.05 o
   5   0   6          0.00         -0.09         2.18 o
   6   0   6        173.96        168.24         6.07 o
   7   0   6         93.95         87.99         6.19 o
   8   0   6          0.91          1.35         2.65 o
   9   0   6         16.81         20.57         9.18 o
  -9   1   6         11.59         17.72         7.28 o
  -8   1   6          7.13          4.43         5.38 o
  -7   1   6         43.50         46.47         3.79 o
  -6   1   6         98.89        121.47         8.66 o
  -5   1   6         60.37         54.85         4.00 o
  -4   1   6         46.84         43.19         3.24 o
  -3   1   6       1879.63       2071.20        13.97 o
  -2   1   6        786.64        819.75         7.90 o
  -1   1   6       7274.49       6506.06        26.40 o
   0   1   6       3823.38       3656.06        27.77 o
   1   1   6       7277.98       6499.91        38.35 o
   2   1   6        787.02        807.93         8.28 o
   3   1   6       1878.99       2075.19        16.07 o
   4   1   6         46.87         43.31         2.49 o
   5   1   6         60.41         52.08         3.05 o
   6   1   6         98.86        114.06         6.35 o
   7   1   6         43.49         41.19         4.78 o
   8   1   6          7.14         10.19         3.47 o
   9   1   6         11.59         26.26         8.54 o
  -9   2   6          4.19         -2.53         6.01 o
  -8   2   6          7.05         13.60         6.01 o
  -7   2   6         20.04         14.02         2.76 o
  -6   2   6        154.16        150.05         7.07 o
  -5   2   6         15.69         14.56         1.76 o
  -4   2   6        236.72        275.29         5.75 o
  -3   2   6        762.40        775.15         7.53 o
  -2   2   6        459.32        493.15        10.60 o
  -1   2   6        635.40        659.80         8.16 o
   0   2   6       3224.47       3253.16        23.15 o
   1   2   6        635.27        641.48         9.67 o
   2   2   6        459.03        513.93         7.41 o
   3   2   6        762.31        781.60        11.36 o
   4   2   6        236.75        277.56         8.95 o
   5   2   6         15.64         13.52         1.42 o
   6   2   6        154.07        143.79         8.01 o
   7   2   6         20.05         16.18         3.66 o
   8   2   6          7.05          6.85         3.14 o
   9   2   6          4.20          7.90         4.68 o
  -8   3   6         31.37         24.36         6.96 o
  -7   3   6          5.20         13.92         5.69 o
  -6   3   6        125.73        129.89         6.19 o
  -5   3   6        408.48        391.63         9.01 o
  -4   3   6        292.11        277.77         6.13 o
  -3   3   6        120.42        115.09         6.71 o
  -2   3   6        176.03        169.44         6.23 o
  -1   3   6        608.52        659.52        15.48 o
   0   3   6         27.72         24.48         2.73 o
   1   3   6        608.37        627.84         9.69 o
   2   3   6        176.02        164.32         6.35 o
   3   3   6        120.53        120.86         5.90 o
   4   3   6        292.27        287.08         9.80 o
   5   3   6        408.42        409.05        12.42 o
   6   3   6        125.74        133.02         7.82 o
   7   3   6          5.18         11.65         4.54 o
   8   3   6         31.38         27.11         6.24 o
  -8   4   6          3.30         -2.53         6.01 o
  -7   4   6         45.23         46.83         8.54 o
  -6   4   6         84.75        102.83         7.25 o
  -5   4   6        100.06         96.68         6.60 o
  -4   4   6        152.97        145.42         3.92 o
  -3   4   6        241.53        231.59         8.54 o
  -2   4   6         63.16         80.22         7.28 o
  -1   4   6        128.49        152.69         6.28 o
   0   4   6          0.71          1.76         1.32 o
   1   4   6        128.47        147.83         3.57 o
   2   4   6         63.00         66.03         5.23 o
   3   4   6        241.79        252.23        17.56 o
   4   4   6        152.84        141.97        15.82 o
   5   4   6         99.92        105.39         7.18 o
   6   4   6         84.68         94.85         7.16 o
   7   4   6         45.25         56.29         6.31 o
   8   4   6          3.31          7.12         3.36 o
  -8   5   6          5.45          0.63         6.64 o
  -7   5   6         29.41         25.85        10.92 o
  -6   5   6          5.64         13.87         4.09 o
  -5   5   6         14.07         30.10         4.13 o
  -4   5   6        313.63        308.39         9.64 o
  -3   5   6        129.53        125.50         6.80 o
  -2   5   6        305.06        323.55         9.43 o
  -1   5   6         15.43         25.53         2.23 o
   0   5   6       1124.67       1056.79        12.10 o
   1   5   6         15.48         25.20         2.93 o
   2   5   6        305.70        300.65         7.74 o
   3   5   6        129.58        129.10         8.37 o
   4   5   6        313.54        294.86        13.64 o
   5   5   6         14.05         24.15         4.67 o
   6   5   6          5.63          6.03         3.32 o
   7   5   6         29.40         30.29         6.48 o
   8   5   6          5.46          1.54         3.80 o
  -7   6   6          2.32         11.39         6.64 o
  -6   6   6         19.63         24.51         4.68 o
  -5   6   6        327.56        337.52        13.97 o
  -4   6   6        110.84        103.52         7.66 o
  -3   6   6         91.82         94.72         4.05 o
  -2   6   6         85.67         91.36         5.53 o
  -1   6   6        320.74        337.43         7.95 o
   0   6   6        130.35        122.20         7.15 o
   1   6   6        320.58        339.30         8.07 o
   2   6   6         85.81         86.12         5.58 o
   3   6   6         91.80         92.07        11.39 o
   4   6   6        110.71         93.65        12.34 o
   5   6   6        327.48        349.29        23.41 o
   6   6   6         19.65         11.97         6.33 o
   7   6   6          2.32         -4.11         9.18 o
  -7   7   6          4.48          7.28         6.01 o
  -6   7   6          4.82          0.95         5.69 o
  -5   7   6          0.72          3.45         3.30 o
  -4   7   6         82.10         80.09         7.29 o
  -3   7   6         81.76         75.98         5.62 o
  -2   7   6         21.49         20.21         3.25 o
  -1   7   6        326.03        305.39         9.96 o
   0   7   6        259.14        245.53         8.63 o
   1   7   6        326.14        289.25        12.81 o
   2   7   6         21.54         25.09         2.74 o
   3   7   6         81.78         87.01        12.02 o
   4   7   6         82.08         76.88        12.02 o
   5   7   6          0.72         -6.64         6.33 o
   6   7   6          4.82          4.81         5.38 o
   7   7   6          4.48         -6.89         5.77 o
  -6   8   6         16.22         31.64        10.44 o
  -5   8   6          6.74         17.72         7.28 o
  -4   8   6          6.61         10.98         6.49 o
  -3   8   6         19.65         15.83         3.81 o
  -2   8   6         51.48         48.63         5.02 o
  -1   8   6         18.82         22.25         3.60 o
   0   8   6        497.33        470.17        12.70 o
   1   8   6         18.83         20.92         5.54 o
   2   8   6         51.60         51.02        12.50 o
   3   8   6         19.64         34.49        10.44 o
   4   8   6          6.59          0.95         6.64 o
   5   8   6          6.73         10.12         8.54 o
   6   8   6         16.20         14.24         8.86 o
  -5   9   6         95.40        120.23        16.14 o
  -4   9   6          0.94          1.27         4.75 o
  -3   9   6         15.96          8.70         3.95 o
  -2   9   6         35.99         38.86         4.77 o
  -1   9   6        184.45        188.81         9.75 o
   0   9   6          5.10          8.61         2.79 o
   1   9   6        184.63        190.93         8.45 o
   2   9   6         36.02         49.67        10.44 o
   3   9   6         15.92         24.05        10.12 o
   4   9   6          0.94          1.90         5.69 o
   5   9   6         95.39        104.09        15.50 o
  -4  10   6          4.53        -10.44         9.18 o
  -3  10   6         12.86          5.86         3.87 o
  -2  10   6          8.30         12.87         4.60 o
  -1  10   6          0.63          6.66         2.96 o
   0  10   6         14.52         29.61         6.80 o
   1  10   6          0.63          3.80         7.28 o
   2  10   6          8.32          2.53         7.59 o
   3  10   6         12.85         21.83         9.49 o
   4  10   6          4.53          3.48         7.59 o
  -3  11   6          4.14         -1.58         6.33 o
  -2  11   6          5.93         13.90         5.54 o
  -1  11   6         94.31         92.91         9.17 o
   0  11   6          1.54          4.11         6.64 o
   1  11   6         94.35         89.85        14.24 o
   2  11   6          5.94         -1.27         6.96 o
   3  11   6          4.15          6.33         7.91 o
   1   0   7       1262.67       1216.56         9.01 o
   2   0   7        249.54        242.15         4.16 o
   3   0   7       1684.37       1661.52        14.81 o
   4   0   7        516.47        508.49        10.86 o
   5   0   7         22.52         29.74         3.28 o
   6   0   7          1.03          2.23         2.15 o
   7   0   7        101.41         81.82         6.06 o
   8   0   7         24.19         29.60         4.32 o
   9   0   7          8.19          8.23         6.01 o
  -9   1   7          0.84          4.43         6.33 o
  -8   1   7         15.83         13.60         6.64 o
  -7   1   7         39.24         34.93         4.09 o
  -6   1   7        165.92        166.54         7.44 o
  -5   1   7         59.65         59.15         4.18 o
  -4   1   7         46.36         36.58         2.50 o
  -3   1   7        361.93        359.97         5.91 o
  -2   1   7         80.42         76.75         2.77 o
  -1   1   7        314.99        432.93        19.14 o
   0   1   7       6011.37       5423.97        23.56 o
   1   1   7        315.66        333.34         4.21 o
   2   1   7         80.25         73.48         2.49 o
   3   1   7        361.35        335.74         7.92 o
   4   1   7         46.38         35.49         2.15 o
   5   1   7         59.60         59.26         3.18 o
   6   1   7        166.03        157.29         5.59 o
   7   1   7         39.23         45.27         4.93 o
   8   1   7         15.83         18.17         4.00 o
   9   1   7          0.84          5.06         7.28 o
  -8   2   7          8.60          9.49         6.33 o
  -7   2   7          5.93          6.55         3.32 o
  -6   2   7          5.99         10.63         2.56 o
  -5   2   7         32.75         30.77         2.44 o
  -4   2   7         53.50         54.73         3.65 o
  -3   2   7        357.64        357.96         4.98 o
  -2   2   7        488.02        476.67        11.41 o
  -1   2   7        424.22        410.76         5.02 o
   0   2   7      13994.21      13107.74        41.65 o
   1   2   7        424.57        416.73         8.02 o
   2   2   7        488.20        484.76         7.19 o
   3   2   7        357.92        366.08         9.48 o
   4   2   7         53.56         54.73         4.38 o
   5   2   7         32.78         31.37         3.57 o
   6   2   7          6.00          2.38         4.21 o
   7   2   7          5.93          2.62         2.71 o
   8   2   7          8.61         11.27         3.99 o
  -8   3   7          5.28          4.11         4.43 o
  -7   3   7         16.90         23.00         4.25 o
  -6   3   7         37.31         38.41         5.69 o
  -5   3   7         47.33         47.30         3.59 o
  -4   3   7         16.36         18.41         2.05 o
  -3   3   7         92.59         99.89         4.05 o
  -2   3   7        579.18        587.87         9.13 o
  -1   3   7        927.84        891.96         7.53 o
   0   3   7       3263.29       3150.05        29.58 o
   1   3   7        927.20        881.27        11.66 o
   2   3   7        579.89        591.00        11.56 o
   3   3   7         92.73         91.47         5.28 o
   4   3   7         16.39         22.61         3.11 o
   5   3   7         47.31         44.73         4.93 o
   6   3   7         37.32         38.34         4.74 o
   7   3   7         16.91         26.35         4.67 o
   8   3   7          5.28         13.72         4.30 o
  -7   4   7         54.00         55.68         9.18 o
  -6   4   7          1.95          3.32         2.91 o
  -5   4   7        112.49        102.17         4.43 o
  -4   4   7        157.20        147.01         7.28 o
  -3   4   7         49.91         55.92         5.03 o
  -2   4   7        395.11        377.61        11.74 o
  -1   4   7        290.78        311.62         8.24 o
   0   4   7        932.00        952.29         9.52 o
   1   4   7        290.65        290.13         4.96 o
   2   4   7        395.60        386.18        14.24 o
   3   4   7         49.94         45.64         5.13 o
   4   4   7        157.10        157.18         7.73 o
   5   4   7        112.43         99.26         6.87 o
   6   4   7          1.94          8.60         3.56 o
   7   4   7         54.00         58.42         6.26 o
   8   4   7          1.16          4.96         3.35 o
  -8   5   7         15.98          1.58         7.59 o
  -7   5   7          6.34         10.84         4.07 o
  -6   5   7         69.96         78.02         6.71 o
  -5   5   7          5.91          6.92         3.04 o
  -4   5   7        118.82        124.10         6.64 o
  -3   5   7          4.28          9.19         2.39 o
  -2   5   7        160.39        165.49         8.28 o
  -1   5   7        172.36        179.86         5.49 o
   0   5   7          1.32          2.66         1.17 o
   1   5   7        172.57        178.45         5.16 o
   2   5   7        160.18        161.26         4.83 o
   3   5   7          4.29         11.60         5.69 o
   4   5   7        118.79        114.94         8.83 o
   5   5   7          5.91          7.85         3.94 o
   6   5   7         69.92         65.71         6.33 o
   7   5   7          6.34          2.45         5.42 o
   8   5   7         15.98         11.25         6.49 o
  -7   6   7         27.78         16.14         7.59 o
  -6   6   7          5.73          3.89         3.80 o
  -5   6   7          2.25         15.20         4.55 o
  -4   6   7         14.47         25.70         4.05 o
  -3   6   7         21.74         18.06         2.47 o
  -2   6   7         93.72         90.49         7.76 o
  -1   6   7        322.93        311.19         7.81 o
   0   6   7        232.67        233.57         9.73 o
   1   6   7        322.87        311.24         8.52 o
   2   6   7         93.90         91.14         4.84 o
   3   6   7         21.79         27.53         7.91 o
   4   6   7         14.43         16.45         7.28 o
   5   6   7          2.25         11.71         8.23 o
   6   6   7          5.71         -1.10         4.48 o
   7   6   7         27.77         31.63         6.22 o
  -7   7   7          9.01          0.32         6.33 o
  -6   7   7         21.65         23.10         7.91 o
  -5   7   7         37.29         30.30         5.08 o
  -4   7   7         69.79         70.05         6.98 o
  -3   7   7         17.67         15.36         3.25 o
  -2   7   7         85.50         89.52         6.14 o
  -1   7   7         48.41         56.76         5.06 o
   0   7   7        477.93        470.03        11.92 o
   1   7   7         48.45         54.77         5.75 o
   2   7   7         85.60         84.28         4.73 o
   3   7   7         17.67         24.05         8.23 o
   4   7   7         69.78         66.76        11.71 o
   5   7   7         37.28         31.95         8.86 o
   6   7   7         21.64         23.04         5.84 o
   7   7   7          9.01          3.83         4.10 o
  -6   8   7         48.58         61.38        12.66 o
  -5   8   7         60.50         70.87        12.66 o
  -4   8   7         18.65         23.48         4.85 o
  -3   8   7         73.92         70.31         5.93 o
  -2   8   7         35.03         39.48         8.52 o
  -1   8   7         94.21         85.01         6.17 o
   0   8   7        248.98        239.05         9.38 o
   1   8   7         94.25        111.94         7.90 o
   2   8   7         35.06         37.18         5.22 o
   3   8   7         73.83         79.73        12.34 o
   4   8   7         18.65          8.54         7.59 o
   5   8   7         60.44         57.90        11.71 o
   6   8   7         48.59         45.55         7.61 o
  -5   9   7         16.14         37.33        12.02 o
  -4   9   7         27.80         40.18        10.12 o
  -3   9   7          8.56          5.88         3.32 o
  -2   9   7         68.17         69.37         6.14 o
  -1   9   7        283.90        285.13        11.10 o
   0   9   7          4.74          4.77         2.96 o
   1   9   7        284.02        294.04        10.33 o
   2   9   7         68.16         89.54        14.24 o
   3   9   7          8.58         13.92         8.23 o
   4   9   7         27.80         30.37        10.44 o
   5   9   7         16.14         36.38        11.71 o
  -4  10   7          1.13         -8.23         9.18 o
  -3  10   7          1.01         -3.50         4.55 o
  -2  10   7         18.41          9.91         3.95 o
  -1  10   7         47.35         44.74         5.32 o
   0  10   7        167.31        176.35         9.02 o
   1  10   7         47.34         30.37         9.49 o
   2  10   7         18.40         13.29         6.96 o
   3  10   7          1.01         13.29        10.12 o
   4  10   7          1.14         13.60         9.81 o
  -3  11   7          8.25          3.80         5.69 o
  -2  11   7         12.20         21.02         6.15 o
  -1  11   7          2.53         15.64         5.93 o
   0  11   7          3.32         -6.33         6.96 o
   1  11   7          2.53         15.82         9.18 o
   2  11   7         12.20         17.08         8.54 o
   3  11   7          8.26          2.21         7.59 o
   0   0   8        945.26       1087.67        23.41 o
   1   0   8          2.16          2.10         1.01 o
   2   0   8        343.76        300.61         4.84 o
   3   0   8       1348.83       1419.83        10.72 o
   4   0   8         25.80         22.91         2.79 o
   5   0   8          0.29          0.50         2.09 o
   6   0   8          6.75         10.16         2.25 o
   7   0   8          3.58          0.99         2.88 o
   8   0   8          5.07          1.80         3.01 o
   9   0   8          6.27          8.86         6.96 o
  -9   1   8          2.54          0.00         5.06 o
  -8   1   8          6.98         10.76         6.01 o
  -7   1   8         29.89         29.32         3.80 o
  -6   1   8         25.31         30.40         3.60 o
  -5   1   8         25.54         38.17         3.57 o
  -4   1   8        113.60        132.69         4.51 o
  -3   1   8        568.48        592.16         6.76 o
  -2   1   8       1239.14       1262.31        11.54 o
  -1   1   8        247.70        243.22         3.94 o
   0   1   8          6.75          6.79         1.16 o
   1   1   8        246.95        236.68         3.62 o
   2   1   8       1238.26       1234.44         8.32 o
   3   1   8        568.58        572.91        11.69 o
   4   1   8        113.63        121.53         3.87 o
   5   1   8         25.48         33.42         2.46 o
   6   1   8         25.32         29.76         3.86 o
   7   1   8         29.86         32.29         4.21 o
   8   1   8          6.97          9.83         3.52 o
   9   1   8          2.54          5.69         6.96 o
  -8   2   8         13.23          8.54         6.01 o
  -7   2   8          9.17         12.98         4.18 o
  -6   2   8         55.58         61.01         4.51 o
  -5   2   8         65.74         63.08         3.35 o
  -4   2   8        366.05        375.10         6.74 o
  -3   2   8        152.82        188.70         3.88 o
  -2   2   8        477.69        547.95        15.66 o
  -1   2   8        691.99        662.73         8.21 o
   0   2   8       1412.55       1346.05        10.03 o
   1   2   8        691.18        660.07         7.03 o
   2   2   8        478.09        490.66        11.01 o
   3   2   8        152.91        191.65         7.00 o
   4   2   8        366.02        394.79        10.88 o
   5   2   8         65.75         57.61         4.85 o
   6   2   8         55.62         50.19         4.91 o
   7   2   8          9.17         12.85         3.59 o
   8   2   8         13.24         20.55         4.41 o
  -8   3   8         10.64          9.18         5.38 o
  -7   3   8         43.97         43.52         5.68 o
  -6   3   8         17.06         22.22         4.32 o
  -5   3   8         43.64         46.53         5.37 o
  -4   3   8         47.04         42.94         1.89 o
  -3   3   8        420.68        481.55        13.09 o
  -2   3   8        955.56       1038.33        14.26 o
  -1   3   8       1067.92       1108.78        10.27 o
   0   3   8       1090.87       1133.31        10.73 o
   1   3   8       1067.88       1095.16         7.88 o
   2   3   8        956.16       1009.40        15.44 o
   3   3   8        420.59        463.47        11.45 o
   4   3   8         46.86         40.62         3.99 o
   5   3   8         43.67         47.60         4.96 o
   6   3   8         17.13         16.83         3.41 o
   7   3   8         44.00         43.44         5.39 o
   8   3   8         10.63         16.07         4.35 o
  -8   4   8          4.91          6.01         4.43 o
  -7   4   8          1.59          7.59         5.06 o
  -6   4   8         59.91         55.84         5.68 o
  -5   4   8         70.13         70.16         6.26 o
  -4   4   8         31.73         29.71         2.62 o
  -3   4   8         43.44         57.25         5.70 o
  -2   4   8        767.65        820.64        11.52 o
  -1   4   8        784.72        844.43        25.31 o
   0   4   8        348.47        374.03         6.64 o
   1   4   8        785.17        849.48         8.53 o
   2   4   8        767.32        801.45        17.98 o
   3   4   8         43.37         51.12         4.63 o
   4   4   8         31.66         23.83         3.62 o
   5   4   8         70.19         55.41         5.28 o
   6   4   8         59.93         57.21         6.77 o
   7   4   8          1.59          0.47         3.37 o
   8   4   8          4.90          5.12         3.74 o
  -8   5   8          4.31          6.01         6.33 o
  -7   5   8          1.77          1.81         3.95 o
  -6   5   8         88.74        101.47         7.60 o
  -5   5   8        115.84        119.77         7.83 o
  -4   5   8        220.95        206.49         8.70 o
  -3   5   8        150.81        141.86         5.62 o
  -2   5   8        726.37        761.05        18.45 o
  -1   5   8         63.37         64.24         3.54 o
   0   5   8        445.22        467.78        10.14 o
   1   5   8         63.36         63.27         2.88 o
   2   5   8        726.02        765.72        19.62 o
   3   5   8        150.62        146.10         9.17 o
   4   5   8        221.03        200.24         9.30 o
   5   5   8        115.88        108.16         7.52 o
   6   5   8         88.77         83.23         7.11 o
   7   5   8          1.78          3.15         4.08 o
   8   5   8          4.31         -3.60         4.92 o
  -7   6   8         16.45         10.76         7.28 o
  -6   6   8          0.71          6.30         3.65 o
  -5   6   8        209.20        217.82         9.31 o
  -4   6   8        214.11        210.41         9.35 o
  -3   6   8        107.77         94.03         4.00 o
  -2   6   8         36.60         37.47         4.23 o
  -1   6   8        203.67        207.35         6.43 o
   0   6   8        522.05        500.40         9.32 o
   1   6   8        203.56        205.31         6.17 o
   2   6   8         36.64         35.08         4.75 o
   3   6   8        107.82        104.09        12.66 o
   4   6   8        214.17        197.61        11.97 o
   5   6   8        209.23        214.85        10.71 o
   6   6   8          0.71          4.11         4.75 o
   7   6   8         16.44         19.57         5.48 o
  -7   7   8          3.67          9.49         6.96 o
  -6   7   8         10.17         20.57         8.23 o
  -5   7   8          2.56          6.95         3.58 o
  -4   7   8         29.43         23.08         4.70 o
  -3   7   8         44.94         39.50         4.41 o
  -2   7   8        123.56        125.43         7.23 o
  -1   7   8        608.68        608.89        22.31 o
   0   7   8         38.81         42.71         5.52 o
   1   7   8        608.86        589.29        12.87 o
   2   7   8        123.43        108.94         4.41 o
   3   7   8         44.90         55.68        10.76 o
   4   7   8         29.42         42.71        10.12 o
   5   7   8          2.56         -0.65         3.64 o
   6   7   8         10.16         16.69         6.30 o
   7   7   8          3.67          2.20         8.38 o
  -6   8   8         23.07         22.15         9.49 o
  -5   8   8         20.84         23.41         8.86 o
  -4   8   8         22.03         22.48         4.85 o
  -3   8   8         30.17         29.29         4.56 o
  -2   8   8        121.48        116.10         7.34 o
  -1   8   8        121.91        124.99         7.36 o
   0   8   8        484.12        444.27        12.42 o
   1   8   8        121.96        130.52         9.33 o
   2   8   8        121.43        119.12        20.09 o
   3   8   8         30.20         33.54         9.49 o
   4   8   8         22.06         18.67         7.28 o
   5   8   8         20.84         36.07        11.07 o
   6   8   8         23.07         34.32         7.49 o
  -5   9   8         29.82         39.55        10.12 o
  -4   9   8         45.61         41.45         9.81 o
  -3   9   8          9.81          2.88         3.44 o
  -2   9   8          7.83         12.06         3.80 o
  -1   9   8         15.04         13.66         4.64 o
   0   9   8          1.36          2.15         2.95 o
   1   9   8         15.00         22.15         4.17 o
   2   9   8          7.82          6.01         6.33 o
   3   9   8          9.83         20.25         8.86 o
   4   9   8         45.57         54.10        12.97 o
   5   9   8         29.82         59.16        13.92 o
  -4  10   8          0.73         -2.21         7.91 o
  -3  10   8          7.03          5.56         3.55 o
  -2  10   8          1.43          0.93         3.51 o
  -1  10   8          9.41         11.51         5.10 o
   0  10   8         67.35         68.03         6.22 o
   1  10   8          9.42         20.57         8.23 o
   2  10   8          1.44        -10.76         8.86 o
   3  10   8          7.02         17.08         8.23 o
   4  10   8          0.74         12.34         9.81 o
  -3  11   8          3.85          8.23         6.96 o
  -2  11   8         13.20         14.42         4.36 o
  -1  11   8         35.88         45.19         7.47 o
   0  11   8          3.42         -1.27         6.33 o
   1  11   8         35.86         26.89        10.12 o
   2  11   8         13.21          4.43         7.28 o
   3  11   8          3.85         -1.90         6.96 o
   1   0   9        495.53        431.24         5.17 o
   2   0   9         61.55         79.12         2.50 o
   3   0   9         50.26         60.35         2.70 o
   4   0   9         36.81         32.23         3.11 o
   5   0   9        136.64        131.78         6.51 o
   6   0   9        256.99        276.04         7.77 o
   7   0   9         18.39         23.01         3.86 o
   8   0   9          6.26          6.80         4.25 o
  -8   1   9          7.68          0.79         3.56 o
  -7   1   9          0.61          3.26         2.83 o
  -6   1   9         42.33         52.42         4.56 o
  -5   1   9         78.60         98.47         5.45 o
  -4   1   9        339.18        327.01         7.06 o
  -3   1   9        213.01        228.44         5.19 o
  -2   1   9       1025.90       1022.10         7.88 o
  -1   1   9         87.78         89.61         2.70 o
   0   1   9        302.06        299.63         4.60 o
   1   1   9         87.96         86.23         2.39 o
   2   1   9       1024.92       1020.30         9.81 o
   3   1   9        213.41        217.51         4.33 o
   4   1   9        338.91        305.25         9.47 o
   5   1   9         78.57         91.92         3.75 o
   6   1   9         42.35         46.09         4.73 o
   7   1   9          0.61          4.55         2.82 o
   8   1   9          7.70          4.80         3.11 o
  -8   2   9         22.35         26.26         7.59 o
  -7   2   9        104.08         89.52         7.92 o
  -6   2   9          2.43          4.01         2.71 o
  -5   2   9         15.59         15.43         1.98 o
  -4   2   9         76.48         79.63         3.19 o
  -3   2   9        281.28        321.44         5.75 o
  -2   2   9       2654.69       2770.58        28.39 o
  -1   2   9        868.19        866.33         9.94 o
   0   2   9       2378.93       2504.22        15.38 o
   1   2   9        868.06        882.52         7.74 o
   2   2   9       2654.32       2717.29        18.19 o
   3   2   9        280.90        322.69         9.18 o
   4   2   9         76.46         76.72         5.21 o
   5   2   9         15.67          4.65         2.55 o
   6   2   9          2.43         -0.80         3.76 o
   7   2   9        104.12         95.92         7.16 o
   8   2   9         22.36         29.06         5.98 o
  -8   3   9          1.01         -5.69         6.01 o
  -7   3   9         38.91         48.97        12.50 o
  -6   3   9         77.15         80.38         7.04 o
  -5   3   9         89.97         86.28         4.25 o
  -4   3   9        208.29        187.69         8.35 o
  -3   3   9        389.39        410.19        12.64 o
  -2   3   9        565.70        582.59         8.69 o
  -1   3   9        641.68        648.58         8.20 o
   0   3   9        673.32        644.12         8.42 o
   1   3   9        641.50        631.76         8.03 o
   2   3   9        565.36        605.79        12.92 o
   3   3   9        389.40        390.52        10.72 o
   4   3   9        208.32        202.01         8.46 o
   5   3   9         89.99         86.90         6.14 o
   6   3   9         77.14         70.05         5.92 o
   7   3   9         38.94         38.43         5.28 o
   8   3   9          1.01         -4.00         3.83 o
  -8   4   9         11.63         -2.21         5.06 o
  -7   4   9         41.87         43.03         7.91 o
  -6   4   9         25.78         31.73         5.00 o
  -5   4   9         69.63         76.39         6.60 o
  -4   4   9         25.27         26.07         3.46 o
  -3   4   9        915.99        927.84        31.80 o
  -2   4   9        228.96        264.71         6.80 o
  -1   4   9       1650.33       1644.90        18.33 o
   0   4   9        920.32        827.78        11.86 o
   1   4   9       1649.83       1621.69        16.45 o
   2   4   9        228.51        250.89         8.50 o
   3   4   9        916.01        938.60        17.41 o
   4   4   9         25.29         23.86         3.64 o
   5   4   9         69.70         70.53         5.94 o
   6   4   9         25.79         26.55         7.98 o
   7   4   9         41.88         38.40         6.61 o
   8   4   9         11.61          7.37         4.07 o
  -8   5   9          8.76          3.80         6.01 o
  -7   5   9         31.06         32.90         6.96 o
  -6   5   9         29.27         28.15         4.86 o
  -5   5   9         95.40        103.15         7.61 o
  -4   5   9         25.71         22.18         4.93 o
  -3   5   9         12.17         10.94         2.87 o
  -2   5   9        262.25        292.84        25.63 o
  -1   5   9        264.99        278.43         8.77 o
   0   5   9         16.80         19.31         1.78 o
   1   5   9        264.62        265.65         6.06 o
   2   5   9        262.34        273.27        11.67 o
   3   5   9         12.23          3.04         3.10 o
   4   5   9         25.74         24.31         3.95 o
   5   5   9         95.43         92.31         6.92 o
   6   5   9         29.27         28.42         4.87 o
   7   5   9         31.08         24.54         4.70 o
   8   5   9          8.76          6.69         4.41 o
  -7   6   9          8.14          9.81         6.96 o
  -6   6   9        137.56        140.83        10.26 o
  -5   6   9         37.30         37.85         4.74 o
  -4   6   9         22.10         23.92         4.52 o
  -3   6   9         20.51         16.40         3.21 o
  -2   6   9        296.52        290.48        10.04 o
  -1   6   9        197.52        198.20         6.33 o
   0   6   9         36.41         36.89         2.95 o
   1   6   9        197.70        201.99         6.15 o
   2   6   9        296.54        279.58        11.29 o
   3   6   9         20.54         22.26         4.63 o
   4   6   9         22.04         30.24         5.18 o
   5   6   9         37.31         34.82         5.07 o
   6   6   9        137.67        144.87         9.60 o
   7   6   9          8.14          3.94         7.12 o
  -7   7   9          9.72         17.08         8.23 o
  -6   7   9         13.76         24.99         9.49 o
  -5   7   9         33.50         38.82         6.08 o
  -4   7   9         29.04         25.16         4.81 o
  -3   7   9          6.25          1.79         3.16 o
  -2   7   9         18.54         14.71         3.14 o
  -1   7   9        103.49        100.51         6.38 o
   0   7   9         91.96         89.07         6.84 o
   1   7   9        103.44         95.55         4.89 o
   2   7   9         18.58         18.50        10.28 o
   3   7   9          6.24          8.23         6.64 o
   4   7   9         29.06         32.59         9.81 o
   5   7   9         33.53         43.20         8.54 o
   6   7   9         13.78         18.68         5.58 o
   7   7   9          9.72          8.82         4.62 o
  -6   8   9          5.08          3.16         6.33 o
  -5   8   9        101.19        108.30         9.27 o
  -4   8   9          0.26          3.40         3.49 o
  -3   8   9         50.77         53.41         5.59 o
  -2   8   9         78.18         78.41         6.30 o
  -1   8   9        245.64        251.34        10.05 o
   0   8   9         12.46         20.49         6.17 o
   1   8   9        245.43        256.84        11.06 o
   2   8   9         78.21         84.79        12.97 o
   3   8   9         50.70         62.33        12.34 o
   4   8   9          0.26          4.11         6.96 o
   5   8   9        101.29        104.33        15.34 o
   6   8   9          5.08         16.89         5.84 o
  -5   9   9         45.84         51.25        11.07 o
  -4   9   9         38.38         48.60         6.92 o
  -3   9   9          1.11         -0.31         3.07 o
  -2   9   9         32.13         27.52         4.41 o
  -1   9   9         45.56         33.06         4.41 o
   0   9   9          4.55         10.51         4.01 o
   1   9   9         45.50         45.98         4.86 o
   2   9   9         32.10         26.58         9.49 o
   3   9   9          1.10         12.66         8.86 o
   4   9   9         38.40         58.53        13.60 o
   5   9   9         45.84         47.74         8.27 o
  -4  10   9          2.33          9.81         7.59 o
  -3  10   9         15.24          6.84         3.41 o
  -2  10   9          8.61          2.59         3.15 o
  -1  10   9          8.86          9.60         3.56 o
   0  10   9         11.09         12.52         3.62 o
   1  10   9          8.85          0.95         6.96 o
   2  10   9          8.60         10.76         8.23 o
   3  10   9         15.25         16.77         9.49 o
   4  10   9          2.32         19.62         9.18 o
  -2  11   9          2.03         -1.42         3.59 o
  -1  11   9         17.18         45.24        11.39 o
   0  11   9          9.46          9.49         7.28 o
   1  11   9         17.16         18.03         9.81 o
   2  11   9          2.03         12.02         8.86 o
   0   0  10       1008.16        972.33        14.43 o
   1   0  10          2.47          3.51         1.16 o
   2   0  10         64.41         55.85         2.23 o
   3   0  10         19.96         29.49         1.83 o
   4   0  10         39.22         38.96         2.74 o
   5   0  10         15.99         18.00         3.44 o
   6   0  10          9.82         12.25         3.33 o
   7   0  10         25.07         13.73         4.01 o
   8   0  10          0.51          4.42         5.06 o
  -8   1  10         14.41          8.83         4.03 o
  -7   1  10         30.65         36.09         5.82 o
  -6   1  10        195.65        210.71         8.50 o
  -5   1  10        228.94        240.03         8.23 o
  -4   1  10        154.13        143.16         4.89 o
  -3   1  10         83.06         75.51         3.42 o
  -2   1  10         97.26        103.45         5.24 o
  -1   1  10        117.40        118.38         3.66 o
   0   1  10        114.87        132.38         3.42 o
   1   1  10        117.55        117.47         2.94 o
   2   1  10         97.35        104.27         2.81 o
   3   1  10         83.24         74.91         2.77 o
   4   1  10        154.37        132.76         4.27 o
   5   1  10        228.83        224.13         4.99 o
   6   1  10        195.73        206.97         9.22 o
   7   1  10         30.61         28.82         4.36 o
   8   1  10         14.41         12.48         3.30 o
  -8   2  10          0.27          5.38         5.38 o
  -7   2  10         26.84         30.85         5.59 o
  -6   2  10          8.45          8.96         2.37 o
  -5   2  10          9.32         13.59         1.84 o
  -4   2  10          6.40          7.79         1.34 o
  -3   2  10        337.45        345.02         7.03 o
  -2   2  10        540.81        671.43        15.55 o
  -1   2  10        143.12        141.67         3.50 o
   0   2  10         79.96         74.28         2.90 o
   1   2  10        142.82        138.25         3.40 o
   2   2  10        540.29        556.24         6.79 o
   3   2  10        337.20        343.99         7.64 o
   4   2  10          6.37          7.90         2.22 o
   5   2  10          9.32          6.57         3.41 o
   6   2  10          8.44          1.38         3.00 o
   7   2  10         26.86         29.85         6.39 o
   8   2  10          0.27          5.54         3.74 o
  -8   3  10          4.39          4.75         6.01 o
  -7   3  10         16.95         21.75         5.03 o
  -6   3  10          5.92         10.07         3.91 o
  -5   3  10        127.98        113.60         6.11 o
  -4   3  10          0.10          1.35         1.32 o
  -3   3  10        523.72        504.40        21.67 o
  -2   3  10        807.46        828.10        10.04 o
  -1   3  10        240.66        244.90         5.00 o
   0   3  10        360.84        393.96         6.31 o
   1   3  10        241.00        241.62         7.34 o
   2   3  10        807.22        854.08         9.85 o
   3   3  10        523.68        515.17        12.48 o
   4   3  10          0.09         -2.04         2.40 o
   5   3  10        128.00        109.40         6.86 o
   6   3  10          5.89         -0.11         2.96 o
   7   3  10         16.96          9.93         6.64 o
   8   3  10          4.39         -0.90         6.17 o
  -8   4  10          3.22          1.90         4.75 o
  -7   4  10          5.64          8.23         5.38 o
  -6   4  10        126.32        121.49         8.59 o
  -5   4  10         62.74         66.90         6.37 o
  -4   4  10         39.91         37.50         4.08 o
  -3   4  10        212.11        249.16        10.74 o
  -2   4  10         91.91         90.76         4.22 o
  -1   4  10         48.21         62.22         4.89 o
   0   4  10         15.22         12.34         1.51 o
   1   4  10         48.09         57.36         2.36 o
   2   4  10         92.03         85.30         6.33 o
   3   4  10        212.08        229.76         9.05 o
   4   4  10         39.89         28.38         3.95 o
   5   4  10         62.78         55.53         5.46 o
   6   4  10        126.42        118.94         9.03 o
   7   4  10          5.64          3.24         3.53 o
   8   4  10          3.22          7.70         3.96 o
  -8   5  10         14.44         12.97         7.91 o
  -7   5  10          6.80          8.54         6.01 o
  -6   5  10         75.21         67.02         6.70 o
  -5   5  10         13.16         18.13         6.01 o
  -4   5  10          0.46          0.88         2.41 o
  -3   5  10         19.56         21.14         2.25 o
  -2   5  10        178.58        175.75         6.99 o
  -1   5  10        501.23        512.36        13.60 o
   0   5  10          0.87         -1.33         0.89 o
   1   5  10        501.37        515.42         7.75 o
   2   5  10        178.59        179.29         7.85 o
   3   5  10         19.50         18.20         3.54 o
   4   5  10          0.45          0.54         2.54 o
   5   5  10         13.16         14.57         3.76 o
   6   5  10         75.23         61.95         6.65 o
   7   5  10          6.81         10.94         3.82 o
   8   5  10         14.44         31.04         9.61 o
  -7   6  10          2.41          5.06         5.69 o
  -6   6  10         14.82         16.04         5.03 o
  -5   6  10         33.53         34.24         5.36 o
  -4   6  10          1.44          3.94         3.55 o
  -3   6  10         17.09         12.93         1.91 o
  -2   6  10        163.36        182.65         8.19 o
  -1   6  10        148.00        157.68         8.05 o
   0   6  10         52.38         51.49         4.49 o
   1   6  10        147.88        146.07         5.19 o
   2   6  10        163.31        164.61        10.76 o
   3   6  10         17.03         19.27         4.59 o
   4   6  10          1.43          3.37         3.12 o
   5   6  10         33.53         31.99         5.03 o
   6   6  10         14.82         27.54         5.50 o
   7   6  10          2.41          4.20         3.17 o
  -7   7  10          7.88         12.34         7.91 o
  -6   7  10         34.74         29.24         6.17 o
  -5   7  10         80.55         79.13         7.97 o
  -4   7  10         61.55         53.91         5.46 o
  -3   7  10          5.51          1.75         1.77 o
  -2   7  10         27.60         23.40         3.78 o
  -1   7  10         68.82         71.04         5.49 o
   0   7  10         21.39         17.97         6.01 o
   1   7  10         68.76         67.31         4.01 o
   2   7  10         27.67         17.42         2.35 o
   3   7  10          5.53         11.39         6.33 o
   4   7  10         61.61         51.56         7.12 o
   5   7  10         80.55         88.08         9.97 o
   6   7  10         34.73         39.66         7.75 o
   7   7  10          7.87          5.39         9.81 o
  -6   8  10         38.43         35.12         9.81 o
  -5   8  10         12.67         21.47         5.32 o
  -4   8  10         69.27         66.62         6.17 o
  -3   8  10         37.87         30.42         4.49 o
  -2   8  10         36.98         35.81         4.98 o
  -1   8  10         21.36         29.22         4.51 o
   0   8  10          0.34          7.76         3.21 o
   1   8  10         21.31         22.66         4.74 o
   2   8  10         36.95         25.63         7.59 o
   3   8  10         37.92         52.52        11.71 o
   4   8  10         69.23         93.02        14.55 o
   5   8  10         12.67         34.04         7.83 o
   6   8  10         38.43         38.01         7.49 o
  -5   9  10          0.49         17.08         8.86 o
  -4   9  10         49.64         53.93         6.00 o
  -3   9  10         11.10          1.74         4.03 o
  -2   9  10          1.97          5.92         3.37 o
  -1   9  10         54.73         55.33         5.82 o
   0   9  10        240.14        240.52        10.05 o
   1   9  10         54.78         63.73         7.52 o
   2   9  10          1.97          2.53         5.06 o
   3   9  10         11.08         14.87         8.86 o
   4   9  10         49.67         58.53        13.29 o
   5   9  10          0.49         11.20         8.70 o
  -4  10  10         31.97         56.32        12.34 o
  -3  10  10         26.16         18.14         4.11 o
  -2  10  10         23.56         16.43         4.71 o
  -1  10  10         36.02         29.66         4.63 o
   0  10  10         14.11         16.57        12.02 o
   1  10  10         36.04         34.17        10.44 o
   2  10  10         23.55         13.29         9.18 o
   3  10  10         26.16         34.17        11.07 o
   4  10  10         31.98         61.70        14.55 o
  -2  11  10         35.13         38.27         5.28 o
  -1  11  10         24.35         29.74         9.49 o
   0  11  10         22.46         11.07         6.64 o
   1  11  10         24.36         34.80        10.76 o
   2  11  10         35.11         36.70        12.02 o
   1   0  11        325.74        314.22         4.90 o
   2   0  11        163.22        173.51         4.01 o
   3   0  11        306.93        285.71         5.80 o
   4   0  11         90.25         94.70         4.08 o
   5   0  11        241.02        210.37         7.63 o
   6   0  11        133.13        135.02         7.28 o
   7   0  11          0.30         -2.86         2.81 o
   8   0  11         10.67          5.85         8.70 o
  -8   1  11          3.93          9.81         4.47 o
  -7   1  11          9.11         10.60         4.01 o
  -6   1  11         14.13         19.20         4.05 o
  -5   1  11          1.90          2.49         2.37 o
  -4   1  11         14.78         13.05         1.78 o
  -3   1  11        322.97        333.82         6.96 o
  -2   1  11        650.32        711.84         9.76 o
  -1   1  11        350.77        357.18         5.30 o
   0   1  11        458.39        457.18         6.51 o
   1   1  11        350.28        354.56         5.19 o
   2   1  11        650.92        719.82         7.27 o
   3   1  11        322.74        327.54         5.76 o
   4   1  11         14.79         11.56         2.46 o
   5   1  11          1.91          4.84         2.76 o
   6   1  11         14.15         13.58         3.96 o
   7   1  11          9.12         18.44         4.56 o
   8   1  11          3.94          1.60         4.10 o
  -8   2  11          9.33         12.97         6.96 o
  -7   2  11          3.72          2.65         3.57 o
  -6   2  11         84.35         72.61         7.04 o
  -5   2  11         25.66         22.10         2.79 o
  -4   2  11         44.03         48.06         2.46 o
  -3   2  11         14.36         12.49         1.33 o
  -2   2  11        457.17        446.84        12.97 o
  -1   2  11       1085.40       1071.63         9.90 o
   0   2  11       1003.94       1054.74         9.31 o
   1   2  11       1084.66       1062.96         9.48 o
   2   2  11        457.39        454.18         5.16 o
   3   2  11         14.41          9.53         2.03 o
   4   2  11         44.00         43.95         4.36 o
   5   2  11         25.67         17.34         3.28 o
   6   2  11         84.36         66.62         5.72 o
   7   2  11          3.72          1.60         2.91 o
   8   2  11          9.33         16.27         6.01 o
  -8   3  11          4.15          0.95         5.06 o
  -7   3  11         15.34         16.21         4.48 o
  -6   3  11         70.37         65.98         6.80 o
  -5   3  11          2.96          3.20         3.15 o
  -4   3  11         19.07         18.58         2.40 o
  -3   3  11         20.68         31.56         5.25 o
  -2   3  11        213.09        195.50         5.93 o
  -1   3  11        168.58        179.17         4.75 o
   0   3  11        111.44        126.47         3.91 o
   1   3  11        168.39        169.44         4.56 o
   2   3  11        213.33        204.93         5.53 o
   3   3  11         20.72         15.74         3.42 o
   4   3  11         19.04         18.54         3.15 o
   5   3  11          2.96          2.43         2.73 o
   6   3  11         70.41         62.18         5.94 o
   7   3  11         15.32          6.78         3.35 o
   8   3  11          4.15          5.62         3.53 o
  -8   4  11         19.86         18.03         6.96 o
  -7   4  11         11.25          9.81         5.69 o
  -6   4  11         91.74         97.00         8.27 o
  -5   4  11         91.72         93.72         6.54 o
  -4   4  11         63.79         74.81         7.27 o
  -3   4  11         76.69         93.59         7.15 o
  -2   4  11        528.55        525.95        10.10 o
  -1   4  11        359.48        364.79         7.03 o
   0   4  11         75.21         89.31         3.63 o
   1   4  11        359.23        358.52         5.61 o
   2   4  11        528.70        513.24        12.40 o
   3   4  11         76.78         81.60         5.51 o
   4   4  11         63.88         71.41         5.74 o
   5   4  11         91.74         81.71         6.57 o
   6   4  11         91.70         88.20         6.99 o
   7   4  11         11.23         11.87         4.96 o
   8   4  11         19.87         26.31         5.04 o
  -7   5  11         10.44         15.19         6.33 o
  -6   5  11          9.91         16.22         4.58 o
  -5   5  11        124.99        138.00         7.89 o
  -4   5  11         29.73         34.88         4.07 o
  -3   5  11         17.18         19.98         2.15 o
  -2   5  11        221.27        223.74         6.68 o
  -1   5  11        538.92        504.08        13.83 o
   0   5  11         28.34         19.26         1.65 o
   1   5  11        538.95        499.67         7.25 o
   2   5  11        221.29        226.27         8.94 o
   3   5  11         17.20         12.97         3.46 o
   4   5  11         29.72         41.90         4.78 o
   5   5  11        125.01        132.73         8.45 o
   6   5  11          9.92          7.86         4.26 o
   7   5  11         10.43         11.25         3.81 o
  -7   6  11         30.43         32.27         9.81 o
  -6   6  11         15.48         19.31         4.59 o
  -5   6  11         94.10        101.60         7.16 o
  -4   6  11        225.78        203.68         9.11 o
  -3   6  11         53.15         52.42         3.34 o
  -2   6  11         80.04         81.45         4.55 o
  -1   6  11         71.60         71.96         4.03 o
   0   6  11        125.72        135.36         5.19 o
   1   6  11         71.66         65.62         3.16 o
   2   6  11         80.06         73.61         5.01 o
   3   6  11         53.15         48.97         5.11 o
   4   6  11        225.81        201.21        10.08 o
   5   6  11         94.10         93.19         7.67 o
   6   6  11         15.46         19.45         4.67 o
   7   6  11         30.44         39.56         5.97 o
  -7   7  11         18.16         10.76         7.91 o
  -6   7  11          9.98          6.58         4.31 o
  -5   7  11         15.92         16.30         5.54 o
  -4   7  11         41.69         38.75         4.79 o
  -3   7  11          4.60          4.44         2.08 o
  -2   7  11         13.37         14.95         2.39 o
  -1   7  11         85.45        106.87         6.83 o
   0   7  11        104.16         91.39         4.45 o
   1   7  11         85.53         98.02         5.09 o
   2   7  11         13.39         14.29         2.35 o
   3   7  11          4.57          6.01         4.21 o
   4   7  11         41.71         35.11         6.48 o
   5   7  11         15.96         12.99         5.22 o
   6   7  11          9.97          9.88         8.23 o
   7   7  11         18.17         21.53         6.80 o
  -6   8  11         11.44         17.08         7.59 o
  -5   8  11         78.56         70.68         7.83 o
  -4   8  11         20.93         24.93         4.73 o
  -3   8  11        118.19        127.83         8.15 o
  -2   8  11         52.28         53.38         5.42 o
  -1   8  11         64.55         83.06         6.45 o
   0   8  11        215.27        215.65        11.01 o
   1   8  11         64.59         72.04         6.47 o
   2   8  11         52.23         51.89        11.07 o
   3   8  11        118.28        125.60        16.45 o
   4   8  11         20.93         29.78         7.59 o
   5   8  11         78.51         84.57        10.00 o
   6   8  11         11.43         24.42         6.37 o
  -5   9  11         45.84         56.95        12.02 o
  -4   9  11         37.63         42.56         5.57 o
  -3   9  11         76.87         80.28         7.03 o
  -2   9  11         43.58         47.02         5.50 o
  -1   9  11        186.95        169.11         9.00 o
   0   9  11         78.22         81.79         6.52 o
   1   9  11        186.92        174.01        18.67 o
   2   9  11         43.59         38.92        10.44 o
   3   9  11         76.89         67.39        13.29 o
   4   9  11         37.63         46.88        11.39 o
   5   9  11         45.85         61.46         9.32 o
  -4  10  11         51.53         62.33        12.66 o
  -3  10  11         28.33         30.14         5.20 o
  -2  10  11         19.78         13.92         6.80 o
  -1  10  11          0.93          2.77         3.91 o
   0  10  11          0.23         10.22         5.24 o
   1  10  11          0.93          4.63         4.26 o
   2  10  11         19.79         43.34        12.34 o
   3  10  11         28.33         26.26        10.44 o
   4  10  11         51.55         72.70        10.26 o
  -2  11  11         15.00         13.84         5.02 o
  -1  11  11         59.57         61.61         8.20 o
   0  11  11         51.73         31.64         9.49 o
   1  11  11         59.59         56.32        12.66 o
   2  11  11         15.01         21.51        11.39 o
   0   0  12          5.08          9.18         1.73 o
   1   0  12         39.69         32.23         2.15 o
   2   0  12        464.25        440.10         6.16 o
   3   0  12        915.50        817.08         9.70 o
   4   0  12          3.11          4.36         1.64 o
   5   0  12         27.98         28.99         3.68 o
   6   0  12         39.83         48.66         4.91 o
   7   0  12          0.03          1.79         2.73 o
   8   0  12         10.66         15.84         4.91 o
  -8   1  12          2.31          1.47         4.27 o
  -7   1  12          4.86         -1.91         4.18 o
  -6   1  12          7.64          7.97         2.71 o
  -5   1  12         26.63         23.00         3.14 o
  -4   1  12          6.95          7.34         1.84 o
  -3   1  12         85.36         89.84         3.81 o
  -2   1  12        472.05        508.91         6.48 o
  -1   1  12        609.56        645.71         7.41 o
   0   1  12       2152.53       2129.50        18.77 o
   1   1  12        609.25        640.47         9.21 o
   2   1  12        471.91        487.89         6.30 o
   3   1  12         85.44         93.97         2.94 o
   4   1  12          6.98          6.34         1.34 o
   5   1  12         26.60         27.59         3.82 o
   6   1  12          7.63          7.97         3.02 o
   7   1  12          4.86          3.42         2.88 o
   8   1  12          2.31          5.85         5.22 o
  -8   2  12          5.11          2.85         6.01 o
  -7   2  12          8.82          7.37         3.95 o
  -6   2  12         34.50         35.74         5.48 o
  -5   2  12         91.87         91.24         4.50 o
  -4   2  12        213.04        210.58         4.97 o
  -3   2  12         27.12         24.49         2.37 o
  -2   2  12        498.80        519.20        14.91 o
  -1   2  12        589.64        630.01         8.83 o
   0   2  12        130.61        120.31         3.40 o
   1   2  12        589.55        634.35         7.25 o
   2   2  12        498.55        503.49         5.82 o
   3   2  12         27.11         26.16         1.78 o
   4   2  12        213.01        219.22         8.64 o
   5   2  12         91.90         88.67         6.08 o
   6   2  12         34.46         26.45         3.88 o
   7   2  12          8.81         10.57         3.22 o
   8   2  12          5.12          8.16         3.45 o
  -8   3  12         17.31         15.19         7.28 o
  -7   3  12          6.40          8.80         4.01 o
  -6   3  12         14.21         10.60         3.80 o
  -5   3  12         60.45         59.38         5.25 o
  -4   3  12         42.91         32.87         1.91 o
  -3   3  12        261.82        254.00        10.73 o
  -2   3  12         26.77         30.06         2.24 o
  -1   3  12        108.49        114.52         4.28 o
   0   3  12       2351.21       2540.40        18.49 o
   1   3  12        108.80        110.30         3.81 o
   2   3  12         26.72         30.02         2.39 o
   3   3  12        261.76        250.05        10.49 o
   4   3  12         42.87         37.57         4.53 o
   5   3  12         60.44         62.59         5.59 o
   6   3  12         14.19         14.23         3.62 o
   7   3  12          6.41          5.03         3.20 o
   8   3  12         17.31         20.85         4.99 o
  -8   4  12          0.65         -9.97         6.64 o
  -7   4  12         37.11         52.03         6.48 o
  -6   4  12         26.50         32.51         5.45 o
  -5   4  12        132.39        136.75         7.72 o
  -4   4  12        213.51        199.86         8.69 o
  -3   4  12        177.06        156.57         7.42 o
  -2   4  12         42.33         41.33         4.45 o
  -1   4  12         53.00         58.99         3.65 o
   0   4  12         18.18         21.39         2.25 o
   1   4  12         52.98         56.53         3.09 o
   2   4  12         42.25         34.30         3.11 o
   3   4  12        177.12        152.86         7.64 o
   4   4  12        213.52        191.41         9.01 o
   5   4  12        132.49        139.10         8.28 o
   6   4  12         26.49         19.29         4.22 o
   7   4  12         37.10         43.46         7.80 o
   8   4  12          0.65          4.25         3.79 o
  -7   5  12         18.14         24.99         7.91 o
  -6   5  12          2.36          4.09         5.69 o
  -5   5  12        167.35        151.59         8.35 o
  -4   5  12          8.19         18.93         4.90 o
  -3   5  12         19.08         17.37         2.01 o
  -2   5  12        305.03        308.03         7.90 o
  -1   5  12        197.96        224.49         9.54 o
   0   5  12        162.42        130.16         4.79 o
   1   5  12        197.86        211.80         4.84 o
   2   5  12        305.06        308.08        10.49 o
   3   5  12         19.14         24.54         4.52 o
   4   5  12          8.20          8.81         3.16 o
   5   5  12        167.23        163.35         9.37 o
   6   5  12          2.37          0.16         3.58 o
   7   5  12         18.14         16.03         4.42 o
  -7   6  12          4.11          8.39         4.68 o
  -6   6  12         55.53         59.37         6.71 o
  -5   6  12         51.22         59.11         5.83 o
  -4   6  12         10.44         12.77         3.62 o
  -3   6  12        237.72        233.31         6.73 o
  -2   6  12        366.68        349.06        10.13 o
  -1   6  12          5.75          3.50         5.66 o
   0   6  12        223.01        202.58         5.60 o
   1   6  12          5.76          1.89         1.22 o
   2   6  12        366.60        357.22        11.69 o
   3   6  12        237.69        216.11        10.02 o
   4   6  12         10.45         11.06         3.81 o
   5   6  12         51.18         57.78         6.41 o
   6   6  12         55.51         58.94         6.81 o
   7   6  12          4.12         13.10         4.48 o
  -6   7  12         13.26         13.24         5.38 o
  -5   7  12          6.66          1.46         3.06 o
  -4   7  12         34.44         37.97         4.79 o
  -3   7  12         46.93         36.94         3.18 o
  -2   7  12         37.69         39.25         3.74 o
  -1   7  12        603.43        614.71        13.65 o
   0   7  12         99.25        109.61        10.44 o
   1   7  12        603.22        597.21        14.98 o
   2   7  12         37.71         33.65         8.38 o
   3   7  12         46.96         50.06         5.58 o
   4   7  12         34.41         35.08         5.23 o
   5   7  12          6.66          9.18         3.87 o
   6   7  12         13.26         14.80         5.17 o
  -6   8  12          6.01          8.54         6.33 o
  -5   8  12          6.39         15.62         5.17 o
  -4   8  12         98.45        110.34         7.86 o
  -3   8  12         21.10         18.10         3.74 o
  -2   8  12         63.05         76.14         5.11 o
  -1   8  12        102.26        112.14         7.43 o
   0   8  12          1.98          5.09         3.20 o
   1   8  12        102.37        117.37         7.73 o
   2   8  12         63.12         81.94        12.97 o
   3   8  12         21.09         13.25         5.08 o
   4   8  12         98.51        105.91        10.61 o
   5   8  12          6.38          8.28        13.29 o
   6   8  12          6.01          6.47        11.55 o
  -5   9  12         10.44         12.02         7.59 o
  -4   9  12          8.00         10.46         3.78 o
  -3   9  12         51.14         54.83         5.92 o
  -2   9  12         29.13         26.08         3.70 o
  -1   9  12         24.14         15.82         4.32 o
   0   9  12        235.20        229.45        10.02 o
   1   9  12         24.15         23.73        10.12 o
   2   9  12         29.13         25.94         9.18 o
   3   9  12         51.20         63.25         8.72 o
   4   9  12          7.99          9.97         5.37 o
   5   9  12         10.42         10.75         5.21 o
  -4  10  12         38.29         61.99        14.87 o
  -3  10  12         32.54         38.61         5.81 o
  -2  10  12         65.44         63.05         6.45 o
  -1  10  12         23.85         29.34         4.92 o
   0  10  12         11.34          4.06         7.75 o
   1  10  12         23.84         23.41         5.85 o
   2  10  12         65.49         80.99        14.55 o
   3  10  12         32.54         41.45         7.88 o
   4  10  12         38.28         59.12         9.46 o
  -2  11  12         39.59         51.84         6.27 o
  -1  11  12         19.40         22.22         5.93 o
   0  11  12        106.92         96.18        15.19 o
   1  11  12         19.40         10.12         7.59 o
   2  11  12         39.62         35.12        10.76 o
   1   0  13        410.13        506.64         6.75 o
   2   0  13        296.67        339.06         5.64 o
   3   0  13         35.69         43.34         3.19 o
   4   0  13        203.85        195.19         5.97 o
   5   0  13          1.15          1.31         2.57 o
   6   0  13         11.07         17.76         4.71 o
   7   0  13          2.07          1.95         3.19 o
   8   0  13          0.01          0.25         4.36 o
  -8   1  13         15.77         13.38         9.49 o
  -7   1  13         15.95          6.18         3.33 o
  -6   1  13         51.10         48.19         5.54 o
  -5   1  13         22.26         19.63         2.73 o
  -4   1  13        141.08        135.87         4.55 o
  -3   1  13        298.86        322.11         8.33 o
  -2   1  13        134.44        134.92         3.89 o
  -1   1  13       1336.88       1415.09        13.67 o
   0   1  13        205.78        322.45        32.20 o
   1   1  13       1337.54       1406.24        11.23 o
   2   1  13        134.69        126.51         3.84 o
   3   1  13        298.77        319.86         5.48 o
   4   1  13        141.07        131.69         4.68 o
   5   1  13         22.33         25.05         3.62 o
   6   1  13         51.14         45.73         4.88 o
   7   1  13         15.94         16.15         3.69 o
   8   1  13         15.78         18.34         5.80 o
  -8   2  13          3.83          1.50         3.56 o
  -7   2  13         30.83         37.00         6.15 o
  -6   2  13          2.15          2.54         3.42 o
  -5   2  13          3.04          8.33         2.88 o
  -4   2  13         16.73         16.04         2.01 o
  -3   2  13         82.78        101.55         4.92 o
  -2   2  13        491.75        496.56        11.37 o
  -1   2  13        480.79        474.80        11.83 o
   0   2  13       1392.31       1348.21        12.65 o
   1   2  13        481.11        463.40         6.51 o
   2   2  13        491.29        482.86         6.07 o
   3   2  13         82.77         95.18         3.25 o
   4   2  13         16.71         17.55         5.18 o
   5   2  13          3.04          5.45         2.89 o
   6   2  13          2.14         -1.47         2.85 o
   7   2  13         30.85         26.91         4.48 o
   8   2  13          3.82          6.62         3.66 o
  -8   3  13         19.01         22.78         8.54 o
  -7   3  13          4.35          5.01         6.33 o
  -6   3  13         19.73         23.66         5.13 o
  -5   3  13        116.45        106.19         6.94 o
  -4   3  13         49.88         47.69         4.61 o
  -3   3  13         10.24         11.99         1.33 o
  -2   3  13         17.64         22.40         1.80 o
  -1   3  13       1060.78       1034.53        15.24 o
   0   3  13          2.11          5.28         3.11 o
   1   3  13       1060.21       1017.07        11.76 o
   2   3  13         17.68         18.27         1.89 o
   3   3  13         10.16         16.53         3.20 o
   4   3  13         49.87         58.83         5.04 o
   5   3  13        116.39        105.74         7.70 o
   6   3  13         19.75         12.61         3.39 o
   7   3  13          4.36          2.09         3.28 o
   8   3  13         19.01         18.21         4.15 o
  -8   4  13         14.79         15.50         7.28 o
  -7   4  13         19.00         24.56         5.54 o
  -6   4  13         36.00         36.73         7.28 o
  -5   4  13         43.95         37.92         4.85 o
  -4   4  13         16.76         16.03         3.49 o
  -3   4  13          6.16          7.27         2.24 o
  -2   4  13         42.68         34.31         2.15 o
  -1   4  13         14.51         13.71         1.84 o
   0   4  13       1200.09       1192.85        18.13 o
   1   4  13         14.52         13.45         1.93 o
   2   4  13         42.74         34.47         2.26 o
   3   4  13          6.19          4.33         3.78 o
   4   4  13         16.79         18.19         3.89 o
   5   4  13         43.95         43.44         5.33 o
   6   4  13         35.99         35.92         5.32 o
   7   4  13         19.00         29.11         5.24 o
   8   4  13         14.80         22.67         5.19 o
  -7   5  13         15.87         18.03         6.96 o
  -6   5  13          8.46          8.30         4.36 o
  -5   5  13          3.35          5.93         3.49 o
  -4   5  13         22.46         22.35         3.66 o
  -3   5  13          5.18          6.37         2.33 o
  -2   5  13         65.70         63.60         3.95 o
  -1   5  13         43.62         39.35         3.48 o
   0   5  13        703.00        686.63        13.23 o
   1   5  13         43.55         36.39         2.22 o
   2   5  13         65.65         61.67         4.99 o
   3   5  13          5.18          3.12         2.88 o
   4   5  13         22.46         29.03         4.18 o
   5   5  13          3.36          7.26         3.32 o
   6   5  13          8.45          2.86         3.02 o
   7   5  13         15.87         18.72         4.64 o
  -7   6  13         47.62         39.55         9.49 o
  -6   6  13          3.00          5.77         3.86 o
  -5   6  13          9.79          7.55         3.28 o
  -4   6  13          9.46         11.27         3.70 o
  -3   6  13          6.86          6.27         3.01 o
  -2   6  13         40.76         42.52         3.96 o
  -1   6  13         31.89         43.16         4.21 o
   0   6  13          0.50          3.37         1.40 o
   1   6  13         31.78         35.49         2.72 o
   2   6  13         40.77         37.73         4.55 o
   3   6  13          6.82          9.61         3.93 o
   4   6  13          9.46         14.64         4.11 o
   5   6  13          9.80         10.25         3.62 o
   6   6  13          3.00          6.62         4.37 o
   7   6  13         47.59         44.79         6.64 o
  -6   7  13          5.27          7.38         4.23 o
  -5   7  13          0.64         -3.83         3.32 o
  -4   7  13         20.57         20.48         3.99 o
  -3   7  13          7.84          3.29         3.28 o
  -2   7  13        280.04        290.97         8.82 o
  -1   7  13         95.52        109.28         7.07 o
   0   7  13         31.15         25.81         4.67 o
   1   7  13         95.49         94.77         5.48 o
   2   7  13        280.00        270.56        11.00 o
   3   7  13          7.86          1.55         3.14 o
   4   7  13         20.54         25.82         5.14 o
   5   7  13          0.64          1.74         4.59 o
   6   7  13          5.27         11.56         4.96 o
  -6   8  13          7.19          4.43         5.38 o
  -5   8  13         19.34         18.70         4.33 o
  -4   8  13          3.44          8.57         4.08 o
  -3   8  13         13.93         15.29         5.54 o
  -2   8  13         37.88         37.84         3.95 o
  -1   8  13         63.54         66.42         4.88 o
   0   8  13          6.45          4.06         2.86 o
   1   8  13         63.59         66.97         5.22 o
   2   8  13         37.96         32.54         6.53 o
   3   8  13         13.90          7.09         4.09 o
   4   8  13          3.44         18.76        11.07 o
   5   8  13         19.35         30.12         7.21 o
   6   8  13          7.19         13.43        12.50 o
  -5   9  13          2.77          8.23         6.33 o
  -4   9  13          5.63          7.92         4.48 o
  -3   9  13          4.09          6.32         3.62 o
  -2   9  13         29.47         35.08         5.05 o
  -1   9  13        101.13         95.74         5.88 o
   0   9  13          0.85          4.31         2.62 o
   1   9  13        101.09        100.28         9.72 o
   2   9  13         29.45         32.82         6.30 o
   3   9  13          4.09         17.46         6.03 o
   4   9  13          5.62         12.89         5.99 o
   5   9  13          2.77         15.69         7.59 o
  -3  10  13         23.36         25.89         5.29 o
  -2  10  13          6.95          8.62         6.17 o
  -1  10  13          7.63          9.36         2.89 o
   0  10  13          0.00          2.82         6.96 o
   1  10  13          7.62          8.10         4.37 o
   2  10  13          6.95         15.62         6.12 o
   3  10  13         23.35         31.64         7.15 o
  -1  11  13         18.22         23.43         6.20 o
   0  11  13          0.12          0.63         4.16 o
   1  11  13         18.24         20.24         6.25 o
   0   0  14       9675.56      10098.89        44.69 o
   1   0  14         66.11         63.18         9.28 o
   2   0  14        114.70        124.09         3.67 o
   3   0  14         12.66         14.14         1.80 o
   4   0  14         27.10         24.54         2.72 o
   5   0  14          3.25          5.77         2.52 o
   6   0  14         62.20         75.04         5.90 o
   7   0  14          0.00          3.65         3.87 o
   8   0  14          3.01          2.63         3.87 o
  -8   1  14          1.55         -5.22         4.36 o
  -7   1  14         22.34         17.86         4.58 o
  -6   1  14        164.61        161.93         7.93 o
  -5   1  14        138.50        129.82         5.78 o
  -4   1  14        106.35        121.03         4.39 o
  -3   1  14         96.73         95.02         4.91 o
  -2   1  14        183.23        187.47         5.25 o
  -1   1  14        873.30       1049.31        26.58 o
   0   1  14       5411.81       5561.02        29.32 o
   1   1  14        873.98        997.06        14.57 o
   2   1  14        182.92        188.85         4.79 o
   3   1  14         96.65         98.95         3.25 o
   4   1  14        106.39        115.41         4.75 o
   5   1  14        138.48        128.84         7.27 o
   6   1  14        164.65        166.98         8.79 o
   7   1  14         22.34         21.61         3.96 o
   8   1  14          1.55          4.06         4.26 o
  -8   2  14          6.32          6.54         3.95 o
  -7   2  14         47.29         36.43         6.64 o
  -6   2  14         49.77         59.19        11.07 o
  -5   2  14        200.96        187.37         6.43 o
  -4   2  14         82.74         80.70         3.26 o
  -3   2  14         16.13         14.72         1.90 o
  -2   2  14        106.78        111.22         4.09 o
  -1   2  14       1089.67       1175.45        13.05 o
   0   2  14        264.86        277.98         6.66 o
   1   2  14       1089.92       1182.40        10.73 o
   2   2  14        107.05         96.00         3.27 o
   3   2  14         16.10         11.57         1.13 o
   4   2  14         82.69         82.11         5.64 o
   5   2  14        201.04        183.09        10.04 o
   6   2  14         49.72         49.61         6.47 o
   7   2  14         47.27         43.60         5.30 o
   8   2  14          6.31          7.97         3.67 o
  -8   3  14         12.60         25.63         8.86 o
  -7   3  14          2.53         12.72         6.01 o
  -6   3  14        100.79         95.46         8.69 o
  -5   3  14         83.73         84.16         6.64 o
  -4   3  14         18.72         19.79         3.42 o
  -3   3  14         31.22         32.78         2.45 o
  -2   3  14        156.16        172.35         5.14 o
  -1   3  14       1082.93       1093.52        12.77 o
   0   3  14        424.59        496.00         9.15 o
   1   3  14       1081.89       1112.35        16.35 o
   2   3  14        156.28        167.42         3.81 o
   3   3  14         31.08         32.92         3.74 o
   4   3  14         18.74         11.03         3.95 o
   5   3  14         83.71         75.01         6.14 o
   6   3  14        100.75         87.28         7.14 o
   7   3  14          2.52          6.10         4.06 o
   8   3  14         12.59         26.83         6.85 o
  -8   4  14         14.77         22.15         8.23 o
  -7   4  14         44.22         55.96         7.15 o
  -6   4  14        106.42        114.24         9.40 o
  -5   4  14         57.49         52.35         8.54 o
  -4   4  14        106.79        101.77         6.57 o
  -3   4  14         20.33         23.52         2.08 o
  -2   4  14         54.43         54.43         2.88 o
  -1   4  14         25.90         31.57         2.54 o
   0   4  14       2522.33       2522.63        20.26 o
   1   4  14         25.94         32.08         3.40 o
   2   4  14         54.52         62.75         3.04 o
   3   4  14         20.38         24.25         3.81 o
   4   4  14        106.68         99.93         7.99 o
   5   4  14         57.45         58.59         6.02 o
   6   4  14        106.37        116.18         8.37 o
   7   4  14         44.21         48.95         6.37 o
   8   4  14         14.77         19.59         6.26 o
  -7   5  14         10.25         21.51         7.91 o
  -6   5  14         53.31         55.11         6.82 o
  -5   5  14         21.05         20.98         4.03 o
  -4   5  14         10.55         14.48         3.70 o
  -3   5  14        111.81        108.12         6.62 o
  -2   5  14         89.30         78.16         5.94 o
  -1   5  14        413.19        398.22         9.11 o
   0   5  14         41.40         38.18         3.79 o
   1   5  14        413.30        396.05         6.89 o
   2   5  14         89.15         80.14         5.82 o
   3   5  14        111.72        107.14         6.98 o
   4   5  14         10.53         13.13         3.76 o
   5   5  14         21.05         23.53         7.80 o
   6   5  14         53.33         51.44         6.14 o
   7   5  14         10.25         22.73         5.33 o
  -7   6  14         55.09         71.82        12.02 o
  -6   6  14         27.05         27.65         6.80 o
  -5   6  14         30.24         28.30         4.50 o
  -4   6  14         28.43         29.56         6.75 o
  -3   6  14         17.46         13.15         2.42 o
  -2   6  14         32.52         40.01         3.94 o
  -1   6  14        799.31        778.55        19.30 o
   0   6  14         89.53         78.62         4.40 o
   1   6  14        799.14        746.64         9.86 o
   2   6  14         32.55         29.44         4.28 o
   3   6  14         17.46         11.36         3.02 o
   4   6  14         28.43         35.66         5.34 o
   5   6  14         30.24         31.98         5.20 o
   6   6  14         27.06         28.20         5.38 o
   7   6  14         55.07         65.16         7.75 o
  -6   7  14         13.28         16.56        10.76 o
  -5   7  14          3.92          1.90         3.00 o
  -4   7  14          7.41          2.14         3.45 o
  -3   7  14        108.67        120.04         6.78 o
  -2   7  14         76.80         77.88         5.27 o
  -1   7  14        133.87        142.93         7.63 o
   0   7  14        501.20        489.93        12.81 o
   1   7  14        133.69        137.85         9.23 o
   2   7  14         76.87         74.20         6.34 o
   3   7  14        108.70        117.06         8.15 o
   4   7  14          7.40          8.47         6.58 o
   5   7  14          3.92         -0.56         3.95 o
   6   7  14         13.28         21.08        10.69 o
  -5   8  14          6.36          3.73         3.75 o
  -4   8  14          2.03          0.25         3.28 o
  -3   8  14         35.62         31.96         4.64 o
  -2   8  14          3.09          4.86         2.28 o
  -1   8  14         10.48         12.46         2.85 o
   0   8  14         10.94         10.21         3.04 o
   1   8  14         10.46          7.64         4.33 o
   2   8  14          3.12          3.10         7.44 o
   3   8  14         35.61         22.71         7.59 o
   4   8  14          2.02          2.13         3.58 o
   5   8  14          6.36         12.19         9.81 o
  -5   9  14          5.38          4.54         3.65 o
  -4   9  14          1.97         -1.25         3.36 o
  -3   9  14         78.51         76.26         7.34 o
  -2   9  14          4.14          8.70         3.59 o
  -1   9  14          1.75          8.49         2.82 o
   0   9  14         18.13         11.95         5.69 o
   1   9  14          1.76          2.85         4.68 o
   2   9  14          4.13          4.64         7.12 o
   3   9  14         78.47        101.97        10.93 o
   4   9  14          1.97         16.25         6.03 o
   5   9  14          5.38         18.32         6.70 o
  -3  10  14          1.85          2.62         3.93 o
  -2  10  14         51.66         48.80         7.18 o
  -1  10  14         11.74          6.52         3.91 o
   0  10  14          2.27          3.68         3.75 o
   1  10  14         11.75         19.59         4.91 o
   2  10  14         51.65         59.81         8.74 o
   3  10  14          1.86         -1.53         3.74 o
  -1  11  14          6.59         15.59         5.61 o
   0  11  14         12.05         18.50         5.55 o
   1  11  14          6.59          8.32        11.07 o
   1   0  15       1570.94       1688.57        18.80 o
   2   0  15        442.54        473.13         7.10 o
   3   0  15         60.65         48.94         3.42 o
   4   0  15         90.08         80.48         4.86 o
   5   0  15        286.54        265.69         8.45 o
   6   0  15        137.16        125.19         7.49 o
   7   0  15          2.56          6.35         4.27 o
   8   0  15          8.71         10.66         5.03 o
  -8   1  15          0.59         -1.70         4.43 o
  -7   1  15         10.31          5.56         3.56 o
  -6   1  15        145.95        150.69        10.74 o
  -5   1  15        149.66        150.12         6.29 o
  -4   1  15          6.55          6.39         2.19 o
  -3   1  15          5.11          3.34         1.76 o
  -2   1  15        206.57        203.49         5.71 o
  -1   1  15        973.70        988.05        12.57 o
   0   1  15        540.39        641.24        35.79 o
   1   1  15        972.90        983.75        10.22 o
   2   1  15        206.36        201.88         5.06 o
   3   1  15          5.09          5.83         1.49 o
   4   1  15          6.55         15.21         2.69 o
   5   1  15        149.59        159.49         8.17 o
   6   1  15        145.93        169.11         8.87 o
   7   1  15         10.30         12.42         3.51 o
   8   1  15          0.59          5.85         4.25 o
  -8   2  15          3.63          4.37         3.65 o
  -7   2  15         14.70         14.64         6.01 o
  -6   2  15          7.78         18.01         5.03 o
  -5   2  15         54.53         66.12         6.44 o
  -4   2  15         57.91         59.97         2.94 o
  -3   2  15          8.07          7.23         1.29 o
  -2   2  15         72.26         84.80         3.74 o
  -1   2  15        137.61        153.23         5.77 o
   0   2  15       2255.03       2371.62        17.69 o
   1   2  15        137.38        150.27         5.75 o
   2   2  15         72.38         75.69         3.07 o
   3   2  15          8.10          6.31         1.10 o
   4   2  15         57.89         49.17         3.85 o
   5   2  15         54.52         54.00         6.36 o
   6   2  15          7.79         13.16         3.94 o
   7   2  15         14.69         20.70         4.54 o
   8   2  15          3.64          8.70         4.70 o
  -8   3  15         12.03         22.46         8.54 o
  -7   3  15         62.97         70.51        12.34 o
  -6   3  15        124.64        135.34        10.36 o
  -5   3  15          1.70          9.06         4.20 o
  -4   3  15         74.54         72.86         5.66 o
  -3   3  15        139.39        136.27         5.13 o
  -2   3  15         30.16         31.92         2.28 o
  -1   3  15        285.12        295.32         7.72 o
   0   3  15       1911.03       2010.21        19.96 o
   1   3  15        285.58        291.58         6.94 o
   2   3  15         30.09         29.44         2.63 o
   3   3  15        139.46        140.44         5.52 o
   4   3  15         74.51         63.30         7.01 o
   5   3  15          1.71          8.78         3.41 o
   6   3  15        124.57        131.55         8.76 o
   7   3  15         62.98         62.74         7.14 o
   8   3  15         12.03         19.27         4.86 o
  -7   4  15         62.02         71.14        10.60 o
  -6   4  15         87.31        101.29        17.56 o
  -5   4  15        108.95        102.79         7.23 o
  -4   4  15          1.05          2.08         3.15 o
  -3   4  15          2.32          2.03         1.34 o
  -2   4  15        101.25         98.99         5.34 o
  -1   4  15        234.70        245.61         8.95 o
   0   4  15        470.87        475.91         9.93 o
   1   4  15        234.49        230.26         6.18 o
   2   4  15        101.17         99.30         4.02 o
   3   4  15          2.32         -2.39         2.53 o
   4   4  15          1.06          2.74         2.73 o
   5   4  15        108.98        116.66         8.08 o
   6   4  15         87.30         91.14         7.94 o
   7   4  15         62.01         68.03         6.99 o
  -7   5  15          2.85          8.23         6.96 o
  -6   5  15         39.41         48.60         6.82 o
  -5   5  15          8.88          8.44         3.29 o
  -4   5  15        145.71        136.48         7.88 o
  -3   5  15         25.03         27.73         5.15 o
  -2   5  15         84.28         82.76         6.26 o
  -1   5  15        386.32        387.28         8.53 o
   0   5  15         55.80         45.77         3.85 o
   1   5  15        386.39        371.96         6.84 o
   2   5  15         84.21         72.80         5.71 o
   3   5  15         25.05         23.46         3.96 o
   4   5  15        145.69        140.60        10.10 o
   5   5  15          8.88         10.27         3.59 o
   6   5  15         39.41         42.32         5.84 o
   7   5  15          2.85         11.48         4.44 o
  -7   6  15         25.45         33.54         8.86 o
  -6   6  15         15.00         18.28         4.94 o
  -5   6  15         15.52         19.65         4.38 o
  -4   6  15         44.54         36.96         4.67 o
  -3   6  15         20.26         14.27         2.37 o
  -2   6  15          8.62         10.81         3.72 o
  -1   6  15        116.39        128.13         8.42 o
   0   6  15        462.27        452.92         9.79 o
   1   6  15        116.44        115.88         4.17 o
   2   6  15          8.63         13.75         3.34 o
   3   6  15         20.26          8.18         3.02 o
   4   6  15         44.57         47.48         5.71 o
   5   6  15         15.52         25.36         5.09 o
   6   6  15         14.99         27.36         5.70 o
   7   6  15         25.46         32.26         6.32 o
  -6   7  15         20.18         16.29         6.17 o
  -5   7  15         22.82         21.80         5.90 o
  -4   7  15         15.25         -0.60         9.18 o
  -3   7  15         76.09         81.42         5.81 o
  -2   7  15          9.89         10.16         3.07 o
  -1   7  15          4.28          3.80         2.46 o
   0   7  15         64.66         62.80         5.01 o
   1   7  15          4.30          3.33         1.92 o
   2   7  15          9.94         10.60         3.55 o
   3   7  15         75.99         71.41         6.75 o
   4   7  15         15.22         10.94         3.62 o
   5   7  15         22.79         32.15         5.37 o
   6   7  15         20.20         21.51         6.34 o
  -5   8  15          0.77         -2.26         3.52 o
  -4   8  15         16.41         18.20         4.41 o
  -3   8  15          6.04          5.62         3.41 o
  -2   8  15         94.33         87.81         5.36 o
  -1   8  15         33.56         34.82         3.87 o
   0   8  15         20.69         15.83         3.07 o
   1   8  15         33.54         28.65         9.18 o
   2   8  15         94.22         88.20         9.10 o
   3   8  15          6.04          2.20         4.39 o
   4   8  15         16.43          6.18         4.68 o
   5   8  15          0.77          5.77         5.77 o
  -4   9  15         11.57          8.95         3.53 o
  -3   9  15         75.14         81.16         7.46 o
  -2   9  15         49.19         44.00         5.64 o
  -1   9  15         17.22         23.18         3.54 o
   0   9  15         16.85          9.55         3.53 o
   1   9  15         17.22         12.40         4.43 o
   2   9  15         49.18         42.16         7.29 o
   3   9  15         75.15         69.29         9.50 o
   4   9  15         11.58          5.65         4.90 o
  -3  10  15          1.71         -2.50         4.48 o
  -2  10  15          3.19          9.11         3.86 o
  -1  10  15          4.91         15.36         5.38 o
   0  10  15         11.33         10.74         3.95 o
   1  10  15          4.90          0.69         5.13 o
   2  10  15          3.19          7.70         4.79 o
   3  10  15          1.71          1.77         4.74 o
   0   0  16         88.94        100.31         6.37 o
   1   0  16         57.74         91.59         6.23 o
   2   0  16        298.27        300.07         7.57 o
   3   0  16          1.26          5.12         2.19 o
   4   0  16         19.82         16.92         4.51 o
   5   0  16        184.19        151.01         7.65 o
   6   0  16        108.31         98.95         6.65 o
   7   0  16         10.52          8.57         4.46 o
   8   0  16         10.79         18.78         5.54 o
  -8   1  16          1.78          4.27         3.72 o
  -7   1  16          2.74          5.85         4.03 o
  -6   1  16         28.03         25.83         5.54 o
  -5   1  16         18.28         20.38         3.52 o
  -4   1  16        436.35        429.36         9.85 o
  -3   1  16         54.03         52.26         3.66 o
  -2   1  16         89.46        102.06         4.28 o
  -1   1  16          2.59         28.07         3.37 o
   0   1  16         13.69         12.51         3.25 o
   1   1  16          2.56         10.16         3.58 o
   2   1  16         89.40         93.73         3.44 o
   3   1  16         54.12         48.57         2.89 o
   4   1  16        436.38        403.52         9.68 o
   5   1  16         18.24         29.89         4.74 o
   6   1  16         28.01         28.16         4.70 o
   7   1  16          2.75          3.44         3.16 o
   8   1  16          1.79          4.58         5.22 o
  -8   2  16          5.61         11.45         4.86 o
  -7   2  16          9.57          7.47         5.06 o
  -6   2  16        142.94        136.70        10.39 o
  -5   2  16        401.36        353.60        12.48 o
  -4   2  16        116.21        112.38         4.89 o
  -3   2  16         45.81         46.72         2.79 o
  -2   2  16        290.89        302.28         6.93 o
  -1   2  16         49.15         46.52         3.61 o
   0   2  16        382.40        415.19        12.61 o
   1   2  16         48.87         47.91         3.01 o
   2   2  16        291.02        304.55         6.10 o
   3   2  16         45.86         45.07         2.29 o
   4   2  16        116.32        105.46         6.86 o
   5   2  16        401.28        362.77        12.70 o
   6   2  16        142.92        144.67         8.74 o
   7   2  16          9.57         15.52         4.23 o
   8   2  16          5.62          8.71         5.22 o
  -8   3  16         31.63         38.60        10.12 o
  -7   3  16          9.66         11.41         4.81 o
  -6   3  16         86.74         90.38        11.86 o
  -5   3  16         13.08         16.76         4.44 o
  -4   3  16          0.13          1.53         4.26 o
  -3   3  16        187.31        179.24         4.41 o
  -2   3  16         87.15         81.85         3.60 o
  -1   3  16        132.36        133.84         4.99 o
   0   3  16        456.98        498.58        11.28 o
   1   3  16        132.33        141.32         5.15 o
   2   3  16         87.11         86.68         3.73 o
   3   3  16        187.26        187.58         7.72 o
   4   3  16          0.13         -0.20         4.28 o
   5   3  16         13.08         21.02         4.89 o
   6   3  16         86.75         93.53         7.59 o
   7   3  16          9.66          8.49         4.44 o
   8   3  16         31.63         47.74         7.23 o
  -7   4  16         11.39         25.02         6.04 o
  -6   4  16         34.80         42.15         6.36 o
  -5   4  16         24.47         43.08         5.53 o
  -4   4  16         69.76         58.25         5.47 o
  -3   4  16          2.59          6.68         1.62 o
  -2   4  16         61.00         59.97         7.39 o
  -1   4  16        102.63         91.33         4.26 o
   0   4  16          9.72         13.49         2.43 o
   1   4  16        102.71         95.67         4.66 o
   2   4  16         61.12         58.84         2.35 o
   3   4  16          2.59          2.63         4.02 o
   4   4  16         69.66         58.86         5.96 o
   5   4  16         24.43         34.07         5.05 o
   6   4  16         34.81         37.49         5.59 o
   7   4  16         11.40         10.66         4.13 o
  -7   5  16         29.75         33.54         9.18 o
  -6   5  16          6.72          6.57         4.94 o
  -5   5  16         34.78         35.39         4.69 o
  -4   5  16          0.15          1.87         3.43 o
  -3   5  16        143.29        153.60        11.14 o
  -2   5  16        115.21        110.05         5.19 o
  -1   5  16        149.75        136.01         5.24 o
   0   5  16        112.94         89.19         5.85 o
   1   5  16        149.67        130.53         7.50 o
   2   5  16        115.22        100.44         7.13 o
   3   5  16        143.25        158.88         8.61 o
   4   5  16          0.15          3.55         3.57 o
   5   5  16         34.72         35.05         5.22 o
   6   5  16          6.71          4.04         3.28 o
   7   5  16         29.76         38.92         6.22 o
  -6   6  16          8.01          5.69         9.97 o
  -5   6  16         26.98         19.98         4.44 o
  -4   6  16          3.44          2.66         5.25 o
  -3   6  16          2.36          4.62         3.37 o
  -2   6  16        103.82         89.74         6.50 o
  -1   6  16        126.55        132.93         9.61 o
   0   6  16        103.75         92.61         4.80 o
   1   6  16        126.59        124.55         5.21 o
   2   6  16        103.74         97.90         6.80 o
   3   6  16          2.37         -1.01         3.10 o
   4   6  16          3.42          6.61         4.46 o
   5   6  16         26.98         28.07         5.21 o
   6   6  16          8.01          7.64         7.97 o
  -6   7  16          4.55         -1.56         3.87 o
  -5   7  16         14.72         15.87         4.00 o
  -4   7  16         25.55         19.95         5.13 o
  -3   7  16         41.02         55.16         6.09 o
  -2   7  16        275.69        251.28         8.57 o
  -1   7  16         36.52         37.96         4.38 o
   0   7  16          2.93          3.68         2.45 o
   1   7  16         36.55         31.84         2.93 o
   2   7  16        275.69        260.60        11.16 o
   3   7  16         40.99         39.09         5.34 o
   4   7  16         25.54         21.98         4.59 o
   5   7  16         14.73         19.94         4.92 o
   6   7  16          4.54          9.87         4.53 o
  -5   8  16         19.89         22.05         4.37 o
  -4   8  16          3.77          0.56         2.97 o
  -3   8  16          8.95          2.44         3.35 o
  -2   8  16         10.42          9.63         3.44 o
  -1   8  16         51.28         47.47         4.32 o
   0   8  16          1.69          3.01         2.81 o
   1   8  16         51.25         43.38         6.57 o
   2   8  16         10.39         11.33         5.38 o
   3   8  16          8.94          9.06         4.40 o
   4   8  16          3.76          6.94         4.14 o
   5   8  16         19.89         31.94         5.84 o
  -4   9  16         26.52         19.45         5.00 o
  -3   9  16         31.10         25.17         5.33 o
  -2   9  16         11.45         12.85         5.10 o
  -1   9  16          4.66          7.31         2.74 o
   0   9  16          2.62          1.53         5.23 o
   1   9  16          4.67         -0.80         4.32 o
   2   9  16         11.44          4.11         7.59 o
   3   9  16         31.12         36.88         7.91 o
   4   9  16         26.51         26.83         6.80 o
  -3  10  16          2.09          8.02         4.23 o
  -2  10  16         29.48         30.16         5.09 o
  -1  10  16          1.42          3.65         5.54 o
   0  10  16          3.70          4.05         3.34 o
   1  10  16          1.43          2.35         4.89 o
   2  10  16         29.48         32.68         6.89 o
   3  10  16          2.09          7.21         5.45 o
   1   0  17        166.87        161.70         5.62 o
   2   0  17        249.22        297.18         7.77 o
   3   0  17        140.88        143.11         6.98 o
   4   0  17         59.50         66.79         5.53 o
   5   0  17        142.68        142.06         6.67 o
   6   0  17         95.01        104.59         7.21 o
   7   0  17          1.25         -0.97         3.95 o
   8   0  17          0.31          3.54         4.41 o
  -8   1  17          9.34         13.99         5.08 o
  -7   1  17         11.39          9.71         5.38 o
  -6   1  17          5.27         14.22         6.49 o
  -5   1  17        240.25        230.97         8.00 o
  -4   1  17        420.24        411.00         9.96 o
  -3   1  17        327.67        310.95         9.50 o
  -2   1  17        162.37        158.62         5.43 o
  -1   1  17        285.59        272.64         7.19 o
   0   1  17         56.03         60.71         6.03 o
   1   1  17        285.33        283.79         6.59 o
   2   1  17        162.46        164.91         4.58 o
   3   1  17        328.01        318.41         6.80 o
   4   1  17        420.49        421.36        18.13 o
   5   1  17        240.23        237.03         8.65 o
   6   1  17          5.27         20.97         6.51 o
   7   1  17         11.39         12.04         4.81 o
   8   1  17          9.33         16.88         5.93 o
  -8   2  17          2.72          5.42         4.39 o
  -7   2  17         45.53         40.95         7.44 o
  -6   2  17        198.91        198.25        12.85 o
  -5   2  17         37.59         37.46         5.54 o
  -4   2  17        374.82        354.28         8.46 o
  -3   2  17        268.18        252.81         5.77 o
  -2   2  17         84.26        100.69         4.59 o
  -1   2  17        224.90        210.24         6.34 o
   0   2  17          2.86          4.47         2.10 o
   1   2  17        225.01        222.20         5.88 o
   2   2  17         84.20         93.66         3.81 o
   3   2  17        268.00        267.03         5.87 o
   4   2  17        374.88        385.31        12.47 o
   5   2  17         37.62         44.50         8.03 o
   6   2  17        198.88        192.52        10.07 o
   7   2  17         45.57         56.03         6.38 o
   8   2  17          2.72         10.12         4.92 o
  -7   3  17         19.39         17.91         5.25 o
  -6   3  17         27.59         39.01         5.46 o
  -5   3  17        257.33        261.10        11.36 o
  -4   3  17         72.67         76.01         6.39 o
  -3   3  17        151.21        157.68         4.45 o
  -2   3  17        103.21        103.10         4.21 o
  -1   3  17         69.34         63.51         4.75 o
   0   3  17         69.89         69.97         4.23 o
   1   3  17         69.53         72.77         3.61 o
   2   3  17        103.21        107.42         3.72 o
   3   3  17        151.34        151.56         6.80 o
   4   3  17         72.67         75.56         4.93 o
   5   3  17        257.41        263.80        17.54 o
   6   3  17         27.59         40.76         5.62 o
   7   3  17         19.41         12.51         5.55 o
  -7   4  17          9.63         14.49         4.81 o
  -6   4  17         39.44         51.08         5.89 o
  -5   4  17         51.63         48.32         5.59 o
  -4   4  17          9.03         17.12         4.46 o
  -3   4  17        108.44        104.71         5.98 o
  -2   4  17         71.50         72.11         3.46 o
  -1   4  17        217.89        210.79         6.58 o
   0   4  17          0.03          1.09         1.80 o
   1   4  17        218.05        204.53         6.19 o
   2   4  17         71.45         74.76         2.88 o
   3   4  17        108.46        103.90         4.88 o
   4   4  17          9.03          9.62         3.83 o
   5   4  17         51.59         38.90         5.15 o
   6   4  17         39.47         55.64         6.51 o
   7   4  17          9.63          7.58         3.94 o
  -7   5  17          5.94         14.09         4.68 o
  -6   5  17          4.58          0.84         3.16 o
  -5   5  17          6.50          5.99         3.14 o
  -4   5  17         74.96         60.02         5.83 o
  -3   5  17         64.39         51.58         6.21 o
  -2   5  17         70.79         67.61         4.45 o
  -1   5  17        159.65        152.65         5.72 o
   0   5  17          2.14          5.10         2.06 o
   1   5  17        159.67        141.88         5.38 o
   2   5  17         70.84         63.04         3.13 o
   3   5  17         64.44         56.69         5.65 o
   4   5  17         74.99         61.79         6.21 o
   5   5  17          6.50          6.02         4.99 o
   6   5  17          4.59         -5.04         3.63 o
   7   5  17          5.94         11.60         4.29 o
  -6   6  17          1.66          0.85         3.48 o
  -5   6  17         65.25         68.34         6.63 o
  -4   6  17          0.41         -1.62         3.14 o
  -3   6  17         16.08         15.08         3.94 o
  -2   6  17         45.73         48.03         4.59 o
  -1   6  17         40.65         32.76         3.24 o
   0   6  17        216.85        194.03        11.61 o
   1   6  17         40.67         37.49         3.05 o
   2   6  17         45.79         47.28         5.15 o
   3   6  17         16.07         14.40         3.82 o
   4   6  17          0.42          1.34         2.98 o
   5   6  17         65.24         72.27         7.36 o
   6   6  17          1.67          5.93         4.15 o
  -6   7  17          7.27          4.81         4.10 o
  -5   7  17         11.02          9.47         3.47 o
  -4   7  17         12.53          4.41         4.71 o
  -3   7  17         74.51         80.07         7.22 o
  -2   7  17         27.83         42.12         6.40 o
  -1   7  17         23.11         14.62         3.36 o
   0   7  17         62.23         70.51         5.33 o
   1   7  17         23.13         17.58         3.38 o
   2   7  17         27.86         31.86         4.95 o
   3   7  17         74.53         72.12         6.64 o
   4   7  17         12.54         16.20         4.14 o
   5   7  17         11.02         17.25         4.80 o
   6   7  17          7.28         13.02         6.92 o
  -5   8  17          1.45          1.37         3.22 o
  -4   8  17          3.32          1.88         3.59 o
  -3   8  17          8.66          2.92         3.26 o
  -2   8  17          3.14          7.47         3.07 o
  -1   8  17         13.34         16.71         4.02 o
   0   8  17          2.86          0.45         2.34 o
   1   8  17         13.35          5.31         8.70 o
   2   8  17          3.15         -0.59         4.13 o
   3   8  17          8.64         10.84         3.60 o
   4   8  17          3.31          3.36         4.00 o
   5   8  17          1.46          0.95         3.52 o
  -4   9  17         10.12         11.50         4.29 o
  -3   9  17         79.33         86.98         8.14 o
  -2   9  17          3.89          3.16         3.32 o
  -1   9  17          1.11          3.28         2.50 o
   0   9  17          0.32          5.16         5.20 o
   1   9  17          1.11          6.52         4.91 o
   2   9  17          3.90         -0.16         4.70 o
   3   9  17         79.30         92.76        10.34 o
   4   9  17         10.11         17.60         6.08 o
  -2  10  17         12.39         10.28         5.37 o
  -1  10  17          0.39          6.88         9.49 o
   0  10  17          2.09          3.78         3.25 o
   1  10  17          0.39          2.26         4.09 o
   2  10  17         12.41         10.02         8.23 o
   0   0  18        266.10        227.22         9.97 o
   1   0  18         43.83         50.96         3.59 o
   2   0  18        478.43        512.15        10.38 o
   3   0  18        770.58        744.04        13.26 o
   4   0  18        620.86        610.12        12.68 o
   5   0  18        192.36        183.00         7.60 o
   6   0  18         94.24         84.00         9.17 o
   7   0  18          2.11         12.21         5.00 o
   8   0  18          1.35          0.86         3.87 o
  -8   1  18         14.01         11.06         5.45 o
  -7   1  18         17.36         21.30         5.48 o
  -6   1  18        133.76        151.94        12.02 o
  -5   1  18        199.88        206.16         8.00 o
  -4   1  18        290.89        300.85         8.77 o
  -3   1  18        283.47        281.88         8.03 o
  -2   1  18        159.75        169.80         5.86 o
  -1   1  18        143.04        161.43         5.87 o
   0   1  18          5.71          6.24         3.15 o
   1   1  18        143.02        166.14         6.16 o
   2   1  18        159.66        174.29         5.46 o
   3   1  18        283.72        273.27         6.57 o
   4   1  18        290.99        286.07         9.01 o
   5   1  18        199.87        211.22         8.35 o
   6   1  18        133.78        128.17         8.35 o
   7   1  18         17.34         18.19         4.92 o
   8   1  18         14.00         19.50         6.08 o
  -7   2  18         19.23         24.18         6.35 o
  -6   2  18         39.93         45.71         5.90 o
  -5   2  18         40.35         48.00         5.54 o
  -4   2  18        215.83        196.44         6.62 o
  -3   2  18        146.90        167.98         5.02 o
  -2   2  18        468.24        487.80        13.88 o
  -1   2  18         49.63         51.38         3.52 o
   0   2  18          1.25         -0.36         1.76 o
   1   2  18         49.34         52.31         3.36 o
   2   2  18        468.26        491.45         9.78 o
   3   2  18        147.01        159.55         5.15 o
   4   2  18        215.67        198.80         9.50 o
   5   2  18         40.34         41.00         6.23 o
   6   2  18         39.96         61.73         6.67 o
   7   2  18         19.21         23.60         4.74 o
  -7   3  18          5.49          5.49         4.18 o
  -6   3  18          4.51         13.87         4.21 o
  -5   3  18        143.68        139.11        12.73 o
  -4   3  18        406.32        404.08        14.56 o
  -3   3  18        191.31        189.29         5.11 o
  -2   3  18         68.65         62.82         3.55 o
  -1   3  18          0.32          1.60         1.69 o
   0   3  18        173.91        199.19         7.09 o
   1   3  18          0.32          3.49         1.87 o
   2   3  18         68.80         60.56         3.07 o
   3   3  18        191.48        182.92         9.74 o
   4   3  18        406.41        398.91        13.51 o
   5   3  18        143.69        125.77         8.32 o
   6   3  18          4.50         14.11         3.88 o
   7   3  18          5.49          8.49         4.00 o
  -7   4  18         18.07         22.78         5.82 o
  -6   4  18         15.87         12.38         4.17 o
  -5   4  18         35.97         38.64         5.43 o
  -4   4  18        229.53        228.27        10.44 o
  -3   4  18        364.83        366.40        10.77 o
  -2   4  18          5.82          3.93         1.89 o
  -1   4  18        150.14        159.54         7.95 o
   0   4  18         79.02         82.30         4.68 o
   1   4  18        150.04        157.04         5.71 o
   2   4  18          5.84          5.42         1.55 o
   3   4  18        364.86        348.83         8.68 o
   4   4  18        229.57        220.77        10.47 o
   5   4  18         36.00         33.81         7.52 o
   6   4  18         15.86         20.00         5.98 o
   7   4  18         18.06         26.52         8.04 o
  -7   5  18         12.31         16.77         7.59 o
  -6   5  18          0.28         -1.08         3.26 o
  -5   5  18         33.09         25.14         4.29 o
  -4   5  18         18.55         21.35         4.36 o
  -3   5  18         72.34         65.09         4.10 o
  -2   5  18        196.03        183.69         7.18 o
  -1   5  18        124.56        115.11         7.22 o
   0   5  18         11.10         13.64         3.94 o
   1   5  18        124.51        109.52         4.98 o
   2   5  18        196.12        170.96         5.31 o
   3   5  18         72.38         77.36         6.97 o
   4   5  18         18.55         17.42         4.15 o
   5   5  18         33.15         21.84         4.50 o
   6   5  18          0.28          0.09         3.60 o
   7   5  18         12.31         18.74         4.82 o
  -6   6  18          7.98         15.70         4.33 o
  -5   6  18          4.56         -0.22         4.13 o
  -4   6  18         11.03          7.10         3.30 o
  -3   6  18          6.24          5.33         3.94 o
  -2   6  18        249.32        246.30         8.50 o
  -1   6  18         86.01         85.36         7.14 o
   0   6  18         24.24         24.14         3.77 o
   1   6  18         85.99         77.45         4.31 o
   2   6  18        249.33        231.69        10.39 o
   3   6  18          6.25          4.67         3.61 o
   4   6  18         11.03          5.43         3.22 o
   5   6  18          4.56          5.48         3.78 o
   6   6  18          7.98          7.66         5.53 o
  -6   7  18          3.02          1.32         3.88 o
  -5   7  18          3.47          3.77         3.51 o
  -4   7  18          0.75         -0.86         3.64 o
  -3   7  18         80.61         90.38        17.88 o
  -2   7  18          1.65          0.10         3.75 o
  -1   7  18         45.18         40.70         4.95 o
   0   7  18         95.38         89.41         5.01 o
   1   7  18         45.13         45.93         5.20 o
   2   7  18          1.65          2.39         3.06 o
   3   7  18         80.67         87.97         8.28 o
   4   7  18          0.76          4.30         3.58 o
   5   7  18          3.47          6.11         6.17 o
   6   7  18          3.01          3.19         5.85 o
  -5   8  18          6.59         -0.41         3.85 o
  -4   8  18         12.23          4.29         6.59 o
  -3   8  18          2.12          1.44         3.03 o
  -2   8  18         11.89         13.48         4.14 o
  -1   8  18          8.17          9.60         2.81 o
   0   8  18         40.28         28.23         5.70 o
   1   8  18          8.12          6.95         4.68 o
   2   8  18         11.89          8.84         4.01 o
   3   8  18          2.11          3.58         3.07 o
   4   8  18         12.24         13.91         4.29 o
   5   8  18          6.59          2.81         4.10 o
  -4   9  18          4.85          3.57         3.77 o
  -3   9  18          0.35          5.19         4.52 o
  -2   9  18         25.06         23.52         4.61 o
  -1   9  18          9.03          9.42         4.27 o
   0   9  18          0.33          6.19         3.64 o
   1   9  18          9.02          1.33         4.72 o
   2   9  18         25.06         30.14         6.90 o
   3   9  18          0.34          1.98         4.11 o
   4   9  18          4.86          0.46         5.06 o
  -2  10  18          4.54          9.73         5.03 o
  -1  10  18          2.08          6.35         5.15 o
   0  10  18          4.13          4.59         4.06 o
   1  10  18          2.08         -2.29         4.18 o
   2  10  18          4.53         13.50         5.85 o
   1   0  19         52.85         52.40         3.67 o
   2   0  19        376.55        378.59         9.12 o
   3   0  19        209.74        233.31         7.88 o
   4   0  19        173.36        185.78         7.43 o
   5   0  19          0.76          7.90         3.06 o
   6   0  19        180.03        189.31        12.75 o
   7   0  19          0.00         -0.67         5.69 o
  -7   1  19         17.38         23.69         5.90 o
  -6   1  19          6.03         12.37         3.64 o
  -5   1  19        238.87        235.99        10.97 o
  -4   1  19        191.62        199.98         7.33 o
  -3   1  19         99.59         92.15         4.23 o
  -2   1  19        275.43        267.72         7.40 o
  -1   1  19         34.02         43.78         3.68 o
   0   1  19        169.08        157.20         5.91 o
   1   1  19         34.19         37.06         3.67 o
   2   1  19        275.41        280.75         8.29 o
   3   1  19         99.49         94.20         9.15 o
   4   1  19        191.58        194.75         7.62 o
   5   1  19        238.90        225.02         8.55 o
   6   1  19          6.01          6.69         3.77 o
   7   1  19         17.40         19.26         5.03 o
  -7   2  19          9.00         14.55         5.06 o
  -6   2  19         64.41         71.14         6.86 o
  -5   2  19          9.35         16.28         4.19 o
  -4   2  19        205.77        214.71        10.22 o
  -3   2  19        163.46        169.74         8.81 o
  -2   2  19        196.04        224.23         6.88 o
  -1   2  19         96.75        102.77         6.94 o
   0   2  19         39.61         35.58         3.18 o
   1   2  19         96.62         92.37         5.11 o
   2   2  19        196.29        214.16         6.92 o
   3   2  19        163.66        170.12         5.12 o
   4   2  19        205.63        210.04        10.43 o
   5   2  19          9.37          8.45         3.75 o
   6   2  19         64.44         65.62         6.77 o
   7   2  19          9.00         18.36         5.58 o
  -7   3  19          5.67         10.69         7.28 o
  -6   3  19         28.09         34.11         5.22 o
  -5   3  19         27.45         31.82         5.01 o
  -4   3  19        121.54        137.53         8.57 o
  -3   3  19        321.30        321.44         8.32 o
  -2   3  19         78.69         78.52         4.03 o
  -1   3  19        204.00        180.66         6.28 o
   0   3  19        202.60        201.85         7.02 o
   1   3  19        203.84        175.75         5.60 o
   2   3  19         78.63         76.86         5.84 o
   3   3  19        321.40        304.77         8.45 o
   4   3  19        121.59        121.13         7.97 o
   5   3  19         27.45         30.35         4.79 o
   6   3  19         28.11         27.24         4.99 o
   7   3  19          5.66         -0.86         4.13 o
  -7   4  19         31.69         34.74         6.80 o
  -6   4  19          5.64          5.94         3.44 o
  -5   4  19         66.34         57.42         6.09 o
  -4   4  19         28.29         39.49         5.17 o
  -3   4  19         51.74         56.41         6.06 o
  -2   4  19        117.36        108.15         4.52 o
  -1   4  19        112.86        113.14         5.11 o
   0   4  19          1.70          1.51         1.93 o
   1   4  19        112.76        116.75         5.13 o
   2   4  19        117.52        110.90         4.41 o
   3   4  19         51.72         46.41         3.77 o
   4   4  19         28.34         44.71         5.56 o
   5   4  19         66.40         58.98         6.38 o
   6   4  19          5.65         11.03         6.72 o
   7   4  19         31.71         41.72         6.63 o
  -6   5  19         15.09         15.04         3.71 o
  -5   5  19          0.22          1.19         3.25 o
  -4   5  19         17.12         15.13         4.12 o
  -3   5  19        156.60        137.26         8.40 o
  -2   5  19         84.54        106.39        18.13 o
  -1   5  19        196.73        168.14         6.34 o
   0   5  19          0.04          4.82         2.64 o
   1   5  19        196.76        167.23         8.19 o
   2   5  19         84.52         91.13         4.34 o
   3   5  19        156.53        159.58        10.02 o
   4   5  19         17.13         11.20         3.77 o
   5   5  19          0.22          6.60         3.67 o
   6   5  19         15.08         24.22         5.20 o
  -6   6  19          2.39          3.68         4.11 o
  -5   6  19          6.34          9.07         3.77 o
  -4   6  19         15.49         19.32         4.78 o
  -3   6  19         94.14        103.66         8.07 o
  -2   6  19         41.85         43.88         4.31 o
  -1   6  19         81.02         78.76        13.76 o
   0   6  19         56.00         54.03         4.90 o
   1   6  19         81.11         75.84         4.35 o
   2   6  19         41.91         41.57         5.14 o
   3   6  19         94.09        104.01         7.89 o
   4   6  19         15.53         17.28         4.39 o
   5   6  19          6.35          3.88         3.30 o
   6   6  19          2.39         -0.05         3.75 o
  -5   7  19          6.86          1.94         3.57 o
  -4   7  19          5.64          5.07         3.37 o
  -3   7  19          9.37         11.66         5.69 o
  -2   7  19        113.09        106.91         9.92 o
  -1   7  19         37.78         38.82         5.79 o
   0   7  19          0.00          3.27         4.43 o
   1   7  19         37.71         42.37         4.99 o
   2   7  19        113.01        123.47         8.27 o
   3   7  19          9.39         17.61         4.79 o
   4   7  19          5.63          6.35         3.51 o
   5   7  19          6.84         19.11         4.87 o
  -5   8  19          7.63          5.62         4.11 o
  -4   8  19         18.31         15.67         4.24 o
  -3   8  19         14.34          4.85         3.44 o
  -2   8  19          7.80          6.30         3.56 o
  -1   8  19         10.43         15.76         3.06 o
   0   8  19         54.74         47.00         7.13 o
   1   8  19         10.42         11.35         6.01 o
   2   8  19          7.81         10.67         3.90 o
   3   8  19         14.38         17.79         4.31 o
   4   8  19         18.28         19.25         4.91 o
   5   8  19          7.63         10.01         4.43 o
  -3   9  19         23.83         14.34         3.58 o
  -2   9  19         22.43         20.03         5.12 o
  -1   9  19          1.28          4.37         4.55 o
   0   9  19          0.97         -0.38         5.22 o
   1   9  19          1.29          1.33         3.69 o
   2   9  19         22.42         24.42         6.49 o
   3   9  19         23.83         24.60         7.12 o
  -1  10  19          7.65         16.55         6.44 o
   0  10  19          0.06          4.27         3.43 o
   1  10  19          7.66          6.99         8.23 o
   0   0  20         24.66         16.30         3.91 o
   1   0  20         19.19         12.94         2.33 o
   2   0  20        447.42        444.29        10.80 o
   3   0  20        243.10        216.78         7.53 o
   4   0  20         85.50         81.96         5.43 o
   5   0  20         19.57         23.07         3.65 o
   6   0  20          2.50          8.44         5.06 o
   7   0  20         34.96         31.15         5.99 o
  -7   1  20         11.32         16.40         5.54 o
  -6   1  20          3.72          0.89         3.02 o
  -5   1  20         31.94         37.59         5.89 o
  -4   1  20         69.85         73.18         4.81 o
  -3   1  20         84.30         83.64         4.13 o
  -2   1  20        196.50        189.94         6.56 o
  -1   1  20        357.59        334.75         8.74 o
   0   1  20         41.50         36.75         4.93 o
   1   1  20        357.73        341.76         9.05 o
   2   1  20        196.58        204.39         7.41 o
   3   1  20         84.18         75.70         5.02 o
   4   1  20         69.80         68.16         4.86 o
   5   1  20         31.99         28.88         4.08 o
   6   1  20          3.71          2.30         3.04 o
   7   1  20         11.34         18.21         5.70 o
  -7   2  20          2.96          9.25         5.58 o
  -6   2  20          1.47         11.06         5.07 o
  -5   2  20        130.21        115.78         8.09 o
  -4   2  20        412.85        384.45        13.38 o
  -3   2  20        117.49        119.91         7.67 o
  -2   2  20        414.34        397.88         9.25 o
  -1   2  20        419.03        444.02         9.89 o
   0   2  20         45.65         44.19         5.25 o
   1   2  20        419.51        437.34        10.50 o
   2   2  20        414.27        397.53         9.36 o
   3   2  20        117.42        112.53         5.14 o
   4   2  20        412.95        386.05        13.26 o
   5   2  20        130.27        126.23         6.60 o
   6   2  20          1.46          4.13         4.47 o
   7   2  20          2.97          4.59         4.79 o
  -7   3  20          3.56         11.79         5.02 o
  -6   3  20         30.35         36.48         5.28 o
  -5   3  20         29.81         35.94         5.36 o
  -4   3  20          1.68          2.45         3.33 o
  -3   3  20        239.70        236.18         6.82 o
  -2   3  20         19.35         18.03         2.82 o
  -1   3  20          7.91         10.01         4.06 o
   0   3  20        349.40        360.02         9.50 o
   1   3  20          7.93         11.17         2.93 o
   2   3  20         19.43         20.91         3.84 o
   3   3  20        239.56        226.09        10.03 o
   4   3  20          1.68          2.34         3.70 o
   5   3  20         29.80         34.96         5.05 o
   6   3  20         30.35         34.22         5.50 o
   7   3  20          3.55         -2.37         6.97 o
  -7   4  20         17.25         20.31         5.70 o
  -6   4  20          4.13          4.29         3.83 o
  -5   4  20         10.60         10.13         3.58 o
  -4   4  20         22.16         23.91         4.22 o
  -3   4  20        155.86        149.09         6.21 o
  -2   4  20         20.79         25.84         2.68 o
  -1   4  20         47.41         38.36         3.38 o
   0   4  20        120.70        100.51         5.40 o
   1   4  20         47.40         41.01         3.51 o
   2   4  20         20.74         20.21         3.56 o
   3   4  20        155.91        143.47         6.03 o
   4   4  20         22.17         20.80         4.19 o
   5   4  20         10.64          9.32         4.29 o
   6   4  20          4.14         -2.20         3.29 o
   7   4  20         17.25         16.53         5.01 o
  -6   5  20          3.60         -1.94         5.73 o
  -5   5  20         17.99         14.89         4.21 o
  -4   5  20         67.82         66.98         6.54 o
  -3   5  20          8.23         13.59         4.49 o
  -2   5  20        171.95        146.24         7.99 o
  -1   5  20        200.22        173.39         6.62 o
   0   5  20        407.39        376.54        11.44 o
   1   5  20        200.15        185.96         8.93 o
   2   5  20        171.91        152.01         5.67 o
   3   5  20          8.20          9.27         5.42 o
   4   5  20         67.77         54.37         6.05 o
   5   5  20         17.97         15.43         4.41 o
   6   5  20          3.60         -2.87         4.00 o
  -6   6  20          7.11         11.20         5.64 o
  -5   6  20         10.10          5.78         3.71 o
  -4   6  20         13.03         14.54         4.74 o
  -3   6  20        198.08        186.42        10.36 o
  -2   6  20         10.12         10.18         3.93 o
  -1   6  20         60.24         52.19         6.30 o
   0   6  20         40.44         46.24         4.81 o
   1   6  20         60.28         47.01         3.50 o
   2   6  20         10.15          9.27         3.22 o
   3   6  20        198.20        195.61        10.57 o
   4   6  20         13.03         12.11         3.70 o
   5   6  20         10.11          7.34         3.12 o
   6   6  20          7.11          5.39         4.08 o
  -5   7  20          0.31          0.74         3.20 o
  -4   7  20          5.87          7.17         3.99 o
  -3   7  20         45.71         40.05         7.25 o
  -2   7  20        117.87        107.05        10.26 o
  -1   7  20         30.13         24.36         5.85 o
   0   7  20         11.78         16.91         3.58 o
   1   7  20         30.09         26.33         4.24 o
   2   7  20        117.93        117.63         8.14 o
   3   7  20         45.67         41.75         5.95 o
   4   7  20          5.86          8.95         5.27 o
   5   7  20          0.31         -3.50         4.24 o
  -4   8  20         20.63         17.67         4.04 o
  -3   8  20         11.59         11.55         7.94 o
  -2   8  20         56.98         68.43         6.70 o
  -1   8  20         28.28         24.74         3.96 o
   0   8  20          5.03         16.69         7.12 o
   1   8  20         28.31         33.78        12.34 o
   2   8  20         56.98         60.35         6.43 o
   3   8  20         11.58          6.87         4.05 o
   4   8  20         20.64         11.42         6.03 o
  -3   9  20          4.38          4.33         3.24 o
  -2   9  20          4.61          6.08         3.58 o
  -1   9  20          8.35          3.55         4.81 o
   0   9  20          1.44          5.40         5.38 o
   1   9  20          8.35         -0.37         6.49 o
   2   9  20          4.60         -0.73         4.18 o
   3   9  20          4.38          6.04         4.77 o
  -1  10  20          6.58         13.55         5.68 o
   0  10  20          0.08          8.08         3.80 o
   1  10  20          6.58         12.50         7.75 o
   1   0  21         22.39         30.25         3.06 o
   2   0  21        439.23        426.63        13.15 o
   3   0  21         31.33         32.75         3.63 o
   4   0  21        191.77        173.90         7.15 o
   5   0  21         22.40         17.69         3.26 o
   6   0  21          2.28          1.55         3.26 o
   7   0  21          6.29          9.08         5.02 o
  -7   1  21          0.49         -0.56         5.22 o
  -6   1  21         43.58         38.43         5.04 o
  -5   1  21        173.26        174.85         9.66 o
  -4   1  21          1.88          3.48         2.37 o
  -3   1  21        188.98        184.81         6.06 o
  -2   1  21         27.10         26.82         3.99 o
  -1   1  21         19.88         28.77         3.31 o
   0   1  21        298.59        270.05         8.18 o
   1   1  21         19.94         30.59         3.72 o
   2   1  21         27.06         36.54         4.16 o
   3   1  21        188.94        189.07         7.43 o
   4   1  21          1.88          2.95         2.91 o
   5   1  21        173.25        173.08         7.80 o
   6   1  21         43.60         41.14         7.75 o
   7   1  21          0.49          4.11        10.28 o
  -7   2  21         34.44         43.88         7.49 o
  -6   2  21         24.17         27.79         4.63 o
  -5   2  21         16.17         23.85         4.93 o
  -4   2  21         35.01         50.67         6.26 o
  -3   2  21        142.07        141.31         5.26 o
  -2   2  21         20.69         37.12         4.69 o
  -1   2  21         60.30         78.50         4.92 o
   0   2  21        425.68        424.96        10.24 o
   1   2  21         60.24         80.50         5.71 o
   2   2  21         20.68         40.78         5.15 o
   3   2  21        141.93        137.99         7.75 o
   4   2  21         35.07         37.21         4.06 o
   5   2  21         16.14         19.36         3.64 o
   6   2  21         24.17         17.93         4.40 o
   7   2  21         34.42         32.63         6.64 o
  -7   3  21          8.20         14.65         5.58 o
  -6   3  21          0.29          1.49         4.05 o
  -5   3  21          5.99          2.82         3.19 o
  -4   3  21          7.68         10.08         4.11 o
  -3   3  21        113.80        122.84         4.74 o
  -2   3  21        214.85        205.20         6.82 o
  -1   3  21        250.19        244.23         7.75 o
   0   3  21         37.26         41.39         3.71 o
   1   3  21        250.35        264.77         8.74 o
   2   3  21        215.09        207.74         6.95 o
   3   3  21        113.65        118.62         7.71 o
   4   3  21          7.67          6.98         3.59 o
   5   3  21          6.00         11.76         4.32 o
   6   3  21          0.29          3.87         3.71 o
   7   3  21          8.20         15.01         4.59 o
  -7   4  21          4.17          8.12         7.44 o
  -6   4  21         10.89         12.16         4.36 o
  -5   4  21          3.30          5.37         3.64 o
  -4   4  21         38.84         36.31         5.28 o
  -3   4  21         40.15         38.05         3.81 o
  -2   4  21         89.77         83.42         4.34 o
  -1   4  21        267.71        264.70         8.15 o
   0   4  21          4.94          7.56         2.41 o
   1   4  21        267.83        265.48        13.13 o
   2   4  21         89.70         81.46         6.24 o
   3   4  21         40.15         37.50         3.52 o
   4   4  21         38.81         40.77         5.48 o
   5   4  21          3.29          7.69         3.83 o
   6   4  21         10.90         16.20         4.71 o
   7   4  21          4.17         11.51         4.73 o
  -6   5  21          8.15          0.77         3.95 o
  -5   5  21          4.58          3.63         3.54 o
  -4   5  21         15.78         14.02         4.30 o
  -3   5  21         22.25         26.37         5.17 o
  -2   5  21         43.62         33.41         4.29 o
  -1   5  21        253.99        226.21         9.95 o
   0   5  21          7.93         11.93         3.26 o
   1   5  21        254.05        243.59        13.34 o
   2   5  21         43.66         38.33         4.89 o
   3   5  21         22.26         21.40         4.45 o
   4   5  21         15.79         15.63         4.25 o
   5   5  21          4.59          2.01         3.09 o
   6   5  21          8.16          5.94         4.86 o
  -6   6  21          3.49         -0.05         4.09 o
  -5   6  21          5.80          6.25         3.76 o
  -4   6  21         58.35         74.98         8.43 o
  -3   6  21         31.67         49.25         8.03 o
  -2   6  21         49.81         49.95         4.48 o
  -1   6  21          5.96          6.10         3.65 o
   0   6  21        388.80        340.31        11.41 o
   1   6  21          5.92          6.86         3.19 o
   2   6  21         49.76         47.50         5.36 o
   3   6  21         31.73         44.48         5.89 o
   4   6  21         58.31         60.70         6.64 o
   5   6  21          5.80          1.24         5.45 o
   6   6  21          3.49          4.30         4.88 o
  -5   7  21          0.68          1.59         3.88 o
  -4   7  21         14.60         11.83         4.52 o
  -3   7  21          8.63         14.40         5.82 o
  -2   7  21         37.92         40.10         6.98 o
  -1   7  21         29.17         29.17         5.38 o
   0   7  21        269.52        274.73        14.55 o
   1   7  21         29.20         28.23         4.52 o
   2   7  21         37.93         44.00         5.77 o
   3   7  21          8.61         15.15         4.56 o
   4   7  21         14.60         12.91         4.50 o
   5   7  21          0.69         -1.23         4.03 o
  -4   8  21         21.40         24.70         4.96 o
  -3   8  21         13.72         10.59         4.66 o
  -2   8  21         15.84         19.10         4.51 o
  -1   8  21         21.16         16.30         4.14 o
   0   8  21          0.21          5.93         5.22 o
   1   8  21         21.16         20.61         5.32 o
   2   8  21         15.86         24.26         5.12 o
   3   8  21         13.69         11.69         3.94 o
   4   8  21         21.41         20.50         4.54 o
  -3   9  21          3.37          4.00         3.90 o
  -2   9  21         10.57         -1.58         5.37 o
  -1   9  21         10.32         14.75         5.62 o
   0   9  21         14.48         19.85         7.28 o
   1   9  21         10.32         16.22         5.69 o
   2   9  21         10.58          6.67         5.21 o
   3   9  21          3.37          9.13         5.90 o
   0   0  22        246.54        220.76        11.07 o
   1   0  22         59.65         61.97         4.15 o
   2   0  22        590.10        551.63        13.97 o
   3   0  22          0.11          1.85         2.57 o
   4   0  22          1.21          1.28         2.29 o
   5   0  22          5.71          7.41         3.42 o
   6   0  22          0.02          0.14         3.46 o
   7   0  22         47.46         61.36         9.49 o
  -7   1  22          9.72         11.45         5.38 o
  -6   1  22          1.66          6.27         3.76 o
  -5   1  22         51.96         67.30         7.70 o
  -4   1  22         39.50         38.37         3.73 o
  -3   1  22        457.67        403.48         8.99 o
  -2   1  22        238.49        238.32         9.35 o
  -1   1  22         36.77         37.39         3.42 o
   0   1  22          9.41         16.75         2.92 o
   1   1  22         36.76         36.43         3.50 o
   2   1  22        238.66        231.62         8.23 o
   3   1  22        457.68        421.35        11.01 o
   4   1  22         39.49         40.81         4.00 o
   5   1  22         51.96         54.73         5.01 o
   6   1  22          1.67          8.11         5.31 o
   7   1  22          9.72         17.42         6.30 o
  -7   2  22         29.65         43.29         7.92 o
  -6   2  22         18.15         18.94         4.52 o
  -5   2  22         40.90         44.53         7.29 o
  -4   2  22         61.07         68.24         6.53 o
  -3   2  22         27.20         34.10         3.25 o
  -2   2  22        421.02        416.40        10.17 o
  -1   2  22        173.07        176.23         9.62 o
   0   2  22         31.24         30.53         6.67 o
   1   2  22        173.04        189.62         7.47 o
   2   2  22        420.89        430.90        13.14 o
   3   2  22         27.24         26.88         4.50 o
   4   2  22         60.93         71.08         5.15 o
   5   2  22         40.91         49.12         4.50 o
   6   2  22         18.19         20.05         5.17 o
   7   2  22         29.64         37.35        13.76 o
  -7   3  22          2.81          8.20         5.15 o
  -6   3  22         38.15         31.44         5.30 o
  -5   3  22         61.78         66.23         6.63 o
  -4   3  22         40.52         36.41         5.59 o
  -3   3  22        115.15        112.79         5.94 o
  -2   3  22        179.38        179.04         6.64 o
  -1   3  22        161.16        148.15         6.39 o
   0   3  22         47.44         43.44         3.80 o
   1   3  22        161.46        153.04         7.13 o
   2   3  22        179.48        185.75         9.12 o
   3   3  22        115.01        108.02         7.54 o
   4   3  22         40.49         30.37         4.73 o
   5   3  22         61.80         63.70         6.49 o
   6   3  22         38.17         48.21         6.14 o
   7   3  22          2.81          4.30         6.17 o
  -6   4  22         29.52         26.89         5.05 o
  -5   4  22         19.78         14.32         4.49 o
  -4   4  22        114.44        114.55         8.33 o
  -3   4  22        125.31        105.37         5.56 o
  -2   4  22         45.82         42.76         3.48 o
  -1   4  22        134.67        129.34         7.22 o
   0   4  22        186.20        173.84         7.18 o
   1   4  22        134.67        129.24         7.72 o
   2   4  22         45.81         36.25         4.73 o
   3   4  22        125.23        120.28         5.88 o
   4   4  22        114.39        118.42         8.64 o
   5   4  22         19.74         10.35         3.79 o
   6   4  22         29.52         35.25         6.59 o
  -6   5  22          0.56         -0.25         3.51 o
  -5   5  22          8.30         11.13         6.18 o
  -4   5  22          5.76          9.51         4.22 o
  -3   5  22         36.95         43.25         8.30 o
  -2   5  22         22.12         15.08         3.78 o
  -1   5  22         36.91         38.53         3.66 o
   0   5  22          6.21          7.92         2.63 o
   1   5  22         36.90         42.19         5.99 o
   2   5  22         22.12         17.46         4.46 o
   3   5  22         36.96         33.96         5.34 o
   4   5  22          5.76         13.05         3.84 o
   5   5  22          8.30         14.35         4.81 o
   6   5  22          0.56          4.20         3.28 o
  -5   6  22         17.58         15.83         5.22 o
  -4   6  22         22.31         20.44         5.01 o
  -3   6  22         52.47         54.23         6.39 o
  -2   6  22         11.09          7.38         5.80 o
  -1   6  22        200.42        189.02        11.33 o
   0   6  22          0.81          5.84         3.39 o
   1   6  22        200.41        182.19         9.16 o
   2   6  22         11.09          4.50         4.83 o
   3   6  22         52.38         56.86         6.62 o
   4   6  22         22.29         25.18         5.46 o
   5   6  22         17.55         14.42         4.66 o
  -5   7  22          5.39          8.42         5.10 o
  -4   7  22          6.18          6.14         4.21 o
  -3   7  22         12.19         27.65         8.70 o
  -2   7  22         13.76         16.69        19.30 o
  -1   7  22         70.35         54.62         6.99 o
   0   7  22         56.77         68.97        18.98 o
   1   7  22         70.47         71.02         6.41 o
   2   7  22         13.75         10.11         4.33 o
   3   7  22         12.17         20.92         4.79 o
   4   7  22          6.17         12.18         4.33 o
   5   7  22          5.39          3.63         3.85 o
  -4   8  22         13.26          9.62         5.09 o
  -3   8  22          3.68         12.46         6.15 o
  -2   8  22          6.87          4.22         3.52 o
  -1   8  22          9.69         12.17        10.76 o
   0   8  22         12.11         10.59         4.63 o
   1   8  22          9.71         16.64         5.79 o
   2   8  22          6.86          5.67         3.35 o
   3   8  22          3.69          1.45         3.35 o
   4   8  22         13.24         15.61         4.99 o
  -2   9  22          0.89          3.64         8.07 o
  -1   9  22          1.27          6.45         5.09 o
   0   9  22         16.16         12.67         8.23 o
   1   9  22          1.27         12.81         8.23 o
   2   9  22          0.88          0.25         4.33 o
   1   0  23        241.68        216.23         7.65 o
   2   0  23        282.29        279.08         8.90 o
   3   0  23        180.41        173.70         7.31 o
   4   0  23         41.53         42.97         4.17 o
   5   0  23         25.88         28.19         4.61 o
   6   0  23          1.20         -0.70         3.36 o
   7   0  23         76.65         83.36         9.86 o
  -7   1  23          1.74          4.75         5.38 o
  -6   1  23         10.86         13.67         4.11 o
  -5   1  23          7.76         10.42         3.70 o
  -4   1  23         45.90         48.50         5.40 o
  -3   1  23        281.21        275.78         7.75 o
  -2   1  23        184.68        187.65         7.30 o
  -1   1  23         10.75         10.20         2.48 o
   0   1  23         12.22         15.62         2.69 o
   1   1  23         10.78          6.79         2.65 o
   2   1  23        184.64        177.24        11.60 o
   3   1  23        281.14        273.95         9.38 o
   4   1  23         45.87         42.98         5.02 o
   5   1  23          7.75          7.40         2.82 o
   6   1  23         10.83         20.06         5.77 o
   7   1  23          1.74         11.34         5.40 o
  -7   2  23         32.85         40.07         7.94 o
  -6   2  23         15.05         20.18         4.46 o
  -5   2  23          1.05          7.43         3.72 o
  -4   2  23        137.34        148.17         9.06 o
  -3   2  23         29.77         36.60         3.45 o
  -2   2  23        927.08        879.30        14.93 o
  -1   2  23        139.83        149.87         8.63 o
   0   2  23         60.09         58.20         4.27 o
   1   2  23        139.98        150.03         9.22 o
   2   2  23        927.14        895.59        19.09 o
   3   2  23         29.78         39.13         4.38 o
   4   2  23        137.40        135.80         6.94 o
   5   2  23          1.05          2.53         2.57 o
   6   2  23         15.07         21.67         4.73 o
   7   2  23         32.86         43.62         8.05 o
  -6   3  23         27.59         40.52         5.99 o
  -5   3  23         17.97         26.26         4.96 o
  -4   3  23         18.22         20.15         6.46 o
  -3   3  23        241.14        224.42        10.55 o
  -2   3  23         70.42         69.22         4.70 o
  -1   3  23         60.55         55.08         4.26 o
   0   3  23         23.79         13.52         2.71 o
   1   3  23         60.46         64.62         5.02 o
   2   3  23         70.32         72.62         6.40 o
   3   3  23        241.18        216.88        10.40 o
   4   3  23         18.20         20.03         3.11 o
   5   3  23         17.99         30.13         5.22 o
   6   3  23         27.56         40.45         6.06 o
  -6   4  23         13.71         12.21         3.95 o
  -5   4  23         26.62         22.66         4.69 o
  -4   4  23         88.48         85.84         7.70 o
  -3   4  23         16.83         25.27         4.97 o
  -2   4  23         97.30         82.37         5.98 o
  -1   4  23        134.81        135.29         6.28 o
   0   4  23         51.96         51.85         4.36 o
   1   4  23        134.78        121.64         8.56 o
   2   4  23         97.34         85.78         6.73 o
   3   4  23         16.81         18.11         4.54 o
   4   4  23         88.50         85.03         7.36 o
   5   4  23         26.61         27.97         4.99 o
   6   4  23         13.71         17.13         4.56 o
  -6   5  23          0.36         -0.07         3.81 o
  -5   5  23         28.74         31.82         5.58 o
  -4   5  23         63.76         61.59         8.90 o
  -3   5  23         29.53         22.79         5.93 o
  -2   5  23         31.73         28.23         4.13 o
  -1   5  23         47.23         37.90         5.13 o
   0   5  23          1.25         -1.34         2.47 o
   1   5  23         47.25         51.12         5.39 o
   2   5  23         31.68         30.38         5.52 o
   3   5  23         29.53         26.25         4.60 o
   4   5  23         63.68         65.35         6.98 o
   5   5  23         28.72         38.37         5.98 o
   6   5  23          0.36         -4.11         3.89 o
  -5   6  23          3.44          4.87         4.19 o
  -4   6  23         22.77         21.97         4.93 o
  -3   6  23          2.15          6.64         4.41 o
  -2   6  23          8.56          5.82         4.85 o
  -1   6  23         35.82         35.66         5.61 o
   0   6  23         21.86         26.43         4.05 o
   1   6  23         35.77         40.11         4.91 o
   2   6  23          8.56          2.51         2.75 o
   3   6  23          2.14         -0.95         3.65 o
   4   6  23         22.76         28.44         5.34 o
   5   6  23          3.44          4.04         4.68 o
  -4   7  23         16.64         19.98         4.98 o
  -3   7  23          0.31          3.28         4.63 o
  -2   7  23          9.07          7.45         6.96 o
  -1   7  23         36.76         32.12         5.70 o
   0   7  23          5.14         18.78         9.02 o
   1   7  23         36.73         33.66         4.91 o
   2   7  23          9.07         -0.67         3.03 o
   3   7  23          0.31          3.86         3.69 o
   4   7  23         16.62         21.18         5.48 o
  -3   8  23          1.77          8.17         5.54 o
  -2   8  23          0.99          3.30         4.51 o
  -1   8  23         13.38         18.82         6.03 o
   0   8  23          0.57          4.43         6.17 o
   1   8  23         13.35         21.98         6.26 o
   2   8  23          0.98         -7.86        11.55 o
   3   8  23          1.77          2.39         3.69 o
  -2   9  23         12.58          4.50         4.10 o
  -1   9  23          0.27          5.97        10.12 o
   0   9  23         10.24         12.53         5.00 o
   1   9  23          0.27          8.11         5.21 o
   2   9  23         12.58          9.37         5.47 o
   0   0  24        357.28        348.16        13.95 o
   1   0  24         21.63         25.34         3.38 o
   2   0  24        191.57        184.83         7.52 o
   3   0  24         47.02         50.54         4.79 o
   4   0  24          1.66          2.82         2.71 o
   5   0  24          2.79          8.16         4.03 o
   6   0  24         42.01         50.27         6.29 o
   7   0  24         15.86         19.40         5.90 o
  -7   1  24         10.00          9.93         8.54 o
  -6   1  24         13.61         23.10         5.82 o
  -5   1  24         48.18         58.94         6.17 o
  -4   1  24          4.52          4.56         3.12 o
  -3   1  24        148.62        151.99         6.08 o
  -2   1  24         93.47        102.18         5.79 o
  -1   1  24         70.68         76.21         4.95 o
   0   1  24         23.75         30.69         3.86 o
   1   1  24         70.66         72.93         6.16 o
   2   1  24         93.60        100.29         5.88 o
   3   1  24        148.62        160.42         7.41 o
   4   1  24          4.53          5.44         2.43 o
   5   1  24         48.22         60.36         5.68 o
   6   1  24         13.60         29.43         6.92 o
   7   1  24         10.00         21.71         7.12 o
  -6   2  24          3.15          7.76         3.79 o
  -5   2  24         24.40         32.35         5.67 o
  -4   2  24         42.02         38.69         5.34 o
  -3   2  24         81.33         81.44         4.53 o
  -2   2  24         15.97         34.61         4.26 o
  -1   2  24        346.98        349.80         9.88 o
   0   2  24          7.28          8.02         3.20 o
   1   2  24        346.94        333.26        10.19 o
   2   2  24         16.03         57.09         6.71 o
   3   2  24         81.24         84.10         5.55 o
   4   2  24         42.09         31.42         3.94 o
   5   2  24         24.39         26.20         3.83 o
   6   2  24          3.15          8.37         5.80 o
  -6   3  24         22.35         32.94         6.57 o
  -5   3  24         19.96         20.38         4.35 o
  -4   3  24         31.41         27.74         4.50 o
  -3   3  24        133.11        145.14         9.59 o
  -2   3  24         30.40         30.88         4.06 o
  -1   3  24         30.00         31.52         4.39 o
   0   3  24          4.34          3.59         2.17 o
   1   3  24         29.88         36.65         4.02 o
   2   3  24         30.39         39.69         5.39 o
   3   3  24        133.17        129.17         8.31 o
   4   3  24         31.38         23.93         3.29 o
   5   3  24         19.96         26.52         7.40 o
   6   3  24         22.35         36.19         5.79 o
  -6   4  24          4.09          4.37         3.67 o
  -5   4  24          6.43         10.57         4.45 o
  -4   4  24          4.17          7.91         3.89 o
  -3   4  24         25.10         32.06         5.30 o
  -2   4  24         79.94         69.49         5.77 o
  -1   4  24          5.18          4.35         2.58 o
   0   4  24         78.51         60.56         4.72 o
   1   4  24          5.16         10.42         3.87 o
   2   4  24         79.93         74.30         7.25 o
   3   4  24         25.10         26.01         4.66 o
   4   4  24          4.19         10.45         4.31 o
   5   4  24          6.41          5.65         3.69 o
   6   4  24          4.09          6.02         4.22 o
  -5   5  24          8.89         13.31         5.07 o
  -4   5  24         37.61         51.86         6.27 o
  -3   5  24          4.90          6.56         4.11 o
  -2   5  24         88.15         86.30         6.52 o
  -1   5  24         40.69         35.08         4.52 o
   0   5  24          4.82          6.36         2.78 o
   1   5  24         40.71         38.67         4.92 o
   2   5  24         88.12         91.09         7.11 o
   3   5  24          4.89          1.19         3.52 o
   4   5  24         37.62         48.57         6.54 o
   5   5  24          8.90         18.45         4.85 o
  -5   6  24         22.63         25.06         5.04 o
  -4   6  24         16.43          8.65         4.01 o
  -3   6  24         11.07         11.19         4.20 o
  -2   6  24          3.77         12.05         4.51 o
  -1   6  24          8.83          5.13         3.21 o
   0   6  24         15.58         21.03         5.37 o
   1   6  24          8.83         13.48         3.38 o
   2   6  24          3.78         -0.98         3.28 o
   3   6  24         11.04          4.31         5.04 o
   4   6  24         16.43         12.27         4.24 o
   5   6  24         22.65         23.38         5.14 o
  -4   7  24         10.81         12.90         4.41 o
  -3   7  24         10.38         17.41         4.87 o
  -2   7  24          0.41          0.46         5.40 o
  -1   7  24         17.84         21.20         5.02 o
   0   7  24          0.39          3.60         4.11 o
   1   7  24         17.83         24.80         9.65 o
   2   7  24          0.41         -1.48         3.20 o
   3   7  24         10.39          5.25         3.61 o
   4   7  24         10.81         13.25         4.32 o
  -3   8  24          4.10         12.07         6.25 o
  -2   8  24          7.00          6.36         5.93 o
  -1   8  24         15.55         20.86        18.19 o
   0   8  24          0.17          1.37         5.85 o
   1   8  24         15.56         12.08         6.80 o
   2   8  24          6.98          2.13         4.09 o
   3   8  24          4.09          0.95         4.23 o
  -1   9  24         18.57         28.14         7.72 o
   0   9  24         13.33          6.01         7.28 o
   1   9  24         18.57         14.38         5.09 o
   1   0  25          0.28          6.02         2.88 o
   2   0  25         45.26         47.68         5.64 o
   3   0  25         55.18         60.70         4.93 o
   4   0  25         63.55         67.55         5.29 o
   5   0  25         72.26         72.00         6.73 o
   6   0  25         24.23         33.89         5.71 o
  -6   1  25          2.35          3.29         3.57 o
  -5   1  25          6.36          6.89         4.42 o
  -4   1  25          2.68          1.83         4.04 o
  -3   1  25        119.15        130.04         5.98 o
  -2   1  25         85.68         81.44         5.08 o
  -1   1  25          2.20         12.15         3.17 o
   0   1  25          2.95         -0.19         2.74 o
   1   1  25          2.19          7.13         3.44 o
   2   1  25         85.56         72.20         5.16 o
   3   1  25        119.24        135.64         6.88 o
   4   1  25          2.68          4.27         2.79 o
   5   1  25          6.37         12.31         3.96 o
   6   1  25          2.35          5.50         3.76 o
  -6   2  25         21.04         27.46         5.49 o
  -5   2  25         36.89         49.93         6.43 o
  -4   2  25         14.85         16.55         3.64 o
  -3   2  25         31.68         32.51         3.29 o
  -2   2  25         14.12         19.39         4.41 o
  -1   2  25         64.44         83.07         5.42 o
   0   2  25          5.76          4.04         2.67 o
   1   2  25         64.46         66.37         5.26 o
   2   2  25         14.15         10.78         2.81 o
   3   2  25         31.69         31.80         3.91 o
   4   2  25         14.84          9.73         2.92 o
   5   2  25         36.84         38.49         4.46 o
   6   2  25         21.02         24.23         6.82 o
  -6   3  25         10.52         15.53         4.49 o
  -5   3  25          6.70          8.38         3.86 o
  -4   3  25         27.50         24.99         4.99 o
  -3   3  25          9.14         13.41         3.28 o
  -2   3  25         38.39         33.70         4.02 o
  -1   3  25         36.70         36.58         3.83 o
   0   3  25          2.81         -1.15         2.36 o
   1   3  25         36.65         32.68         3.88 o
   2   3  25         38.34         43.37         5.46 o
   3   3  25          9.10         15.75         3.28 o
   4   3  25         27.52         24.34         3.55 o
   5   3  25          6.70          6.96         3.70 o
   6   3  25         10.52         12.00         4.59 o
  -6   4  25          0.20         -0.11         3.29 o
  -5   4  25         33.98         49.42         6.57 o
  -4   4  25          0.03          1.43         3.86 o
  -3   4  25         18.03         24.50         5.07 o
  -2   4  25         23.83         21.22         3.99 o
  -1   4  25         26.10         24.89         3.21 o
   0   4  25         26.00         25.89         4.32 o
   1   4  25         26.14         28.48         4.85 o
   2   4  25         23.87         30.02         6.18 o
   3   4  25         18.05         15.28         4.45 o
   4   4  25          0.03         -0.56         3.35 o
   5   4  25         33.98         40.55         5.94 o
   6   4  25          0.20          3.27         3.42 o
  -5   5  25          3.00         -4.73         6.12 o
  -4   5  25         22.75         27.05         5.01 o
  -3   5  25         18.05         24.10         5.05 o
  -2   5  25          7.22          9.71         4.50 o
  -1   5  25          7.40         -0.21         3.22 o
   0   5  25         19.65         13.91         3.46 o
   1   5  25          7.42          4.99         3.60 o
   2   5  25          7.22         10.57         3.73 o
   3   5  25         18.03         19.07         4.50 o
   4   5  25         22.79         31.55         5.58 o
   5   5  25          3.01          4.64         4.04 o
  -5   6  25         12.67         12.90         6.50 o
  -4   6  25         14.86         16.72         4.64 o
  -3   6  25          0.94          5.08         4.29 o
  -2   6  25         39.95         46.51         5.53 o
  -1   6  25          3.23          4.33         5.06 o
   0   6  25         21.33         14.52         4.94 o
   1   6  25          3.25          2.03         5.85 o
   2   6  25         39.95         41.27         5.64 o
   3   6  25          0.94         -3.79         3.69 o
   4   6  25         14.84         19.04         4.82 o
   5   6  25         12.66         15.09         4.86 o
  -4   7  25         11.58         16.31         6.98 o
  -3   7  25         16.51         21.74         5.11 o
  -2   7  25         29.36         33.21        12.97 o
  -1   7  25         10.74         12.81         3.86 o
   0   7  25          9.37          9.24         4.39 o
   1   7  25         10.71         18.80         9.33 o
   2   7  25         29.36         28.95         6.00 o
   3   7  25         16.53         23.46         4.64 o
   4   7  25         11.58          9.67         4.37 o
  -3   8  25         16.18         17.69         6.25 o
  -2   8  25          9.74          7.20         6.96 o
  -1   8  25          5.58         15.57         6.49 o
   0   8  25         14.97         19.64         6.00 o
   1   8  25          5.57         10.86         5.38 o
   2   8  25          9.73         11.30        10.12 o
   3   8  25         16.18          7.36         3.41 o
   0   0  26         13.69         17.10         4.03 o
   1   0  26         20.69         38.21         4.29 o
   2   0  26        200.26        184.79         7.82 o
   3   0  26         11.05          4.10         3.56 o
   4   0  26          0.01         -2.58         3.80 o
   5   0  26         29.71         24.35         4.89 o
   6   0  26          6.50          4.77         4.18 o
  -6   1  26         19.83         19.44         4.58 o
  -5   1  26          4.94          7.11         3.99 o
  -4   1  26         34.55         29.05         4.64 o
  -3   1  26         27.46         24.74         3.57 o
  -2   1  26         31.89         31.63         3.81 o
  -1   1  26        200.00        198.41         8.12 o
   0   1  26          7.81          7.35         2.65 o
   1   1  26        199.95        187.34         8.94 o
   2   1  26         31.88         21.55         4.16 o
   3   1  26         27.40         29.46         3.90 o
   4   1  26         34.54         32.38         4.22 o
   5   1  26          4.96          2.70         3.00 o
   6   1  26         19.84         19.49         4.66 o
  -6   2  26          3.77          7.18         4.04 o
  -5   2  26         29.57         34.94         5.30 o
  -4   2  26          3.54         -0.35         3.06 o
  -3   2  26         29.99         25.94         3.99 o
  -2   2  26         97.70        101.90         5.79 o
  -1   2  26        102.84        106.37         6.09 o
   0   2  26          3.62          2.88         3.88 o
   1   2  26        102.76         99.31         6.19 o
   2   2  26         97.68         88.76         5.80 o
   3   2  26         30.01         34.96         4.06 o
   4   2  26          3.52          2.74         2.54 o
   5   2  26         29.56         34.37         5.25 o
   6   2  26          3.77          8.93         7.91 o
  -6   3  26          1.17          2.69         3.95 o
  -5   3  26          5.75         29.31         7.91 o
  -4   3  26         40.74         40.97         5.65 o
  -3   3  26         65.22         69.70         6.92 o
  -2   3  26        114.00        111.29         6.01 o
  -1   3  26         64.82         55.15         4.50 o
   0   3  26          9.38          5.87         2.46 o
   1   3  26         64.73         50.99         4.76 o
   2   3  26        114.00        112.15         7.87 o
   3   3  26         65.21         64.86         5.10 o
   4   3  26         40.78         37.04         5.39 o
   5   3  26          5.75          9.62         5.10 o
   6   3  26          1.16          6.09         6.80 o
  -5   4  26          0.14          5.66         5.08 o
  -4   4  26         18.67         16.21         4.63 o
  -3   4  26         49.90         60.97         6.74 o
  -2   4  26         44.26         47.56         5.60 o
  -1   4  26         27.86         26.84         3.44 o
   0   4  26         14.95          6.53         3.03 o
   1   4  26         27.84         29.44         4.64 o
   2   4  26         44.28         47.60         6.60 o
   3   4  26         49.92         45.88         5.69 o
   4   4  26         18.69         13.64         4.32 o
   5   4  26          0.14         -0.56         3.41 o
  -5   5  26          3.91         11.15         4.11 o
  -4   5  26          6.29          8.40         5.11 o
  -3   5  26         19.66         28.94         5.69 o
  -2   5  26         62.19         67.61         8.78 o
  -1   5  26          5.17          1.47         3.08 o
   0   5  26          0.24          2.81         2.78 o
   1   5  26          5.16          6.35         3.28 o
   2   5  26         62.23         77.41         6.85 o
   3   5  26         19.65         25.15         5.04 o
   4   5  26          6.28         15.94         4.79 o
   5   5  26          3.93         -3.54         3.77 o
  -4   6  26          5.23          0.78         4.01 o
  -3   6  26         29.23         28.85         5.78 o
  -2   6  26         45.67         65.08         7.63 o
  -1   6  26         11.17          6.72         4.26 o
   0   6  26          2.73         -0.63         3.95 o
   1   6  26         11.15         12.11         4.30 o
   2   6  26         45.60         62.63         6.67 o
   3   6  26         29.24         29.99         5.27 o
   4   6  26          5.23          6.25         3.84 o
  -3   7  26          6.14         13.11         5.48 o
  -2   7  26         34.40         52.15         7.16 o
  -1   7  26         12.24          2.21         5.38 o
   0   7  26          4.19          6.42         4.03 o
   1   7  26         12.26         15.60         5.58 o
   2   7  26         34.38         42.58         5.75 o
   3   7  26          6.14          4.05         3.75 o
  -2   8  26         14.63          3.46         5.69 o
  -1   8  26          2.50         11.39         7.91 o
   0   8  26          5.83         10.86         5.54 o
   1   8  26          2.49          3.46         9.97 o
   2   8  26         14.64         13.74         6.01 o
   1   0  27        142.06        134.32         7.06 o
   2   0  27        107.24        115.38         6.61 o
   3   0  27          3.21          4.83         2.58 o
   4   0  27          0.04          0.44         3.33 o
   5   0  27          5.80          7.60         3.70 o
   6   0  27         30.36         22.37         4.63 o
  -6   1  27          6.90         12.30         4.47 o
  -5   1  27         30.73         34.51         5.51 o
  -4   1  27          0.00         -0.24         3.56 o
  -3   1  27         28.97         32.13         3.62 o
  -2   1  27         33.96         35.27         5.02 o
  -1   1  27        380.17        356.64        10.78 o
   0   1  27         62.92         60.63         4.96 o
   1   1  27        380.07        341.82        10.81 o
   2   1  27         33.93         32.46         4.02 o
   3   1  27         29.02         29.12         4.02 o
   4   1  27          0.00          2.00         3.70 o
   5   1  27         30.73         36.18         5.33 o
   6   1  27          6.90          9.33         3.88 o
  -6   2  27          3.86         -4.64         4.21 o
  -5   2  27         29.41         33.19         5.48 o
  -4   2  27          4.08          8.10         3.87 o
  -3   2  27         15.82         17.34         3.74 o
  -2   2  27         56.61         55.28         4.63 o
  -1   2  27         84.30         88.95         5.82 o
   0   2  27         45.57         38.07         4.04 o
   1   2  27         84.27         87.44         6.04 o
   2   2  27         56.55         56.30         4.89 o
   3   2  27         15.83         19.50         3.33 o
   4   2  27          4.09          2.51         2.68 o
   5   2  27         29.40         31.48         5.56 o
   6   2  27          3.86          2.36         4.58 o
  -5   3  27         14.89          6.14         4.81 o
  -4   3  27         14.34         18.07         4.54 o
  -3   3  27          7.31          8.74         5.62 o
  -2   3  27         98.89        103.74         7.40 o
  -1   3  27         42.05         38.57         4.16 o
   0   3  27        157.20        137.51         6.99 o
   1   3  27         42.04         37.35         4.38 o
   2   3  27         99.03         96.91         7.54 o
   3   3  27          7.30          7.64         2.97 o
   4   3  27         14.36         17.66         4.33 o
   5   3  27         14.89         14.92         4.24 o
  -5   4  27          2.50          1.61         5.30 o
  -4   4  27          5.91          6.34         3.95 o
  -3   4  27          2.63         14.64         5.69 o
  -2   4  27         77.98         83.82         9.91 o
  -1   4  27         43.50         50.62         4.96 o
   0   4  27         89.07         72.44         5.48 o
   1   4  27         43.50         48.54         5.47 o
   2   4  27         77.95         80.03         6.99 o
   3   4  27          2.62          5.68         4.48 o
   4   4  27          5.90          6.55         3.76 o
   5   4  27          2.50          2.14         3.72 o
  -5   5  27          0.63          3.46         4.25 o
  -4   5  27         15.43         10.43         4.33 o
  -3   5  27         37.14         42.15         6.84 o
  -2   5  27          0.28         14.38        10.76 o
  -1   5  27         22.90         18.41         3.96 o
   0   5  27          0.63          3.12         3.07 o
   1   5  27         22.89         18.03         3.69 o
   2   5  27          0.29         11.84         4.95 o
   3   5  27         37.17         38.96         5.95 o
   4   5  27         15.44         12.51         4.05 o
   5   5  27          0.63          6.14         4.16 o
  -4   6  27          4.21          7.81         3.79 o
  -3   6  27          4.58         13.50         4.78 o
  -2   6  27          4.66         16.08         5.68 o
  -1   6  27          0.91         -0.24         3.26 o
   0   6  27          0.89         -3.75         4.26 o
   1   6  27          0.91          5.39         3.08 o
   2   6  27          4.64         10.48         4.18 o
   3   6  27          4.57          5.50         3.61 o
   4   6  27          4.22         12.47         4.78 o
  -3   7  27         14.19         21.43         7.81 o
  -2   7  27          4.62          9.96         4.43 o
  -1   7  27          3.80          6.64         5.06 o
   0   7  27          0.09          5.28         6.17 o
   1   7  27          3.81          3.31         7.59 o
   2   7  27          4.63         11.64         5.84 o
   3   7  27         14.21         13.00         4.55 o
  -1   8  27          7.37          6.96         6.96 o
   0   8  27          2.47          3.89         6.17 o
   1   8  27          7.38         12.01         5.61 o
   0   0  28        131.83        114.89         9.16 o
   1   0  28         26.56         33.92         4.31 o
   2   0  28        115.29        109.76         6.52 o
   3   0  28          9.03          4.89         2.92 o
   4   0  28          6.89         12.05         4.07 o
   5   0  28          1.52          0.27         4.86 o
   6   0  28          3.40          5.91         3.85 o
  -6   1  28          0.12          2.17         4.71 o
  -5   1  28          0.93          1.73         3.72 o
  -4   1  28          8.00          6.47         4.14 o
  -3   1  28          0.30          5.17         2.43 o
  -2   1  28         59.71         64.58         5.13 o
  -1   1  28         97.46         98.83         6.16 o
   0   1  28         96.98         84.67         5.69 o
   1   1  28         97.48        103.92         6.49 o
   2   1  28         59.76         56.84         4.97 o
   3   1  28          0.30          0.88         2.70 o
   4   1  28          7.99          8.08         2.90 o
   5   1  28          0.92          5.76         4.31 o
   6   1  28          0.12          1.09         7.28 o
  -5   2  28         16.89         10.76         4.19 o
  -4   2  28          0.79          5.95         3.91 o
  -3   2  28          4.83          0.62         2.98 o
  -2   2  28          1.81          1.60         2.29 o
  -1   2  28         91.18         97.13         6.35 o
   0   2  28          9.10          8.10         2.79 o
   1   2  28         91.37        103.35         6.34 o
   2   2  28          1.82          2.25         2.84 o
   3   2  28          4.85          4.04         3.22 o
   4   2  28          0.79          1.14         2.56 o
   5   2  28         16.91         14.66        10.12 o
  -5   3  28         11.39         10.21         5.02 o
  -4   3  28         18.06         12.07         4.07 o
  -3   3  28          0.49          5.51         4.21 o
  -2   3  28         20.77         15.87         4.07 o
  -1   3  28         44.68         42.01         4.52 o
   0   3  28         83.27         77.22         5.67 o
   1   3  28         44.70         34.16         4.08 o
   2   3  28         20.77         18.79         5.64 o
   3   3  28          0.49          0.56         3.40 o
   4   3  28         18.05         24.99         6.79 o
   5   3  28         11.40         10.33         3.86 o
  -5   4  28          9.97          2.80         3.91 o
  -4   4  28          2.15          4.46         4.02 o
  -3   4  28         20.51         19.24         4.54 o
  -2   4  28         16.83         13.05         3.94 o
  -1   4  28         12.72         16.69         4.85 o
   0   4  28         13.76         22.18         4.29 o
   1   4  28         12.72         17.19         4.01 o
   2   4  28         16.82         18.58         4.56 o
   3   4  28         20.50         22.87         5.39 o
   4   4  28          2.15          2.59         3.22 o
   5   4  28          9.96         10.31         5.62 o
  -4   5  28          1.58         12.49         4.41 o
  -3   5  28         28.55         38.88         6.49 o
  -2   5  28         57.80         68.25        15.66 o
  -1   5  28          7.38          2.13         4.53 o
   0   5  28         18.09         11.97         4.02 o
   1   5  28          7.36          0.81         2.88 o
   2   5  28         57.85         72.66         6.92 o
   3   5  28         28.57         33.89         5.53 o
   4   5  28          1.58          8.23         4.32 o
  -3   6  28          0.67          4.77         4.41 o
  -2   6  28         26.99         41.39         6.86 o
  -1   6  28          8.15          4.80         3.73 o
   0   6  28          0.09          5.40         4.45 o
   1   6  28          8.15         26.82         6.37 o
   2   6  28         27.03         33.28         5.29 o
   3   6  28          0.67          4.58         5.04 o
  -2   7  28          2.67         18.82         6.35 o
  -1   7  28         37.47         47.14        11.71 o
   0   7  28          0.82          4.43         4.11 o
   1   7  28         37.49         48.98         8.21 o
   2   7  28          2.68         13.50         5.90 o
   1   0  29         27.05         25.26         3.73 o
   2   0  29         20.12         29.42         5.07 o
   3   0  29         21.74         26.72         4.93 o
   4   0  29          6.32         10.10         3.95 o
   5   0  29          0.03         -3.39         5.35 o
  -5   1  29          4.25          4.89         3.46 o
  -4   1  29          4.91          9.47         4.24 o
  -3   1  29          5.64          9.19         3.89 o
  -2   1  29         19.11         15.23         3.11 o
  -1   1  29         24.86         37.19         4.24 o
   0   1  29         43.08         51.28         5.03 o
   1   1  29         24.90         36.56         4.29 o
   2   1  29         19.12         25.25         5.39 o
   3   1  29          5.63          3.19         3.51 o
   4   1  29          4.90          8.11         3.17 o
   5   1  29          4.26          2.31         3.44 o
  -5   2  29          5.00          6.90         3.82 o
  -4   2  29          0.09          2.35         3.94 o
  -3   2  29         17.56         27.69         5.10 o
  -2   2  29         17.62         18.28         3.16 o
  -1   2  29          0.13          3.90         3.23 o
   0   2  29         13.27         18.88         3.37 o
   1   2  29          0.13         -0.30         2.78 o
   2   2  29         17.59         14.68         3.31 o
   3   2  29         17.53         18.62         3.55 o
   4   2  29          0.09          0.42         2.86 o
   5   2  29          5.01          2.40         4.62 o
  -5   3  29         15.26         12.57         5.57 o
  -4   3  29         10.60         15.30         4.58 o
  -3   3  29         21.22         19.65         5.29 o
  -2   3  29         23.38         28.27         4.59 o
  -1   3  29         63.46         61.13         5.08 o
   0   3  29         54.98         65.99         5.30 o
   1   3  29         63.46         59.70         5.23 o
   2   3  29         23.36         32.71         6.67 o
   3   3  29         21.24         25.66         4.79 o
   4   3  29         10.60         13.42         4.67 o
   5   3  29         15.26         22.50         6.57 o
  -4   4  29         39.30         42.13         5.97 o
  -3   4  29          2.15          8.68         4.56 o
  -2   4  29         29.95         32.27         6.84 o
  -1   4  29         26.77         35.64         5.31 o
   0   4  29          0.76          7.33         3.15 o
   1   4  29         26.76         23.27         5.63 o
   2   4  29         29.95         39.55         8.13 o
   3   4  29          2.15          8.41         4.14 o
   4   4  29         39.31         42.60         6.14 o
  -4   5  29          1.16          5.43         6.33 o
  -3   5  29         13.19         18.00         5.29 o
  -2   5  29          9.35         19.26         6.48 o
  -1   5  29          6.86          6.32         3.97 o
   0   5  29          0.79        -11.72         9.81 o
   1   5  29          6.86         10.83         3.77 o
   2   5  29          9.36         13.88         4.24 o
   3   5  29         13.20         10.28         5.15 o
   4   5  29          1.16          5.62         4.33 o
  -3   6  29         22.26         26.25         5.61 o
  -2   6  29          0.30          9.19         5.80 o
  -1   6  29          3.77         -6.01         7.91 o
   0   6  29         12.33         17.26         5.69 o
   1   6  29          3.77          5.54         4.92 o
   2   6  29          0.31         10.12         4.25 o
   3   6  29         22.22         23.70         4.83 o
  -2   7  29         19.94         18.16         6.37 o
  -1   7  29         11.33         -0.95         5.38 o
   0   7  29         15.48         21.74         6.00 o
   1   7  29         11.33          9.25         5.47 o
   2   7  29         19.92         27.46         7.97 o
   0   0  30          3.93          6.96         3.80 o
   1   0  30         20.18         25.99         3.88 o
   2   0  30          9.58         14.11         3.27 o
   3   0  30          0.01          4.89         3.84 o
   4   0  30          7.70          7.78         3.49 o
   5   0  30          1.10         -3.42         3.94 o
  -5   1  30          0.42          0.47         5.85 o
  -4   1  30          1.26         -3.74         4.76 o
  -3   1  30          1.19          4.39         3.15 o
  -2   1  30         16.74         18.55         3.40 o
  -1   1  30         47.33         55.02         5.03 o
   0   1  30         15.48         20.12         3.60 o
   1   1  30         47.30         50.69         4.89 o
   2   1  30         16.76         13.90         3.20 o
   3   1  30          1.19          3.20         2.89 o
   4   1  30          1.26         -2.91         3.32 o
   5   1  30          0.42         -3.95         3.81 o
  -5   2  30         14.43         14.55         4.52 o
  -4   2  30          1.08          1.97         3.57 o
  -3   2  30         13.26         28.13         5.16 o
  -2   2  30          5.96          5.52         2.49 o
  -1   2  30          1.22          6.09         2.96 o
   0   2  30          4.13          6.63         2.78 o
   1   2  30          1.21         -1.91         2.88 o
   2   2  30          5.95          8.70         2.92 o
   3   2  30         13.27         15.47         3.62 o
   4   2  30          1.08          3.34         3.46 o
   5   2  30         14.43         11.90         5.77 o
  -4   3  30          5.69          9.72         4.29 o
  -3   3  30          5.29         11.61         4.48 o
  -2   3  30         16.97         23.37         4.48 o
  -1   3  30          0.31          7.33         3.20 o
   0   3  30          4.33          1.75         3.33 o
   1   3  30          0.30         -0.34         2.79 o
   2   3  30         16.98         17.22         4.28 o
   3   3  30          5.31         15.57         5.45 o
   4   3  30          5.69         11.78         4.64 o
  -4   4  30         28.45         31.68         6.30 o
  -3   4  30          3.55          6.00         4.57 o
  -2   4  30          3.35          9.44         5.48 o
  -1   4  30         14.73         21.18         4.53 o
   0   4  30          0.40         -2.96         2.58 o
   1   4  30         14.74          7.65         3.07 o
   2   4  30          3.36          1.93         3.12 o
   3   4  30          3.55          7.06         3.96 o
   4   4  30         28.45         42.54         6.41 o
  -3   5  30          9.72         10.29         4.62 o
  -2   5  30         27.10         15.11         5.48 o
  -1   5  30          0.02          0.26         4.93 o
   0   5  30          6.09          3.75        17.88 o
   1   5  30          0.02          4.22         5.12 o
   2   5  30         27.08         19.45         4.56 o
   3   5  30          9.71         13.31         4.40 o
  -2   6  30         15.83         24.46         5.62 o
  -1   6  30          4.00        -10.76         9.18 o
   0   6  30          0.74         -1.53         6.96 o
   1   6  30          4.00         -0.29         3.65 o
   2   6  30         15.81         24.21         7.42 o
   0   7  30          0.02         -0.84         4.03 o
   1   0  31         31.28         39.92         4.57 o
   2   0  31         15.02         14.23         3.15 o
   3   0  31          3.98         10.10         3.94 o
   4   0  31          0.69          0.53         3.39 o
   5   0  31          7.53          6.00         3.84 o
  -5   1  31          3.26          2.78         3.44 o
  -4   1  31          1.53          7.21         4.17 o
  -3   1  31          2.27          5.08         2.81 o
  -2   1  31          0.42         -0.82         2.73 o
  -1   1  31         15.35         12.60         3.02 o
   0   1  31          0.08          6.28         3.04 o
   1   1  31         15.36         16.76         3.43 o
   2   1  31          0.43         -2.79         4.34 o
   3   1  31          2.27          4.43         2.68 o
   4   1  31          1.53          2.80         3.22 o
   5   1  31          3.27          3.96         5.23 o
  -4   2  31         34.07         37.88         7.88 o
  -3   2  31          0.72          7.22         3.98 o
  -2   2  31          5.47          9.77         3.36 o
  -1   2  31          9.15          5.19         2.47 o
   0   2  31          4.53          7.17         2.94 o
   1   2  31          9.15         10.04         3.00 o
   2   2  31          5.46          2.56         3.06 o
   3   2  31          0.72          0.12         2.78 o
   4   2  31         34.09         41.15         6.14 o
  -4   3  31         21.04         21.10         4.73 o
  -3   3  31          2.17          3.30         3.98 o
  -2   3  31          4.12          6.92         3.56 o
  -1   3  31         18.19         23.31         4.42 o
   0   3  31          7.05         12.24         4.20 o
   1   3  31         18.22          9.18         3.42 o
   2   3  31          4.13          5.65         4.04 o
   3   3  31          2.15          1.98         3.08 o
   4   3  31         21.03         30.23         5.60 o
  -4   4  31          2.90         16.22         5.95 o
  -3   4  31          9.94         20.65         5.50 o
  -2   4  31          6.52          8.77         4.91 o
  -1   4  31          0.63          4.71         3.93 o
   0   4  31         10.11          3.01         3.89 o
   1   4  31          0.64          0.12         3.25 o
   2   4  31          6.53          1.23         4.93 o
   3   4  31          9.94         14.52         4.44 o
   4   4  31          2.91         18.99         5.22 o
  -3   5  31          2.86          3.87         5.80 o
  -2   5  31          2.41          5.00        10.60 o
  -1   5  31          4.70          8.09         3.56 o
   0   5  31          0.44         -8.98         7.75 o
   1   5  31          4.70          0.50         5.06 o
   2   5  31          2.41          8.46         3.92 o
   3   5  31          2.87         13.24         5.53 o
  -2   6  31         12.68         23.85         6.53 o
  -1   6  31          4.18          5.50        10.44 o
   0   6  31          3.62         -2.52         4.18 o
   1   6  31          4.16          2.73         6.96 o
   2   6  31         12.71         11.29         5.45 o
   0   0  32         36.85         40.62         6.35 o
   1   0  32         26.60         24.68         3.99 o
   2   0  32          1.56          2.47         2.85 o
   3   0  32          6.45         11.22         4.89 o
   4   0  32          7.29          5.10         3.67 o
  -4   1  32         11.00         13.97         4.61 o
  -3   1  32          4.55          8.64         5.91 o
  -2   1  32          3.85          4.37         2.64 o
  -1   1  32         16.33         24.56         4.29 o
   0   1  32          0.01          2.43         2.71 o
   1   1  32         16.32         13.75         3.43 o
   2   1  32          3.87          4.79         3.29 o
   3   1  32          4.55          2.32         3.58 o
   4   1  32         11.00         24.23         4.87 o
  -4   2  32          3.49         12.54         4.77 o
  -3   2  32          7.36          0.13         4.41 o
  -2   2  32         11.03         15.83         4.21 o
  -1   2  32         21.62         20.74         3.44 o
   0   2  32          1.07          3.70         2.76 o
   1   2  32         21.62         23.97         3.88 o
   2   2  32         11.01          9.88         3.02 o
   3   2  32          7.37          4.82         3.70 o
   4   2  32          3.51         11.99         5.93 o
  -4   3  32          3.08          7.80         4.41 o
  -3   3  32         10.20         14.44         4.60 o
  -2   3  32          6.62          9.46         5.17 o
  -1   3  32          6.55         11.06         5.00 o
   0   3  32          3.87          6.95         2.78 o
   1   3  32          6.52          4.78         3.10 o
   2   3  32          6.63          2.20         3.65 o
   3   3  32         10.21         13.30         4.49 o
   4   3  32          3.08          2.39         4.10 o
  -3   4  32         28.74         44.08         6.87 o
  -2   4  32          2.06          0.36         6.01 o
  -1   4  32          1.11          1.30         3.56 o
   0   4  32          1.87         -5.83         3.97 o
   1   4  32          1.12         -0.82         3.24 o
   2   4  32          2.06         -0.22         3.14 o
   3   4  32         28.74         32.27         5.40 o
  -2   5  32          5.77         18.33         6.35 o
  -1   5  32          3.42          5.69         7.91 o
   0   5  32          3.44         -2.13         4.84 o
   1   5  32          3.42          0.56         4.94 o
   2   5  32          5.75          6.79         3.86 o
  -1   6  32          7.23         26.89        10.12 o
   0   6  32          5.36          7.31         5.17 o
   1   6  32          7.23          3.61         6.64 o
   1   0  33          0.14          0.70         2.71 o
   2   0  33         10.96         15.24         4.37 o
   3   0  33          0.12          6.92         5.01 o
   4   0  33          0.64         -2.19         3.59 o
  -4   1  33          5.37          9.24         4.28 o
  -3   1  33          7.76         10.08         4.26 o
  -2   1  33          3.18          3.58         2.73 o
  -1   1  33         29.05         31.10         4.28 o
   0   1  33         38.90         40.64         4.45 o
   1   1  33         29.04         31.03         4.37 o
   2   1  33          3.18          7.91         3.05 o
   3   1  33          7.78          8.44         4.77 o
   4   1  33          5.35         12.55         4.11 o
  -4   2  33          7.27          9.23         5.09 o
  -3   2  33          0.12          4.96         4.97 o
  -2   2  33          5.32          5.79         4.15 o
  -1   2  33          5.51         11.86         3.24 o
   0   2  33         15.22         13.97         3.48 o
   1   2  33          5.52          6.38         3.22 o
   2   2  33          5.31          3.76         3.76 o
   3   2  33          0.12         -3.43         3.81 o
   4   2  33          7.27          7.75         5.37 o
  -3   3  33          6.16         14.70         5.32 o
  -2   3  33          4.62          9.59         5.09 o
  -1   3  33          3.57          0.89         3.40 o
   0   3  33          0.92         -0.20         2.97 o
   1   3  33          3.58          6.48         4.06 o
   2   3  33          4.61          2.59         4.09 o
   3   3  33          6.18          9.44         4.36 o
  -2   4  33          3.17          9.70         5.55 o
  -1   4  33          2.81          5.80         3.54 o
   0   4  33          0.63          1.45         3.33 o
   1   4  33          2.80          3.54         3.62 o
   2   4  33          3.17          1.61         4.18 o
  -1   5  33          4.42          6.96         5.15 o
   0   5  33          5.97          4.20         7.28 o
   1   5  33          4.41         -3.70         5.03 o
   0   0  34         37.07         39.34         6.98 o
   1   0  34         10.16         15.20         3.65 o
   2   0  34         15.75         15.35         3.67 o
   3   0  34          0.10         -2.37         5.85 o
  -3   1  34          0.85          9.08         5.50 o
  -2   1  34          9.95          9.15         3.82 o
  -1   1  34         17.43         24.75         4.30 o
   0   1  34          0.26          1.72         2.65 o
   1   1  34         17.43         29.06         4.71 o
   2   1  34          9.96          2.99         4.43 o
   3   1  34          0.85          4.45         7.98 o
  -3   2  34          0.08          5.64         4.04 o
  -2   2  34         21.24         25.41         6.25 o
  -1   2  34          7.09         10.39         3.82 o
   0   2  34         19.90         16.51         4.34 o
   1   2  34          7.11         10.62         3.68 o
   2   2  34         21.27         16.44         6.42 o
   3   2  34          0.08         -1.27         4.09 o
  -3   3  34          3.20         14.27         5.00 o
  -2   3  34         11.31         18.75         7.44 o
  -1   3  34          3.24          6.71         4.00 o
   0   3  34          2.03          5.78         2.93 o
   1   3  34          3.24          5.64         3.01 o
   2   3  34         11.32         12.62         4.99 o
   3   3  34          3.20          5.88         4.21 o
  -2   4  34          2.44          5.02        10.28 o
  -1   4  34          3.88          5.12         6.64 o
   0   4  34          0.22          0.26         4.04 o
   1   4  34          3.88          2.11         3.26 o
   2   4  34          2.45         -2.71         3.84 o
   1   0  35          0.83          7.34         3.43 o
   2   0  35          0.35         -0.14         3.51 o
   3   0  35          0.15          5.48         8.48 o
  -3   1  35          1.34          8.79         4.53 o
  -2   1  35          3.91          2.35         4.05 o
  -1   1  35         30.10         39.23         5.13 o
   0   1  35         22.64         13.62         3.57 o
   1   1  35         30.05         40.46         7.76 o
   2   1  35          3.91          9.33         3.23 o
   3   1  35          1.34          3.24         3.91 o
  -2   2  35          1.29          7.44         6.33 o
  -1   2  35          5.26         13.62         4.58 o
   0   2  35          8.15          9.15         3.46 o
   1   2  35          5.26          7.24         4.05 o
   2   2  35          1.29          6.27         3.44 o
  -2   3  35          4.09          3.48         5.32 o
  -1   3  35          0.30         -1.81         3.74 o
   0   3  35          5.47         13.53         4.09 o
   1   3  35          0.30          1.41         2.86 o
   2   3  35          4.08          7.19         3.82 o
   0   4  35          5.75         10.49         4.44 o
   0   0  36         95.37        104.17        10.62 o
   1   0  36          0.43          4.20         3.22 o
   2   0  36         16.54         30.92         4.77 o
  -2   1  36          5.94          7.40         3.84 o
  -1   1  36          5.31          4.23         3.14 o
   0   1  36          0.36         -0.99         3.38 o
   1   1  36          5.31         10.77         3.59 o
   2   1  36          5.94          3.02         5.11 o
  -1   2  36          2.73          2.26         4.31 o
   0   2  36         25.48         30.18         5.62 o
   1   2  36          2.73          0.66         3.28 o
   0   3  36          0.17          4.07         3.66 o
   1   0  37         16.72         15.55         4.34 o
   0   1  37          8.80         10.07         3.72 o
                                                
